# Supplementary material for: Genetic Variation and Preliminary Indications of Divergent Niche Adaptation in Cryptic Clade II of Escherichia
Source: Microorganisms. 2020 Oct 31;8(11):1713. doi: 10.3390/microorganisms8111713 (PMC7716201; doi:10.3390/microorganisms8111713)
Supplement: Supplementary file 1 [file microorganisms-08-01713-s001.zip]

Archive with 6 entries (5 files):
- microorganisms-967725 supplementary/
- microorganisms-967725 supplementary/R_code.txt
- microorganisms-967725 supplementary/Supplementary_Excel_File1.xlsx
- microorganisms-967725 supplementary/Supplementary_Excel_File2.xlsx
- microorganisms-967725 supplementary/Supplementary_Excel_File3.xlsx
- microorganisms-967725 supplementary/Supplementary_Excel_File4.xlsx
