# Supplementary material for: Genetic Variation and Preliminary Indications of Divergent Niche Adaptation in Cryptic Clade II of Escherichia
Source: Microorganisms. 2020 Oct 31;8(11):1713. doi: 10.3390/microorganisms8111713 (PMC7716201; doi:10.3390/microorganisms8111713)
Supplement: Supplementary file 1 [file microorganisms-08-01713-s001.zip › microorganisms-967725 supplementary/R_code.txt]

#R version 3.5.1 
#randomForest 4.6-14

library(gplots)
library(caret)
library(randomForest)
set.seed(1)
# set the directory you are working from
directory <- "/home/shenzy/work_directory"
traindata <- read.delim(paste(directory, "/bitscores.tsv", sep=""))
traindata <- t(traindata)
phenotype <- read.delim(paste(directory, "/phenotype.tsv", sep=""), header=F)
phenotype[,1] <- make.names(phenotype[,1])
traindata <- cbind.data.frame(traindata, phenotype=phenotype[match(row.names(traindata), phenotype[,1]),2])
traindata[is.na(traindata)] <- 0
# traindata <- na.roughfix(traindata)
traindata <- traindata[,-nearZeroVar(traindata)]
names(traindata) <- make.names(names(traindata))

```
This section is to pick out the best parameters to build the model.

```{r, train model}

set.seed(1)
# varying ntree
error <- vector()
sparsity <- vector()
for(i in c(1, 10, 50, 250, 500, 1000, 1500, 2000, 5000, 10000)) { 
  model <- randomForest(phenotype ~ ., data=traindata, ntree=i)
  error <- c(error, model$err.rate[length(model$err.rate)])
  sparsity <- c(sparsity, (sum(model$importance[,1]<=0))/(ncol(traindata)-1))
}
# varying mtry
error2 <- vector()
sparsity2 <- vector()
param <- ncol(traindata)-1
for(i in c(1, round(param/10), round(param/5), round(param/3), round(param/2), param)) {
  model <- randomForest(phenotype ~ ., data=traindata, ntree=10000, mtry=i)
  error2 <- c(error2, model$err.rate[length(model$err.rate)])
  sparsity2 <- c(sparsity2, (sum(model$importance[,1]<=0))/(ncol(traindata)-1))
}
model <- randomForest(phenotype ~ ., data=traindata, ntree=10000, mtry=param/10, na.action=na.roughfix)
png(paste(directory, "/model_training/m1_error_vs_ntree.png", sep=""), width=350, height = 350)
plot(x=c(1, 10, 50, 250, 500, 1000, 1500, 2000, 5000, 10000), y=error, xlab="Number of trees", ylab="OOB error rate", pch=16)
dev.off()
png(paste(directory, "/model_training/m1_sparsity_vs_ntree.png", sep=""), width=350, height = 350)
plot(x=c(1, 10, 50, 250, 500, 1000, 1500, 2000, 5000, 10000), y=sparsity, xlab="Number of trees", ylab="% genes uninformative", pch=16)
dev.off()
png(paste(directory, "/model_training/m1_error_vs_mtry.png", sep=""), width=350, height = 350)
plot(x=c(1, round(param/10), round(param/5), round(param/3), round(param/2), param), y=error2, xlab="Number of genes sampled per tree", ylab="OOB error rate", pch=16)
dev.off()
png(paste(directory, "/model_training/m1_sparsity_vs_mtry.png", sep=""), width=350, height = 350)
plot(x=c(1, round(param/10), round(param/5), round(param/3), round(param/2), param), y=sparsity2, xlab="Number of genes sampled per tree", ylab="% genes uninformative", pch=16)
dev.off()
train2 <- traindata[,match(names(model$importance[model$importance[,1]>0,]), colnames(traindata))]
train2 <- cbind(train2, phenotype=traindata$phenotype)
error <- vector()
sparsity <- vector()
for(i in c(1, 10, 50, 250, 500, 1000, 1500, 2000, 5000, 10000)) {
  model <- randomForest(phenotype ~ ., data=train2, ntree=i, na.action=na.roughfix)
  error <- c(error, median(model$err.rate))
  sparsity <- c(sparsity, (sum(model$importance[,1]<=0))/(ncol(train2)-1))
}
error2 <- vector()
sparsity2 <- vector()
param <- ncol(train2)-1
for(i in c(1, round(param/10), round(param/5), round(param/3), round(param/2), param)) {
  model <- randomForest(phenotype ~ ., data=train2, ntree=10000, mtry=i, na.action=na.roughfix)
  error2 <- c(error2, median(model$err.rate))
  sparsity2 <- c(sparsity2, (sum(model$importance[,1]<=0))/(ncol(train2)-1))
}
model <- randomForest(phenotype ~ ., data=train2, ntree=10000, mtry=param/10, na.action=na.roughfix)
png(paste(directory, "/model_training/m2_error_vs_ntree.png", sep=""), width=350, height = 350)
plot(x=c(1, 10, 50, 250, 500, 1000, 1500, 2000, 5000, 10000), y=error, xlab="Number of trees", ylab="OOB error rate", pch=16)
dev.off()
png(paste(directory, "/model_training/m2_sparsity_vs_ntree.png", sep=""), width=350, height = 350)
plot(x=c(1, 10, 50, 250, 500, 1000, 1500, 2000, 5000, 10000), y=sparsity, xlab="Number of trees", ylab="% genes uninformative", pch=16)
dev.off()
png(paste(directory, "/model_training/m2_error_vs_mtry.png", sep=""), width=350, height = 350)
plot(x=c(1, round(param/10), round(param/5), round(param/3), round(param/2), param), y=error2, xlab="Number of genes sampled per tree", ylab="OOB error rate", pch=16)
dev.off()
png(paste(directory, "/model_training/m2_sparsity_vs_mtry.png", sep=""), width=350, height = 350)
plot(x=c(1, round(param/10), round(param/5), round(param/3), round(param/2), param), y=sparsity2, xlab="Number of genes sampled per tree", ylab="% genes uninformative", pch=16)
dev.off()
train3 <- train2[,match(names(model$importance[model$importance[,1]>quantile(model$importance[,1], 0.5),]), colnames(train2))]
train3 <- cbind(train3, phenotype=train2$phenotype)
error <- vector()
sparsity <- vector()
param <- ncol(train3)-1
for(i in c(1, 10, 50, 250, 500, 1000, 1500, 2000, 5000, 10000)) {
  model <- randomForest(phenotype ~ ., data=train3, ntree=i, na.action=na.roughfix)
  error <- c(error, median(model$err.rate))
  sparsity <- c(sparsity, (sum(model$importance[,1]<=0))/(ncol(train3)-1))
}
error2 <- vector()
sparsity2 <- vector()
for(i in c(1, round(param/10), round(param/5), round(param/3), round(param/2), param)) {
  model <- randomForest(phenotype ~ ., data=train3, ntree=10000, mtry=i, na.action=na.roughfix)
  error2 <- c(error2, median(model$err.rate))
  sparsity2 <- c(sparsity2, (sum(model$importance[,1]<=0))/(ncol(train3)-1))
}
model <- randomForest(phenotype ~ ., data=train3, ntree=10000, mtry=param/10, na.action=na.roughfix)
png(paste(directory, "/model_training/m3_error_vs_ntree.png", sep=""), width=350, height = 350)
plot(x=c(1, 10, 50, 250, 500, 1000, 1500, 2000, 5000, 10000), y=error, xlab="Number of trees", ylab="OOB error rate", pch=16)
dev.off()
png(paste(directory, "/model_training/m3_sparsity_vs_ntree.png", sep=""), width=350, height = 350)
plot(x=c(1, 10, 50, 250, 500, 1000, 1500, 2000, 5000, 10000), y=sparsity, xlab="Number of trees", ylab="% genes uninformative", pch=16)
dev.off()
png(paste(directory, "/model_training/m3_error_vs_mtry.png", sep=""), width=350, height = 350)
plot(x=c(1, round(param/10), round(param/5), round(param/3), round(param/2), param), y=error2, xlab="Number of genes sampled per tree", ylab="OOB error rate", pch=16)
dev.off()
png(paste(directory, "/model_training/m3_sparsity_vs_mtry.png", sep=""), width=350, height = 350)
plot(x=c(1, round(param/10), round(param/5), round(param/3), round(param/2), param), y=sparsity2, xlab="Number of genes sampled per tree", ylab="% genes uninformative", pch=16)
dev.off()
train4 <- train3[,match(names(model$importance[model$importance[,1]>quantile(model$importance[,1], 0.5),]), colnames(train3))]
train4 <- cbind(train4, phenotype=train3$phenotype)
error <- vector()
sparsity <- vector()
for(i in c(1, 10, 50, 250, 500, 1000, 1500, 2000, 5000, 10000)) {
  model <- randomForest(phenotype ~ ., data=train4, ntree=i, na.action=na.roughfix)
  error <- c(error, median(model$err.rate))
  sparsity <- c(sparsity, (sum(model$importance[,1]<=0))/(ncol(train4)-1))
}
error2 <- vector()
sparsity2 <- vector()
param <- ncol(train4)-1
for(i in c(1, round(param/10), round(param/5), round(param/3), round(param/2), param)) {
  model <- randomForest(phenotype ~ ., data=train4, ntree=10000, mtry=i, na.action=na.roughfix)
  error2 <- c(error2, median(model$err.rate))
  sparsity2 <- c(sparsity2, (sum(model$importance[,1]<=0))/(ncol(train4)-1))
}
model <- randomForest(phenotype ~ ., data=train4, ntree=10000, mtry=param/10, na.action=na.roughfix)
png(paste(directory, "/model_training/m4_error_vs_ntree.png", sep=""), width=350, height = 350)
plot(x=c(1, 10, 50, 250, 500, 1000, 1500, 2000, 5000, 10000), y=error, xlab="Number of trees", ylab="OOB error rate", pch=16)
dev.off()
png(paste(directory, "/model_training/m4_sparsity_vs_ntree.png", sep=""), width=350, height = 350)
plot(x=c(1, 10, 50, 250, 500, 1000, 1500, 2000, 5000, 10000), y=sparsity, xlab="Number of trees", ylab="% genes uninformative", pch=16)
dev.off()
png(paste(directory, "/model_training/m4_error_vs_mtry.png", sep=""), width=350, height = 350)
plot(x=c(1, round(param/10), round(param/5), round(param/3), round(param/2), param), y=error2, xlab="Number of genes sampled per tree", ylab="OOB error rate", pch=16)
dev.off()
png(paste(directory, "/model_training/m4_sparsity_vs_mtry.png", sep=""), width=350, height = 350)
plot(x=c(1, round(param/10), round(param/5), round(param/3), round(param/2), param), y=sparsity2, xlab="Number of genes sampled per tree", ylab="% genes uninformative", pch=16)
dev.off()
model$predicted
names(model$importance[order(model$importance, decreasing=T),][1:10])
save(model, train2, train3, train4, file=paste(directory, "/traindata.Rdata", sep=""))
```
This section is to build a model through iterative feature selection.

```{r, quicker model building}
set.seed(1)
param <- ncol(traindata)-1
model1 <- randomForest(phenotype ~ ., data=traindata, ntree=10000, mtry=param/10, na.action=na.roughfix)
model1
png(paste(directory, "/VI_full.png", sep=""), width=400, height=350)
plot(1:param, model1$importance[order(model1$importance, decreasing=T)], xlim=c(1,1000), ylab="Variable importance", xlab="Top genes")
dev.off()

train2 <- traindata[,match(names(model1$importance[model1$importance[,1]>0,]), colnames(traindata))]
train2 <- cbind(train2, phenotype=traindata$phenotype)
param <- ncol(train2)-1
model2 <- randomForest(phenotype ~ ., data=train2, ntree=10000, mtry=param/10, na.action=na.roughfix)
model2
train3 <- train2[,match(names(model2$importance[model2$importance[,1]>quantile(model2$importance[,1], 0.5),]), colnames(train2))]
train3 <- cbind(train3, phenotype=train2$phenotype)
param <- ncol(train3)-1
model3 <- randomForest(phenotype ~ ., data=train3, ntree=10000, mtry=param/10, na.action=na.roughfix)
model3
train4 <- train3[,match(names(model3$importance[model3$importance[,1]>quantile(model3$importance[,1], 0.5),]), colnames(train3))]
train4 <- cbind(train4, phenotype=train3$phenotype)
param <- ncol(train4)-1
model4 <- randomForest(phenotype ~ ., data=train4, ntree=10000, mtry=param/10, na.action=na.roughfix)
model4
train5 <- train4[,match(names(model4$importance[model4$importance[,1]>quantile(model4$importance[,1], 0.5),]), colnames(train4))]
train5 <- cbind(train5, phenotype=train4$phenotype)
param <- ncol(train5)-1
model5 <- randomForest(phenotype ~ ., data=train5, ntree=10000, mtry=param/10, na.action=na.roughfix, proximity=T)
model5
train6 <- train5[,match(names(model5$importance[model5$importance[,1]>quantile(model5$importance[,1], 0.5),]), colnames(train5))]
train6 <- cbind(train6, phenotype=train5$phenotype)
param <- ncol(train6)-1
model6 <- randomForest(phenotype ~ ., data=train6, ntree=10000, mtry=param/10, na.action=na.roughfix, proximity=T)
model6
train7 <- train6[,match(names(model6$importance[model6$importance[,1]>quantile(model6$importance[,1], 0.5),]), colnames(train6))]
train7 <- cbind(train7, phenotype=train6$phenotype)
param <- ncol(train7)-1
model7 <- randomForest(phenotype ~ ., data=train7, ntree=10000, mtry=param/10, na.action=na.roughfix, proximity=T)
model7
model7$predicted
names(model7$importance[order(model7$importance[,1], decreasing=T),])[1:10]
png(paste(directory, "final_model.png", sep=""), width=400, height=350)

plot(1:param, model7$importance[order(model7$importance, decreasing=T),], xlab="", ylab="Variable importance")
dev.off()
save(model1, model2, model3, model4, model5,model6, model7, traindata, train2, train3, train4, train5, train6, train7, file=paste("finalmodel.Rdata", sep=""))

```
The following section will show how the performance of the model has improved as iterated through cycles of feature selection. 

```{r, looking at votes}

votedata <- rbind.data.frame(cbind.data.frame(model=rep("1", 9), Serovar=row.names(model1$votes), Invasive=model1$votes[,2]), cbind.data.frame(model=rep("2", 9), Serovar=row.names(model1$votes), Invasive=model2$votes[,2]), cbind.data.frame(model=rep("3", 9), Serovar=row.names(model1$votes), Invasive=model3$votes[,2]), cbind.data.frame(model=rep("4", 9), Serovar=row.names(model1$votes), Invasive=model4$votes[,2]), cbind.data.frame(model=rep("5", 9), Serovar=row.names(model1$votes), Invasive=model5$votes[,2]), cbind.data.frame(model=rep("6", 9), Serovar=row.names(model1$votes), Invasive=model6$votes[,2]), cbind.data.frame(model=rep("7", 9), Serovar=row.names(model1$votes), Invasive=model7$votes[,2]))

votedata$Phenotype <- phenotype[match(votedata$Serovar, phenotype[,1]),2]
ggplot(votedata, aes(x=model, y=Invasive, col=Serovar)) + geom_jitter(width=0.1) + theme_classic(8) + ylab("Proportion of votes for gastrointestinal origin") + xlab("Model iteration") + geom_hline(yintercept=0.5, lty=2, col="grey") + theme(legend.key.size = unit(0.3, "cm"))
ggsave("votes.png", width=7, height=2.5)

```
This section pick up the top predictor genes from the chosen model. 

```
topgenes <- vector()
topgenes <- c(topgenes, colnames(train6))
table(topgenes)
write(topgenes,"detected_topgenes_list.csv", sep="")

```
This section allows to look at the COG categories of the top predictor genes, compared to the COG categories in the original training set, to see if any are over-represented. 

```{r, COG analysis}
annotations <- read.delim(paste(directory, "/gproNOG.annotations.tsv", sep=""), header=F) 
nogs <- read.delim(paste(directory, "/models_used.tsv", sep=""), header=F)
nogs[,2] <- sub(".*NOG\\.", "", nogs[,2])
nogs[,2] <- sub(".meta_raw", "", nogs[,2])
info <- annotations[match(nogs[,2], annotations[,2]),]
info$V5 <- as.character(info$V5)
# proportion of each COG catergory that comes up in the top indicators
background <- nogs[match(colnames(traindata), make.names(nogs[,1])),2]
background_COGs <- annotations[match(background, annotations[,2]),5]
library(plyr)
bg_COGs2 <- aaply(as.character(background_COGs), 1, function(i){
   if(!is.na(i)) {
      if(nchar(i)>1) {
       char <-  substr(i,1,1)
       for(n in 2:nchar(i)) {
         char <- paste(char,substr(i,n,n),sep=".")
       }
       return(char)
     } else {
         return(i)
     }
   } else{
       return(NA)
   }
})

background_COGs2 <- unlist(strsplit(bg_COGs2, "[.]"))
predictors <- nogs[match(colnames(train6), make.names(nogs[,1])),2]
predictor_COGs <- annotations[match(predictors, annotations[,2]),5]
p_COGs2 <- aaply(as.character(predictor_COGs), 1, function(i){
   if(!is.na(i)) {
      if(nchar(i)>1) {
       char <-  substr(i,1,1)
       for(n in 2:nchar(i)) {
         char <- paste(char,substr(i,n,n),sep=".")
       }
       return(char)
     } else {
         return(i)
     }
   } else{
       return(NA)
   }
})
predictor_COGs2 <- unlist(strsplit(p_COGs2, "[.]"))
barplot(rbind(table(background_COGs2), table(predictor_COGs2)[match(names(table(background_COGs2)), names(table(predictor_COGs2)))]))
```

This section allows to compare the performance of the model predicting true phenotype VS a random phenotype. 

```{r, control}
set.seed(2)
control <- traindata
control$phenotype <- sample(traindata$phenotype)
param <- ncol(control)-1
cmodel1 <- randomForest(phenotype ~ ., data=control, ntree=10000, mtry=param/10, na.action=na.roughfix)
cmodel1
png(paste(directory, "/VI_full_control.png", sep=""), width=400, height=350)
plot(1:param, cmodel1$importance[order(cmodel1$importance, decreasing=T)], xlim=c(1,1000), ylab="Variable importance", xlab="Top genes")
dev.off()

ctrain2 <- control[,match(names(cmodel1$importance[cmodel1$importance[,1]>0,]), colnames(control))]
ctrain2 <- cbind(ctrain2, phenotype=control$phenotype)
param <- ncol(ctrain2)-1
cmodel2 <- randomForest(phenotype ~ ., data=ctrain2, ntree=10000, mtry=param/10, na.action=na.roughfix)
cmodel2
ctrain3 <- ctrain2[,match(names(cmodel2$importance[cmodel2$importance[,1]>quantile(cmodel2$importance[,1], 0.5),]), colnames(ctrain2))]
ctrain3 <- cbind(ctrain3, phenotype=ctrain2$phenotype)
param <- ncol(ctrain3)-1
cmodel3 <- randomForest(phenotype ~ ., data=ctrain3, ntree=10000, mtry=param/10, na.action=na.roughfix)
cmodel3
ctrain4 <- ctrain3[,match(names(cmodel3$importance[cmodel3$importance[,1]>quantile(cmodel3$importance[,1], 0.5),]), colnames(ctrain3))]
ctrain4 <- cbind(ctrain4, phenotype=ctrain3$phenotype)
param <- ncol(ctrain4)-1
cmodel4 <- randomForest(phenotype ~ ., data=ctrain4, ntree=10000, mtry=param/10, na.action=na.roughfix)
cmodel4
ctrain5 <- ctrain4[,match(names(cmodel4$importance[cmodel4$importance[,1]>quantile(cmodel4$importance[,1], 0.5),]), colnames(ctrain4))]
ctrain5 <- cbind(ctrain5, phenotype=ctrain4$phenotype)
param <- ncol(ctrain5)-1
cmodel5 <- randomForest(phenotype ~ ., data=ctrain5, ntree=10000, mtry=param/10, na.action=na.roughfix, proximity=T)
cmodel5
ctrain6 <- ctrain5[,match(names(cmodel5$importance[cmodel5$importance[,1]>quantile(cmodel5$importance[,1], 0.5),]), colnames(ctrain5))]
ctrain6 <- cbind(ctrain6, phenotype=ctrain5$phenotype)
param <- ncol(ctrain6)-1
cmodel6 <- randomForest(phenotype ~ ., data=ctrain6, ntree=10000, mtry=param/10, na.action=na.roughfix, proximity=T)
cmodel6

cmodel6$predicted
names(cmodel6$importance[order(cmodel6$importance[,1], decreasing=T),])[1:10]
model7$predicted
# compare votes and phenotypes for the control and real datasets
cbind(cmodel6$votes, control$phenotype, model6$votes, train6$phenotype)
