# Supplementary material for: Genetic Variation and Preliminary Indications of Divergent Niche Adaptation in Cryptic Clade II of Escherichia
Source: Microorganisms. 2020 Oct 31;8(11):1713. doi: 10.3390/microorganisms8111713 (PMC7716201; doi:10.3390/microorganisms8111713)
Supplement: Supplementary file 1 [file microorganisms-08-01713-s001.zip › microorganisms-967725 supplementary/Supplementary_Excel_File1.xlsx]

## Sheet: ROAR019-EC5350
# MEAN: 0.106067251461988 SD: 2.32695186845276 EMP_CUT: 8.40000000000001
ROAR019	EC5350	HMM	start_gene_1	end_gene_1	bitscore_gene_1	start_gene_2	end_gene_2	bitscore_gene_2	delta-bitscore	z-score	p-value	loss_of_function
LOCUS_35570	LOCUS_20780	PF02738.18	355	893	503.9	355	750	379.1	124.8	53.6324	0	1
LOCUS_27150	LOCUS_00350	PF00108.23	4	254	292.6	15	288	203.7	88.9	38.2045	2.3724044182005e-319	1
LOCUS_01590	LOCUS_37190	PF01312.19	6	346	415.3	7	345	355.5	59.8	25.6989	1.20382e-145	1
LOCUS_35260	LOCUS_20460	PF00465.19	11	375	368.1	11	290	308.7	59.4	25.527	9.899e-144	1
LOCUS_32350	LOCUS_14690	PF03830.15	4	149	169.8	3	151	125	44.8	19.2527	1.34112e-82	1
LOCUS_27150	LOCUS_00350	PF02803.18	261	386	166.8	297	434	125.4	41.4	17.7915	8.2226e-71	1
LOCUS_35520	LOCUS_20710	PF00860.20	29	408	402.7	2	344	361.7	41	17.6196	1.74182e-69	1
LOCUS_37950	LOCUS_08440	PF06147.11	129	326	296.5	131	345	260.3	36.2	15.5568	1.43004e-54	1
LOCUS_15210	LOCUS_16960	PF00480.20	3	301	334.6	4	288	301.8	32.8	14.0957	4.0366e-45	1
LOCUS_40770	LOCUS_29430	PF04175.12	3	94	130.8	5	96	101	29.8	12.8065	1.50874e-37	1
LOCUS_09130	LOCUS_13860	PF01042.21	13	125	112.3	20	123	82.8	29.5	12.6775	7.8776e-37	1
LOCUS_14530	LOCUS_38640	PF05321.11	17	73	114.8	8	63	87.4	27.4	11.7751	5.248e-32	1
LOCUS_16890	LOCUS_40650	PF05638.12	7	155	109.3	7	143	82.4	26.9	11.5602	6.5566e-31	1
LOCUS_29980	LOCUS_26830	PF07095.11	1	704	1153.3	4	674	1126.9	26.4	11.3453	7.8244e-30	1
LOCUS_41110	LOCUS_30670	PF00528.22	28	219	82	25	230	56.8	25.2	10.8296	2.492e-27	1
LOCUS_32090	LOCUS_35800	PF03222.13	10	402	515.3	7	403	493.4	21.9	9.41145	4.8932e-21	1
LOCUS_34560	LOCUS_39100	PF05936.12	18	442	430.5	18	446	410	20.5	8.80981	1.2536e-18	1
LOCUS_00320	LOCUS_03440	PF00768.20	36	270	329.5	1	221	310.6	18.9	8.12221	4.5776e-16	1
LOCUS_44530	LOCUS_37220	PF00813.20	41	233	267.6	50	240	249.1	18.5	7.95031	1.86038e-15	1
LOCUS_44450	LOCUS_37300	PF00006.25	161	372	237.1	147	357	218.9	18.2	7.82139	5.2242e-15	1
LOCUS_07140	LOCUS_24260	PF00496.22	83	463	296.2	79	457	278.1	18.1	7.77842	7.3438e-15	1
LOCUS_16000	LOCUS_37670	PF12833.7	27	105	72.4	3	60	55.6	16.8	7.21975	5.2086e-13	1
LOCUS_42610	LOCUS_32440	PF13407.6	28	299	215.5	28	288	199.3	16.2	6.9619	3.3572e-12	1
LOCUS_04860	LOCUS_28620	PF02653.16	39	301	157.6	54	317	142.7	14.9	6.40323	1.52128e-10	1
LOCUS_14210	LOCUS_12850	PF00664.23	162	422	107.7	162	422	93	14.7	6.31728	2.6622e-10	1
LOCUS_08580	LOCUS_37410	PF00460.20	7	37	41	9	32	26.4	14.6	6.2743	3.512e-10	1
LOCUS_12310	LOCUS_16920	PF07729.12	100	225	87.6	122	243	73.8	13.8	5.93051	3e-09	1
LOCUS_23980	LOCUS_30900	PF10145.9	237	447	94.6	246	457	81	13.6	5.84456	5.0792e-09	1
LOCUS_12530	LOCUS_10080	PF00072.24	4	112	102.3	3	112	89.4	12.9	5.54373	2.961e-08	1
LOCUS_31320	LOCUS_37610	PF07338.13	52	104	78.4	32	83	65.6	12.8	5.50076	3.7816e-08	1
LOCUS_17030	LOCUS_40630	PF14331.6	205	451	209.4	190	434	197.1	12.3	5.28589	1.25098e-07	1
LOCUS_17030	LOCUS_40630	PF06744.12	926	1121	174.7	908	1103	162.4	12.3	5.28589	1.25098e-07	1
LOCUS_29830	LOCUS_15750	PF04754.12	8	209	297.4	7	207	286.4	11	4.72721	2.2762e-06	1
LOCUS_44090	LOCUS_37470	PF02119.16	29	371	449.2	25	365	438.4	10.8	4.64126	3.4628e-06	1
LOCUS_44540	LOCUS_37210	PF01313.19	5	77	94.8	8	77	84.1	10.7	4.59829	4.2598e-06	1
LOCUS_08580	LOCUS_37410	PF06429.13	87	131	47.2	99	140	37.2	10	4.29747	1.7276e-05	1
LOCUS_13950	LOCUS_12550	PF02595.15	3	373	489	3	373	479.5	9.5	4.08259	4.4536e-05	1
LOCUS_05450	LOCUS_25240	PF07729.12	85	209	81.6	85	207	72.3	9.3	3.99664	6.4246e-05	1
LOCUS_20440	LOCUS_38820	PF01042.21	7	126	152	5	123	142.8	9.2	3.95367	7.6962e-05	1
LOCUS_21940	LOCUS_32360	PF13990.6	21	287	433.2	21	287	424.2	9	3.86772	0.000109858	1
LOCUS_08200	LOCUS_31780	PF07338.13	34	85	69.7	34	86	60.8	8.9	3.82475	0.000130906	1
LOCUS_39070	LOCUS_28600	PF01263.20	3	285	166	3	285	157.3	8.7	3.7388	0.000184904	1
LOCUS_17890	LOCUS_15820	PF00577.20	113	685	527.6	193	762	519	8.6	3.69582	0.00021918	1
LOCUS_44450	LOCUS_37300	PF18269.1	379	449	81.1	365	433	72.6	8.5	3.65285	0.00025934	1
LOCUS_33970	LOCUS_19220	PF03739.14	6	352	204.8	6	353	196.3	8.5	3.65285	0.00025934	1
LOCUS_25640	LOCUS_17810	PF07690.16	21	389	188.8	23	365	180.4	8.4	3.60987	0.00030634	0
LOCUS_13960	LOCUS_12560	PF00860.20	9	394	325.9	9	394	317.8	8.1	3.48095	0.00049964	0
LOCUS_11580	LOCUS_32050	PF00155.21	40	380	229.6	40	380	221.6	8	3.43797	0.00058608	0
LOCUS_44900	LOCUS_39050	PF05954.11	42	355	213.9	42	354	206	7.9	3.395	0.00068628	0
LOCUS_06630	LOCUS_24200	PF02321.18	57	240	188.4	57	240	180.5	7.9	3.395	0.00068628	0
LOCUS_06630	LOCUS_24200	PF02321.18	272	435	188.4	271	435	180.5	7.9	3.395	0.00068628	0
LOCUS_03390	LOCUS_14810	PF02771.16	6	107	63.9	6	108	56	7.9	3.395	0.00068628	0
LOCUS_24000	LOCUS_30940	PF02413.17	79	198	105.6	78	199	97.7	7.9	3.395	0.00068628	0
LOCUS_12530	LOCUS_10080	PF00486.28	148	223	78.2	146	220	70.6	7.6	3.26608	0.0010905	0
LOCUS_00630	LOCUS_03790	PF03466.20	87	289	111.1	87	289	103.5	7.6	3.26608	0.0010905	0
LOCUS_05570	LOCUS_25130	PF00392.21	3	66	57.3	3	66	49.9	7.4	3.18013	0.00147212	0
LOCUS_00290	LOCUS_03410	PF03466.20	89	291	80.1	89	291	72.7	7.4	3.18013	0.00147212	0
LOCUS_41990	LOCUS_03990	PF00267.21	27	374	497.5	27	393	490.1	7.4	3.18013	0.00147212	0
LOCUS_05580	LOCUS_25120	PF01381.22	94	141	32.1	95	141	24.8	7.3	3.13715	0.00170598	0
LOCUS_12830	LOCUS_11490	PF00005.27	17	165	118.1	17	164	110.8	7.3	3.13715	0.00170598	0
LOCUS_08320	LOCUS_09770	PF09115.10	208	320	125	208	320	117.7	7.3	3.13715	0.00170598	0
LOCUS_34090	LOCUS_19330	PF01274.22	18	697	665.8	18	697	658.5	7.3	3.13715	0.00170598	0
LOCUS_28400	LOCUS_34210	PF05170.14	1	582	618.2	1	582	611	7.2	3.09418	0.0019736	0
LOCUS_44440	LOCUS_37290	PF02108.16	103	227	90.7	98	221	83.5	7.2	3.09418	0.0019736	0
LOCUS_09320	LOCUS_08890	PF00532.21	44	337	315	45	337	307.9	7.1	3.0512	0.0022792	0
LOCUS_12660	LOCUS_17670	PF01182.20	9	224	77.6	10	221	70.5	7.1	3.0512	0.0022792	0
LOCUS_17630	LOCUS_16820	PF13365.6	115	251	112.3	92	228	105.3	7	3.00823	0.0026278	0
LOCUS_19820	LOCUS_13850	PF07969.11	45	459	155.7	45	459	148.7	7	3.00823	0.0026278	0
LOCUS_34280	LOCUS_19470	PF12693.7	234	391	157.8	234	391	151.1	6.7	2.8793	0.0039856	0
LOCUS_42860	LOCUS_00160	PF00072.24	4	111	90.3	3	112	83.6	6.7	2.8793	0.0039856	0
LOCUS_01510	LOCUS_04670	PF09078.11	159	221	66.3	159	221	60	6.3	2.7074	0.0067812	0
LOCUS_13200	LOCUS_11840	PF04223.12	43	508	909.2	43	508	903.1	6.1	2.62146	0.0087556	0
LOCUS_21700	LOCUS_32160	PF00854.21	76	437	301.9	76	437	295.8	6.1	2.62146	0.0087556	0
LOCUS_17030	LOCUS_40630	PF06761.12	506	818	242.1	488	799	236.1	6	2.57848	0.0099236	0
LOCUS_33570	LOCUS_18820	PF06445.15	7	159	109.4	7	159	103.5	5.9	2.53551	0.0112286	0
LOCUS_12480	LOCUS_11180	PF03814.15	11	556	793.3	11	556	787.4	5.9	2.53551	0.0112286	0
LOCUS_38220	LOCUS_30970	PF04865.14	114	260	95.6	118	261	89.8	5.8	2.49253	0.0126836	0
LOCUS_13440	LOCUS_12080	PF07690.16	22	238	85.5	22	237	79.8	5.7	2.44956	0.0143032	0
LOCUS_19890	LOCUS_13790	PF04313.14	239	396	86.6	239	396	80.9	5.7	2.44956	0.0143032	0
LOCUS_33280	LOCUS_18500	PF08335.11	62	201	201.5	297	436	195.9	5.6	2.40658	0.0161026	0
LOCUS_33280	LOCUS_18500	PF08335.11	590	681	201.5	825	916	195.9	5.6	2.40658	0.0161026	0
LOCUS_04180	LOCUS_22960	PF02837.18	12	179	218.8	12	180	213.3	5.5	2.36361	0.018098	0
LOCUS_43340	LOCUS_02920	PF00730.25	118	241	41.8	118	241	36.3	5.5	2.36361	0.018098	0
LOCUS_25940	LOCUS_35940	PF02753.17	183	239	50.1	181	236	44.6	5.5	2.36361	0.018098	0
LOCUS_43300	LOCUS_02850	PF03176.15	785	1012	48.2	785	1013	42.8	5.4	2.32063	0.020306	0
LOCUS_16360	LOCUS_39130	PF13973.6	7	58	85.3	6	56	79.9	5.4	2.32063	0.020306	0
LOCUS_43550	LOCUS_03100	PF00534.20	219	389	78	219	389	72.7	5.3	2.27766	0.022746	0
LOCUS_02380	LOCUS_06050	PF04851.15	18	232	34.4	18	232	29.1	5.3	2.27766	0.022746	0
LOCUS_29510	LOCUS_26360	PF00583.25	34	136	65.1	35	136	59.8	5.3	2.27766	0.022746	0
LOCUS_25930	LOCUS_35930	PF13954.6	28	174	145.3	29	175	140.1	5.2	2.23468	0.025438	0
LOCUS_10940	LOCUS_31400	PF02449.15	19	391	502.5	19	391	497.3	5.2	2.23468	0.025438	0
LOCUS_33460	LOCUS_18710	PF00593.24	218	687	218.5	218	687	213.4	5.1	2.19171	0.0284	0
LOCUS_36960	LOCUS_22090	PF00149.28	16	188	57	16	188	52	5	2.14873	0.031656	0
LOCUS_22210	LOCUS_32490	PF14864.6	539	660	120.7	539	660	115.7	5	2.14873	0.031656	0
LOCUS_17470	LOCUS_16190	PF01103.23	448	810	350.8	448	802	345.8	5	2.14873	0.031656	0
LOCUS_43090	LOCUS_02620	PF02110.15	15	259	351.1	15	259	346.3	4.8	2.06278	0.039134	0
LOCUS_25800	LOCUS_35810	PF07690.16	10	342	151.3	10	342	146.5	4.8	2.06278	0.039134	0
LOCUS_34050	LOCUS_19290	PF01565.23	56	194	121.9	56	194	117.1	4.8	2.06278	0.039134	0
LOCUS_43300	LOCUS_02850	PF00873.19	4	1008	1237.1	4	1008	1232.3	4.8	2.06278	0.039134	0
LOCUS_29220	LOCUS_26080	PF00702.26	433	639	128.4	433	639	123.7	4.7	2.01981	0.043404	0
LOCUS_17420	LOCUS_16240	PF02684.15	9	377	526.7	9	377	522.1	4.6	1.97684	0.04806	0
LOCUS_10510	LOCUS_30520	PF04393.13	48	325	332	48	325	327.4	4.6	1.97684	0.04806	0
LOCUS_03070	LOCUS_06790	PF18011.1	599	746	57.5	599	745	52.9	4.6	1.97684	0.04806	0
LOCUS_20160	LOCUS_13570	PF13964.6	75	119	52.9	75	118	48.3	4.6	1.97684	0.04806	0
LOCUS_14960	LOCUS_21120	PF00248.21	15	312	250.2	16	337	245.6	4.6	1.97684	0.04806	0
LOCUS_44120	LOCUS_09560	PF06429.13	170	241	78.3	170	247	73.7	4.6	1.97684	0.04806	0
LOCUS_30150	LOCUS_27010	PF01168.20	33	264	79.6	33	264	75	4.6	1.97684	0.04806	0
LOCUS_13920	LOCUS_12520	PF02615.14	3	331	373.6	3	331	369.1	4.5	1.93386	0.05313	0
LOCUS_26150	LOCUS_36140	PF02705.16	14	544	686.3	14	544	681.8	4.5	1.93386	0.05313	0
LOCUS_19780	LOCUS_13890	PF00015.21	327	484	206.9	327	484	202.4	4.5	1.93386	0.05313	0
LOCUS_38880	LOCUS_28770	PF01380.22	128	258	107.7	128	258	103.3	4.4	1.89089	0.05864	0
LOCUS_13160	LOCUS_11800	PF02518.26	429	539	59.4	429	539	55	4.4	1.89089	0.05864	0
LOCUS_41860	LOCUS_01430	PF02867.15	223	659	410.8	223	659	406.5	4.3	1.84791	0.064616	0
LOCUS_41860	LOCUS_01430	PF02867.15	662	731	410.8	662	731	406.5	4.3	1.84791	0.064616	0
LOCUS_19830	LOCUS_13840	PF01168.20	34	215	56.8	34	211	52.5	4.3	1.84791	0.064616	0
LOCUS_12880	LOCUS_11530	PF06889.11	41	216	130.8	41	216	126.6	4.2	1.80494	0.071084	0
LOCUS_39310	LOCUS_28420	PF17972.1	485	610	144.9	485	610	140.7	4.2	1.80494	0.071084	0
LOCUS_10320	LOCUS_07430	PF00005.27	356	502	118.8	356	502	114.6	4.2	1.80494	0.071084	0
LOCUS_06000	LOCUS_24730	PF00267.21	27	372	493.8	27	372	489.7	4.1	1.76196	0.078076	0
LOCUS_09990	LOCUS_07760	PF13847.6	44	162	68.9	44	165	64.8	4.1	1.76196	0.078076	0
LOCUS_30370	LOCUS_27230	PF00561.20	73	312	103.7	73	312	99.6	4.1	1.76196	0.078076	0
LOCUS_30460	LOCUS_27320	PF02635.15	1	128	104.6	1	128	100.5	4.1	1.76196	0.078076	0
LOCUS_22430	LOCUS_32750	PF00563.20	273	505	238	273	505	233.9	4.1	1.76196	0.078076	0
LOCUS_12890	LOCUS_11540	PF08238.12	37	71	109.3	37	71	105.2	4.1	1.76196	0.078076	0
LOCUS_12890	LOCUS_11540	PF08238.12	73	108	109.3	73	108	105.2	4.1	1.76196	0.078076	0
LOCUS_12890	LOCUS_11540	PF08238.12	110	142	109.3	110	142	105.2	4.1	1.76196	0.078076	0
LOCUS_02300	LOCUS_05970	PF12792.7	43	237	122	43	239	117.9	4.1	1.76196	0.078076	0
LOCUS_43330	LOCUS_02910	PF00012.20	3	228	85.1	3	228	81	4.1	1.76196	0.078076	0
LOCUS_43330	LOCUS_02910	PF00012.20	330	422	85.1	330	422	81	4.1	1.76196	0.078076	0
LOCUS_43120	LOCUS_02650	PF07702.13	108	242	121.6	108	242	117.6	4	1.71899	0.085616	0
LOCUS_22210	LOCUS_32490	PF14863.6	392	530	188.3	392	530	184.3	4	1.71899	0.085616	0
LOCUS_19160	LOCUS_14410	PF01235.17	52	453	477.9	52	453	473.9	4	1.71899	0.085616	0
LOCUS_36680	LOCUS_21870	PF00258.25	66	196	114.7	66	196	110.7	4	1.71899	0.085616	0
LOCUS_25880	LOCUS_26250	PF00005.27	26	181	119.9	21	165	115.9	4	1.71899	0.085616	0
LOCUS_05740	LOCUS_24970	PF00015.21	335	492	195.8	335	492	191.8	4	1.71899	0.085616	0
LOCUS_27330	LOCUS_40580	PF00072.24	9	118	107.7	8	116	103.8	3.9	1.67601	0.093736	0
LOCUS_41960	LOCUS_01530	PF09456.10	709	799	121.9	709	799	118	3.9	1.67601	0.093736	0
LOCUS_31070	LOCUS_16510	PF08361.11	84	202	161.6	85	201	157.7	3.9	1.67601	0.093736	0
LOCUS_13870	LOCUS_12470	PF17769.1	280	329	61.6	280	329	57.7	3.9	1.67601	0.093736	0
LOCUS_02430	LOCUS_06100	PF00175.21	117	207	36.6	117	207	32.7	3.9	1.67601	0.093736	0
LOCUS_00200	LOCUS_03310	PF00977.21	5	239	264.5	5	239	260.6	3.9	1.67601	0.093736	0
LOCUS_26140	LOCUS_36130	PF12592.8	444	497	80.5	444	497	76.7	3.8	1.63304	0.102462	0
LOCUS_09040	LOCUS_09100	PF04261.12	61	410	406.4	61	410	402.6	3.8	1.63304	0.102462	0
LOCUS_37230	LOCUS_22320	PF07992.14	5	278	176.8	5	278	173.1	3.7	1.59006	0.11182	0
LOCUS_43350	LOCUS_02930	PF00563.20	894	1089	69.9	893	1089	66.2	3.7	1.59006	0.11182	0
LOCUS_19790	LOCUS_13880	PF01380.22	124	252	67	124	252	63.3	3.7	1.59006	0.11182	0
LOCUS_26310	LOCUS_36300	PF00291.25	29	316	262.5	30	317	258.8	3.7	1.59006	0.11182	0
LOCUS_10870	LOCUS_31330	PF07690.16	27	361	99.1	27	361	95.4	3.7	1.59006	0.11182	0
LOCUS_40360	LOCUS_27420	PF03502.13	35	255	132.7	34	254	129	3.7	1.59006	0.11182	0
LOCUS_00250	LOCUS_03360	PF00815.20	28	427	554.5	28	427	550.9	3.6	1.54709	0.121842	0
LOCUS_27710	LOCUS_33510	PF02782.16	260	440	77	260	440	73.4	3.6	1.54709	0.121842	0
LOCUS_09070	LOCUS_09070	PF00474.17	35	437	493.7	35	437	490.1	3.6	1.54709	0.121842	0
LOCUS_07610	LOCUS_10500	PF02954.19	537	576	56.1	537	576	52.6	3.5	1.50411	0.132552	0
LOCUS_10940	LOCUS_31400	PF08532.10	402	613	243.4	402	612	239.9	3.5	1.50411	0.132552	0
LOCUS_26720	LOCUS_36670	PF06092.12	1	104	72	1	104	68.5	3.5	1.50411	0.132552	0
LOCUS_35590	LOCUS_20800	PF01979.20	53	410	181	53	410	177.6	3.4	1.46114	0.143978	0
LOCUS_20890	LOCUS_35010	PF00890.24	43	475	106.6	43	475	103.2	3.4	1.46114	0.143978	0
LOCUS_11080	LOCUS_31540	PF04055.21	19	229	116.8	19	229	113.4	3.4	1.46114	0.143978	0
LOCUS_43560	LOCUS_03110	PF00483.23	8	295	271.2	8	295	267.8	3.4	1.46114	0.143978	0
LOCUS_17730	LOCUS_15960	PF01032.18	17	323	462	18	323	458.7	3.3	1.41816	0.156142	0
LOCUS_17730	LOCUS_15960	PF01032.18	384	657	462	358	657	458.7	3.3	1.41816	0.156142	0
LOCUS_34860	LOCUS_20000	PF04231.13	37	229	159.5	45	229	156.2	3.3	1.41816	0.156142	0
LOCUS_04420	LOCUS_23180	PF03466.20	88	296	153.3	88	296	150	3.3	1.41816	0.156142	0
LOCUS_15630	LOCUS_33580	PF09339.10	15	65	55.1	20	69	51.8	3.3	1.41816	0.156142	0
LOCUS_35600	LOCUS_20810	PF13738.6	636	824	51.3	636	824	48	3.3	1.41816	0.156142	0
LOCUS_02430	LOCUS_06100	PF00970.24	9	103	27.3	9	103	24.1	3.2	1.37519	0.169072	0
LOCUS_07540	LOCUS_10570	PF00288.26	91	148	46.8	91	148	43.6	3.2	1.37519	0.169072	0
LOCUS_05340	LOCUS_25310	PF14863.6	388	526	203	388	526	199.8	3.2	1.37519	0.169072	0
LOCUS_22280	LOCUS_32560	PF00375.18	8	411	386.4	8	411	383.2	3.2	1.37519	0.169072	0
LOCUS_33290	LOCUS_18510	PF00294.24	12	305	202.1	12	305	198.9	3.2	1.37519	0.169072	0
LOCUS_43640	LOCUS_03190	PF16363.5	4	330	332	4	330	328.8	3.2	1.37519	0.169072	0
LOCUS_07730	LOCUS_10390	PF00842.21	232	354	138.2	232	354	135	3.2	1.37519	0.169072	0
LOCUS_04680	LOCUS_23440	PF00892.20	7	130	106.2	7	130	103.1	3.1	1.33221	0.18279	0
LOCUS_04680	LOCUS_23440	PF00892.20	143	286	106.2	143	286	103.1	3.1	1.33221	0.18279	0
LOCUS_23230	LOCUS_42540	PF01565.23	18	149	93.3	18	149	90.2	3.1	1.33221	0.18279	0
LOCUS_24360	LOCUS_29540	PF03473.17	47	159	75.3	49	159	72.2	3.1	1.33221	0.18279	0
LOCUS_20100	LOCUS_13620	PF00126.27	16	71	52.8	16	71	49.7	3.1	1.33221	0.18279	0
LOCUS_06150	LOCUS_24620	PF00924.18	120	323	214.9	120	323	211.8	3.1	1.33221	0.18279	0
LOCUS_36810	LOCUS_22000	PF01142.18	8	167	209.6	8	167	206.5	3.1	1.33221	0.18279	0
LOCUS_36810	LOCUS_22000	PF01142.18	188	337	209.6	188	337	206.5	3.1	1.33221	0.18279	0
LOCUS_33710	LOCUS_18960	PF01053.20	7	391	414.2	7	391	411.1	3.1	1.33221	0.18279	0
LOCUS_14270	LOCUS_12940	PF01963.17	30	264	142.3	30	264	139.3	3	1.28924	0.197314	0
LOCUS_38610	LOCUS_28990	PF03942.15	2	155	115.2	2	154	112.2	3	1.28924	0.197314	0
LOCUS_39010	LOCUS_28660	PF00480.20	100	321	111	115	337	108	3	1.28924	0.197314	0
LOCUS_11050	LOCUS_31510	PF03453.17	9	168	162	9	168	159	3	1.28924	0.197314	0
LOCUS_19920	LOCUS_13760	PF08845.10	20	71	71	20	71	68	3	1.28924	0.197314	0
LOCUS_21300	LOCUS_34650	PF08676.11	441	569	85.9	441	569	83	2.9	1.24627	0.21266	0
LOCUS_31080	LOCUS_16530	PF01555.18	34	250	182.4	34	251	179.5	2.9	1.24627	0.21266	0
LOCUS_14560	LOCUS_13220	PF12792.7	38	242	159.6	40	244	156.7	2.9	1.24627	0.21266	0
LOCUS_14460	LOCUS_13120	PF07445.12	8	173	158.3	8	173	155.4	2.9	1.24627	0.21266	0
LOCUS_35920	LOCUS_21110	PF13600.6	34	129	51.8	34	129	48.9	2.9	1.24627	0.21266	0
LOCUS_41960	LOCUS_01530	PF02518.26	581	690	105.1	581	690	102.2	2.9	1.24627	0.21266	0
LOCUS_12240	LOCUS_39380	PF04290.12	31	157	97.1	31	157	94.2	2.9	1.24627	0.21266	0
LOCUS_17740	LOCUS_15950	PF01497.18	38	269	94.8	38	269	91.9	2.9	1.24627	0.21266	0
LOCUS_33050	LOCUS_18290	PF13377.6	167	326	110.1	167	326	107.2	2.9	1.24627	0.21266	0
LOCUS_42110	LOCUS_01690	PF03264.14	22	193	262.3	22	193	259.5	2.8	1.20329	0.22886	0
LOCUS_08730	LOCUS_09390	PF01266.24	4	352	156.3	4	352	153.5	2.8	1.20329	0.22886	0
LOCUS_36060	LOCUS_21250	PF05193.21	216	394	135.5	216	394	132.7	2.8	1.20329	0.22886	0
LOCUS_36060	LOCUS_21250	PF05193.21	681	856	135.5	681	856	132.7	2.8	1.20329	0.22886	0
LOCUS_02450	LOCUS_06120	PF02028.17	14	499	394.6	14	499	391.8	2.8	1.20329	0.22886	0
LOCUS_02120	LOCUS_05790	PF02470.20	46	137	230	46	137	227.2	2.8	1.20329	0.22886	0
LOCUS_02120	LOCUS_05790	PF02470.20	163	220	230	163	220	227.2	2.8	1.20329	0.22886	0
LOCUS_02120	LOCUS_05790	PF02470.20	282	351	230	282	351	227.2	2.8	1.20329	0.22886	0
LOCUS_02120	LOCUS_05790	PF02470.20	394	455	230	394	455	227.2	2.8	1.20329	0.22886	0
LOCUS_02120	LOCUS_05790	PF02470.20	636	724	230	636	724	227.2	2.8	1.20329	0.22886	0
LOCUS_02120	LOCUS_05790	PF02470.20	747	810	230	747	810	227.2	2.8	1.20329	0.22886	0
LOCUS_11430	LOCUS_31920	PF13091.6	26	142	146.3	26	142	143.5	2.8	1.20329	0.22886	0
LOCUS_11430	LOCUS_31920	PF13091.6	214	336	146.3	214	337	143.5	2.8	1.20329	0.22886	0
LOCUS_38730	LOCUS_28900	PF02910.20	441	521	54.2	441	521	51.4	2.8	1.20329	0.22886	0
LOCUS_39020	LOCUS_28650	PF13432.6	499	558	51	499	558	48.2	2.8	1.20329	0.22886	0
LOCUS_39020	LOCUS_28650	PF13432.6	754	813	51	754	813	48.2	2.8	1.20329	0.22886	0
LOCUS_42500	LOCUS_02070	PF01773.20	8	81	78.3	8	81	75.5	2.8	1.20329	0.22886	0
LOCUS_09930	LOCUS_07820	PF00753.27	10	192	114.6	10	192	111.8	2.8	1.20329	0.22886	0
LOCUS_22510	LOCUS_32840	PF01168.20	8	219	239.1	8	219	236.3	2.8	1.20329	0.22886	0
LOCUS_03070	LOCUS_06790	PF00199.19	81	466	588.5	81	466	585.7	2.8	1.20329	0.22886	0
LOCUS_29470	LOCUS_26350	PF01019.21	65	573	641	15	523	638.2	2.8	1.20329	0.22886	0
LOCUS_05710	LOCUS_25000	PF04349.12	33	522	606	45	534	603.3	2.7	1.16032	0.24592	0
LOCUS_42330	LOCUS_01900	PF00496.22	100	506	235.8	100	506	233.1	2.7	1.16032	0.24592	0
LOCUS_41590	LOCUS_01170	PF00501.28	12	355	182.4	12	355	179.7	2.7	1.16032	0.24592	0
LOCUS_04780	LOCUS_23550	PF00990.21	303	461	140.9	303	461	138.2	2.7	1.16032	0.24592	0
LOCUS_31200	LOCUS_16650	PF17157.4	34	130	116.9	14	110	114.2	2.7	1.16032	0.24592	0
LOCUS_40030	LOCUS_27750	PF16365.5	109	162	120.4	113	166	117.7	2.7	1.16032	0.24592	0
LOCUS_41640	LOCUS_01220	PF01522.21	15	161	46.2	15	161	43.5	2.7	1.16032	0.24592	0
LOCUS_35110	LOCUS_20280	PF03466.20	89	284	43.4	89	284	40.7	2.7	1.16032	0.24592	0
LOCUS_11130	LOCUS_31610	PF17969.1	237	304	88.1	237	304	85.4	2.7	1.16032	0.24592	0
LOCUS_10950	LOCUS_31410	PF13377.6	173	331	117.6	173	331	114.9	2.7	1.16032	0.24592	0
LOCUS_20880	LOCUS_35020	PF01144.23	6	241	92.1	6	241	89.4	2.7	1.16032	0.24592	0
LOCUS_07240	LOCUS_10830	PF00487.24	67	338	93.6	67	338	90.9	2.7	1.16032	0.24592	0
LOCUS_21140	LOCUS_34810	PF03738.14	14	385	497.5	14	385	494.8	2.7	1.16032	0.24592	0
LOCUS_13600	LOCUS_12210	PF04107.13	14	292	311.3	14	292	308.6	2.7	1.16032	0.24592	0
LOCUS_15840	LOCUS_37870	PF01810.18	21	211	185.7	21	211	183	2.7	1.16032	0.24592	0
LOCUS_31750	LOCUS_17160	PF01699.24	4	144	179.5	4	144	176.8	2.7	1.16032	0.24592	0
LOCUS_31750	LOCUS_17160	PF01699.24	175	317	179.5	175	317	176.8	2.7	1.16032	0.24592	0
LOCUS_20010	LOCUS_13700	PF04286.12	44	417	363.3	33	406	360.6	2.7	1.16032	0.24592	0
LOCUS_12380	LOCUS_39240	PF00854.21	77	443	321.5	77	442	318.8	2.7	1.16032	0.24592	0
LOCUS_38380	LOCUS_39900	PF01578.20	37	261	154.7	37	261	152	2.7	1.16032	0.24592	0
LOCUS_09500	LOCUS_08170	PF17785.1	6	68	71.1	6	68	68.4	2.7	1.16032	0.24592	0
LOCUS_06640	LOCUS_24190	PF00873.19	2	1024	1237.1	2	1024	1234.4	2.7	1.16032	0.24592	0
LOCUS_40610	LOCUS_00190	PF03279.13	5	296	388	5	296	385.4	2.6	1.11734	0.26384	0
LOCUS_43180	LOCUS_02710	PF08013.11	1	418	635.6	1	418	633	2.6	1.11734	0.26384	0
LOCUS_00210	LOCUS_03320	PF00977.21	1	234	255.3	1	234	252.7	2.6	1.11734	0.26384	0
LOCUS_23460	LOCUS_29050	PF01228.21	646	747	96.7	646	747	94.1	2.6	1.11734	0.26384	0
LOCUS_41190	LOCUS_00740	PF00043.25	134	197	41.9	136	197	39.3	2.6	1.11734	0.26384	0
LOCUS_09690	LOCUS_07980	PF12848.7	224	293	47	224	293	44.4	2.6	1.11734	0.26384	0
LOCUS_29450	LOCUS_26320	PF03009.17	12	238	146.4	12	238	143.8	2.6	1.11734	0.26384	0
LOCUS_42930	LOCUS_02470	PF07728.14	79	220	116.6	79	220	114	2.6	1.11734	0.26384	0
LOCUS_12290	LOCUS_39330	PF00107.26	171	297	91.8	171	297	89.2	2.6	1.11734	0.26384	0
LOCUS_39320	LOCUS_28410	PF00912.22	62	226	173.5	61	226	170.9	2.6	1.11734	0.26384	0
LOCUS_26700	LOCUS_36650	PF09992.9	84	236	68.5	84	235	65.9	2.6	1.11734	0.26384	0
LOCUS_14010	LOCUS_12610	PF00205.22	193	329	130.6	193	327	128	2.6	1.11734	0.26384	0
LOCUS_18560	LOCUS_15150	PF00330.20	7	457	538.8	7	457	536.2	2.6	1.11734	0.26384	0
LOCUS_13410	LOCUS_12050	PF00501.28	37	437	255.6	37	437	253.1	2.5	1.07437	0.28266	0
LOCUS_03020	LOCUS_06740	PF02378.18	30	363	161.9	30	363	159.4	2.5	1.07437	0.28266	0
LOCUS_41170	LOCUS_00720	PF01370.21	3	214	82.5	3	214	80	2.5	1.07437	0.28266	0
LOCUS_00340	LOCUS_03460	PF04632.12	21	318	67.2	21	319	64.7	2.5	1.07437	0.28266	0
LOCUS_19540	LOCUS_14110	PF01026.21	6	257	231.7	6	257	229.2	2.5	1.07437	0.28266	0
LOCUS_26300	LOCUS_36290	PF00920.21	34	607	732.1	34	607	729.6	2.5	1.07437	0.28266	0
LOCUS_31460	LOCUS_16930	PF00701.22	5	291	377.1	5	291	374.6	2.5	1.07437	0.28266	0
LOCUS_20370	LOCUS_13470	PF05987.13	13	374	189.6	13	375	187.1	2.5	1.07437	0.28266	0
LOCUS_23560	LOCUS_29150	PF00367.20	426	458	48.9	438	470	46.4	2.5	1.07437	0.28266	0
LOCUS_04620	LOCUS_23380	PF01432.20	230	678	491.7	230	678	489.2	2.5	1.07437	0.28266	0
LOCUS_04640	LOCUS_23390	PF00990.21	130	283	149.1	130	283	146.6	2.5	1.07437	0.28266	0
LOCUS_16020	LOCUS_37650	PF00248.21	16	189	165	16	189	162.5	2.5	1.07437	0.28266	0
LOCUS_16020	LOCUS_37650	PF00248.21	199	257	165	199	257	162.5	2.5	1.07437	0.28266	0
LOCUS_36070	LOCUS_21260	PF00580.21	10	437	234.5	15	437	232	2.5	1.07437	0.28266	0
LOCUS_09240	LOCUS_08970	PF01266.24	4	394	191.4	5	395	189	2.4	1.03139	0.30236	0
LOCUS_09090	LOCUS_09050	PF18327.1	89	136	65.4	89	136	63	2.4	1.03139	0.30236	0
LOCUS_05340	LOCUS_25310	PF00753.27	126	351	132	126	351	129.6	2.4	1.03139	0.30236	0
LOCUS_40420	LOCUS_27380	PF03466.20	93	292	132.8	93	291	130.4	2.4	1.03139	0.30236	0
LOCUS_19450	LOCUS_14190	PF03099.19	52	158	39.7	52	158	37.3	2.4	1.03139	0.30236	0
LOCUS_31020	LOCUS_16460	PF00528.22	110	394	56.8	109	394	54.4	2.4	1.03139	0.30236	0
LOCUS_26260	LOCUS_36250	PF13335.6	400	492	105.6	400	492	103.2	2.4	1.03139	0.30236	0
LOCUS_40110	LOCUS_27670	PF06572.12	24	191	275.7	24	191	273.3	2.4	1.03139	0.30236	0
LOCUS_27940	LOCUS_33720	PF13983.6	25	99	142.2	25	99	139.8	2.4	1.03139	0.30236	0
LOCUS_05350	LOCUS_25300	PF00990.21	186	341	162	207	362	159.7	2.3	0.988418	0.32294	0
LOCUS_04230	LOCUS_23010	PF05681.14	51	326	289.2	50	326	286.9	2.3	0.988418	0.32294	0
LOCUS_14000	LOCUS_12600	PF01261.24	21	219	115.9	21	219	113.6	2.3	0.988418	0.32294	0
LOCUS_04220	LOCUS_23000	PF01238.21	1	356	409.1	1	356	406.8	2.3	0.988418	0.32294	0
LOCUS_40440	LOCUS_00020	PF07037.11	8	129	189	8	129	186.7	2.3	0.988418	0.32294	0
LOCUS_38920	LOCUS_28730	PF18076.1	36	150	153.4	36	150	151.1	2.3	0.988418	0.32294	0
LOCUS_38920	LOCUS_28730	PF13507.6	1039	1292	352.2	1039	1292	349.9	2.3	0.988418	0.32294	0
LOCUS_13990	LOCUS_12590	PF03446.15	2	160	162.3	2	160	160	2.3	0.988418	0.32294	0
LOCUS_35750	LOCUS_20950	PF00486.28	28	101	53.6	31	101	51.3	2.3	0.988418	0.32294	0
LOCUS_25920	LOCUS_33940	PF00419.20	203	351	67.8	197	348	65.5	2.3	0.988418	0.32294	0
LOCUS_05450	LOCUS_25240	PF00392.21	14	74	43	14	74	40.7	2.3	0.988418	0.32294	0
LOCUS_20100	LOCUS_13620	PF03466.20	99	297	89	99	297	86.7	2.3	0.988418	0.32294	0
LOCUS_00500	LOCUS_03610	PF08841.10	275	601	538.8	275	601	536.5	2.3	0.988418	0.32294	0
LOCUS_35600	LOCUS_20810	PF07992.14	552	840	158.4	552	840	156.2	2.2	0.945443	0.34444	0
LOCUS_16410	LOCUS_30290	PF13356.6	3	88	73.5	3	88	71.3	2.2	0.945443	0.34444	0
LOCUS_19190	LOCUS_14380	PF00291.25	99	369	85.8	98	369	83.6	2.2	0.945443	0.34444	0
LOCUS_31970	LOCUS_17360	PF00408.20	373	442	58.2	373	442	56	2.2	0.945443	0.34444	0
LOCUS_09860	LOCUS_07880	PF11940.8	444	545	117.5	443	544	115.3	2.2	0.945443	0.34444	0
LOCUS_27070	LOCUS_36920	PF03109.16	116	232	119.5	116	232	117.3	2.2	0.945443	0.34444	0
LOCUS_41280	LOCUS_00890	PF13242.6	136	187	28.2	136	182	26	2.2	0.945443	0.34444	0
LOCUS_43200	LOCUS_02730	PF02302.17	4	83	42.8	4	83	40.6	2.2	0.945443	0.34444	0
LOCUS_02760	LOCUS_06480	PF01131.20	158	593	374.5	158	593	372.3	2.2	0.945443	0.34444	0
LOCUS_22850	LOCUS_33400	PF00809.22	360	598	213.7	360	598	211.5	2.2	0.945443	0.34444	0
LOCUS_00510	LOCUS_03620	PF02287.15	38	169	208.2	38	169	206	2.2	0.945443	0.34444	0
LOCUS_29850	LOCUS_26710	PF07670.14	353	443	168.1	353	443	165.9	2.2	0.945443	0.34444	0
LOCUS_29850	LOCUS_26710	PF07670.14	512	689	168.1	513	689	165.9	2.2	0.945443	0.34444	0
LOCUS_31300	LOCUS_16760	PF04632.12	11	654	518.2	11	654	516.1	2.1	0.902468	0.3668	0
LOCUS_06960	LOCUS_23850	PF00290.20	8	266	338.8	8	266	336.7	2.1	0.902468	0.3668	0
LOCUS_02600	LOCUS_06260	PF04285.12	4	421	619.2	4	420	617.1	2.1	0.902468	0.3668	0
LOCUS_31000	LOCUS_16440	PF00005.27	28	176	129.8	28	176	127.7	2.1	0.902468	0.3668	0
LOCUS_18620	LOCUS_15090	PF00005.27	18	157	128.9	18	157	126.8	2.1	0.902468	0.3668	0
LOCUS_18840	LOCUS_14840	PF00766.19	190	274	103.7	190	274	101.6	2.1	0.902468	0.3668	0
LOCUS_32060	LOCUS_17450	PF03725.15	157	220	72.7	157	220	70.6	2.1	0.902468	0.3668	0
LOCUS_32060	LOCUS_17450	PF03725.15	470	537	72.7	470	537	70.6	2.1	0.902468	0.3668	0
LOCUS_28330	LOCUS_34160	PF00990.21	234	381	43.7	236	383	41.6	2.1	0.902468	0.3668	0
LOCUS_28690	LOCUS_25750	PF07992.14	5	318	234.7	5	318	232.6	2.1	0.902468	0.3668	0
LOCUS_28870	LOCUS_25860	PF12698.7	569	903	133.6	569	903	131.5	2.1	0.902468	0.3668	0
LOCUS_11030	LOCUS_31490	PF00005.27	33	196	204.5	33	196	202.4	2.1	0.902468	0.3668	0
LOCUS_11030	LOCUS_31490	PF00005.27	341	491	204.5	341	491	202.4	2.1	0.902468	0.3668	0
LOCUS_41650	LOCUS_01230	PF01370.21	318	566	159.9	318	566	157.8	2.1	0.902468	0.3668	0
LOCUS_03750	LOCUS_22550	PF03466.20	88	290	90	88	290	87.9	2.1	0.902468	0.3668	0
LOCUS_42300	LOCUS_01870	PF00005.27	26	184	206.1	26	184	204	2.1	0.902468	0.3668	0
LOCUS_42300	LOCUS_01870	PF00005.27	303	454	206.1	303	454	204	2.1	0.902468	0.3668	0
LOCUS_35560	LOCUS_20760	PF00860.20	22	415	362.9	22	415	360.8	2.1	0.902468	0.3668	0
LOCUS_39250	LOCUS_28480	PF00012.20	22	600	684.3	22	600	682.2	2.1	0.902468	0.3668	0
LOCUS_22350	LOCUS_32630	PF02335.15	6	435	590.3	43	472	588.2	2.1	0.902468	0.3668	0
LOCUS_04730	LOCUS_23500	PF07690.16	19	348	118.4	19	323	116.4	2	0.859493	0.39006	0
LOCUS_10850	LOCUS_31310	PF08282.12	6	259	187	6	259	185	2	0.859493	0.39006	0
LOCUS_35350	LOCUS_20550	PF02347.16	16	440	682.9	16	440	680.9	2	0.859493	0.39006	0
LOCUS_35350	LOCUS_20550	PF02347.16	479	739	682.9	479	739	680.9	2	0.859493	0.39006	0
LOCUS_28960	LOCUS_26000	PF00496.22	68	433	313.5	68	433	311.5	2	0.859493	0.39006	0
LOCUS_12200	LOCUS_39420	PF00577.20	183	733	616.3	167	717	614.3	2	0.859493	0.39006	0
LOCUS_30070	LOCUS_26930	PF01761.20	67	325	365.3	67	325	363.3	2	0.859493	0.39006	0
LOCUS_30880	LOCUS_41380	PF01189.17	230	417	269.8	230	417	267.8	2	0.859493	0.39006	0
LOCUS_39310	LOCUS_28420	PF17970.1	59	163	166	59	163	164	2	0.859493	0.39006	0
LOCUS_40560	LOCUS_00140	PF00359.22	687	826	111.9	687	826	109.9	2	0.859493	0.39006	0
LOCUS_03890	LOCUS_22670	PF00080.20	34	172	111	34	172	109	2	0.859493	0.39006	0
LOCUS_16030	LOCUS_37640	PF00248.21	16	309	254.4	16	309	252.4	2	0.859493	0.39006	0
LOCUS_23800	LOCUS_29380	PF00230.20	2	251	257	2	251	255	2	0.859493	0.39006	0
LOCUS_01660	LOCUS_04820	PF03264.14	5	174	230.2	4	174	228.2	2	0.859493	0.39006	0
LOCUS_32020	LOCUS_17410	PF08364.11	56	94	60.1	56	94	58.1	2	0.859493	0.39006	0
LOCUS_31240	LOCUS_16690	PF02545.14	4	184	200.2	4	184	198.2	2	0.859493	0.39006	0
LOCUS_43410	LOCUS_02970	PF03471.17	440	516	72.8	440	516	70.8	2	0.859493	0.39006	0
LOCUS_17510	LOCUS_16150	PF02670.16	4	132	169.1	4	132	167.1	2	0.859493	0.39006	0
LOCUS_06980	LOCUS_23830	PF06790.11	1	244	346.2	1	244	344.2	2	0.859493	0.39006	0
LOCUS_05080	LOCUS_25530	PF11563.8	33	155	39.3	30	155	37.3	2	0.859493	0.39006	0
LOCUS_42970	LOCUS_02500	PF05406.15	6	69	60.9	8	69	58.9	2	0.859493	0.39006	0
LOCUS_20660	LOCUS_35240	PF04357.13	923	1259	233.7	922	1258	231.7	2	0.859493	0.39006	0
LOCUS_16800	LOCUS_37080	PF00795.22	6	241	112.2	6	241	110.2	2	0.859493	0.39006	0
LOCUS_30350	LOCUS_27210	PF00485.18	7	214	261.3	7	214	259.3	2	0.859493	0.39006	0
LOCUS_15880	LOCUS_37790	PF06545.11	143	357	293.6	143	357	291.7	1.9	0.816519	0.4142	0
LOCUS_41450	LOCUS_01050	PF00361.20	134	430	238.5	134	430	236.6	1.9	0.816519	0.4142	0
LOCUS_36460	LOCUS_21660	PF05958.11	108	431	104.5	113	431	102.6	1.9	0.816519	0.4142	0
LOCUS_25720	LOCUS_35730	PF00712.19	1	120	157	1	120	155.1	1.9	0.816519	0.4142	0
LOCUS_39540	LOCUS_28210	PF00563.20	442	674	216.8	498	730	214.9	1.9	0.816519	0.4142	0
LOCUS_26540	LOCUS_36500	PF04055.21	20	173	51.7	20	169	49.8	1.9	0.816519	0.4142	0
LOCUS_05950	LOCUS_24780	PF11739.8	657	858	215.3	657	858	213.4	1.9	0.816519	0.4142	0
LOCUS_18570	LOCUS_15140	PF00694.19	3	126	139.6	3	126	137.7	1.9	0.816519	0.4142	0
LOCUS_06030	LOCUS_24700	PF00270.29	27	191	153.8	27	191	151.9	1.9	0.816519	0.4142	0
LOCUS_25510	LOCUS_35490	PF07690.16	3	338	137.1	3	338	135.2	1.9	0.816519	0.4142	0
LOCUS_36870	LOCUS_22060	PF02441.19	1	164	92.1	1	164	90.2	1.9	0.816519	0.4142	0
LOCUS_37460	LOCUS_40270	PF00529.20	35	345	66.3	35	345	64.4	1.9	0.816519	0.4142	0
LOCUS_34070	LOCUS_19310	PF02754.16	170	255	103.3	170	255	101.4	1.9	0.816519	0.4142	0
LOCUS_34070	LOCUS_19310	PF02754.16	303	385	103.3	303	385	101.4	1.9	0.816519	0.4142	0
LOCUS_11060	LOCUS_31520	PF00899.21	12	244	216.2	12	244	214.3	1.9	0.816519	0.4142	0
LOCUS_20330	LOCUS_13510	PF03739.14	2	314	212.2	2	314	210.3	1.9	0.816519	0.4142	0
LOCUS_38600	LOCUS_29000	PF13549.6	472	694	252.2	472	694	250.3	1.9	0.816519	0.4142	0
LOCUS_13540	LOCUS_12160	PF00593.24	276	743	196.2	276	743	194.3	1.9	0.816519	0.4142	0
LOCUS_08850	LOCUS_09280	PF13091.6	39	184	149.2	39	184	147.3	1.9	0.816519	0.4142	0
LOCUS_08850	LOCUS_09280	PF13091.6	275	417	149.2	275	417	147.3	1.9	0.816519	0.4142	0
LOCUS_22660	LOCUS_32980	PF02264.15	28	446	487.4	28	446	485.5	1.9	0.816519	0.4142	0
LOCUS_01930	LOCUS_05050	PF00920.21	66	598	531.6	66	598	529.8	1.8	0.773544	0.4392	0
LOCUS_06490	LOCUS_24320	PF00171.22	32	489	567.6	32	489	565.8	1.8	0.773544	0.4392	0
LOCUS_01010	LOCUS_04240	PF01514.17	30	218	253.9	30	218	252.1	1.8	0.773544	0.4392	0
LOCUS_18250	LOCUS_15450	PF00482.23	64	186	186.9	64	186	185.1	1.8	0.773544	0.4392	0
LOCUS_18250	LOCUS_15450	PF00482.23	269	388	186.9	269	388	185.1	1.8	0.773544	0.4392	0
LOCUS_06520	LOCUS_24290	PF00120.24	134	467	343.2	134	467	341.4	1.8	0.773544	0.4392	0
LOCUS_00360	LOCUS_03480	PF10662.9	1	141	189.8	1	138	188	1.8	0.773544	0.4392	0
LOCUS_07480	LOCUS_10630	PF13369.6	33	184	135.9	33	184	134.1	1.8	0.773544	0.4392	0
LOCUS_39040	LOCUS_28630	PF00005.27	26	178	192.3	26	178	190.5	1.8	0.773544	0.4392	0
LOCUS_39040	LOCUS_28630	PF00005.27	278	432	192.3	278	432	190.5	1.8	0.773544	0.4392	0
LOCUS_33550	LOCUS_18800	PF00072.24	3	112	77.9	3	112	76.1	1.8	0.773544	0.4392	0
LOCUS_24370	LOCUS_29550	PF00701.22	7	265	177.3	7	265	175.5	1.8	0.773544	0.4392	0
LOCUS_10660	LOCUS_30660	PF00497.20	23	242	228	23	242	226.2	1.8	0.773544	0.4392	0
LOCUS_10600	LOCUS_30600	PF11066.8	331	463	50.7	331	463	48.9	1.8	0.773544	0.4392	0
LOCUS_04660	LOCUS_23420	PF00581.20	52	123	39.7	52	123	37.9	1.8	0.773544	0.4392	0
LOCUS_00700	LOCUS_03960	PF01075.17	239	322	30.5	237	322	28.7	1.8	0.773544	0.4392	0
LOCUS_18300	LOCUS_15400	PF00293.28	5	125	76.1	5	125	74.3	1.8	0.773544	0.4392	0
LOCUS_22260	LOCUS_32540	PF01568.21	576	682	92	576	682	90.2	1.8	0.773544	0.4392	0
LOCUS_07210	LOCUS_10860	PF01734.22	8	165	89.3	8	165	87.5	1.8	0.773544	0.4392	0
LOCUS_09290	LOCUS_08920	PF01568.21	690	811	89	690	811	87.2	1.8	0.773544	0.4392	0
LOCUS_38690	LOCUS_28940	PF01810.18	15	194	52.4	15	194	50.6	1.8	0.773544	0.4392	0
LOCUS_42600	LOCUS_02170	PF13377.6	169	329	117.3	169	329	115.5	1.8	0.773544	0.4392	0
LOCUS_37280	LOCUS_17790	PF08220.12	6	61	76.2	18	74	74.4	1.8	0.773544	0.4392	0
LOCUS_25930	LOCUS_35930	PF13953.6	758	823	67.1	762	824	65.3	1.8	0.773544	0.4392	0
LOCUS_43280	LOCUS_02830	PF02518.26	349	460	78.1	349	460	76.3	1.8	0.773544	0.4392	0
LOCUS_41580	LOCUS_01160	PF13378.6	83	239	60.4	124	280	58.6	1.8	0.773544	0.4392	0
LOCUS_22750	LOCUS_33060	PF11102.8	25	206	201.2	25	206	199.4	1.8	0.773544	0.4392	0
LOCUS_43530	LOCUS_03080	PF01370.21	6	228	246.1	6	228	244.3	1.8	0.773544	0.4392	0
LOCUS_26870	LOCUS_36800	PF01717.18	153	227	567.8	153	223	566	1.8	0.773544	0.4392	0
LOCUS_26870	LOCUS_36800	PF01717.18	426	749	567.8	426	749	566	1.8	0.773544	0.4392	0
LOCUS_25010	LOCUS_30060	PF04413.16	33	211	234.4	33	211	232.7	1.7	0.730569	0.46504	0
LOCUS_08740	LOCUS_09380	PF01292.20	9	180	100.2	9	180	98.5	1.7	0.730569	0.46504	0
LOCUS_03390	LOCUS_14810	PF02770.19	121	216	78.9	123	215	77.2	1.7	0.730569	0.46504	0
LOCUS_23120	LOCUS_40380	PF04983.18	489	644	96	489	644	94.3	1.7	0.730569	0.46504	0
LOCUS_25690	LOCUS_35680	PF06078.11	19	107	44.3	18	107	42.6	1.7	0.730569	0.46504	0
LOCUS_13670	LOCUS_12280	PF13437.6	209	310	47.3	209	310	45.6	1.7	0.730569	0.46504	0
LOCUS_13980	LOCUS_12580	PF02133.15	19	457	461.3	19	457	459.6	1.7	0.730569	0.46504	0
LOCUS_32230	LOCUS_17610	PF04348.13	40	347	452.3	40	347	450.6	1.7	0.730569	0.46504	0
LOCUS_18520	LOCUS_15190	PF02776.18	5	168	200	5	168	198.3	1.7	0.730569	0.46504	0
LOCUS_18520	LOCUS_15190	PF00205.22	196	330	159.5	196	330	157.8	1.7	0.730569	0.46504	0
LOCUS_35300	LOCUS_20500	PF00557.24	185	414	221.7	185	414	220	1.7	0.730569	0.46504	0
LOCUS_22400	LOCUS_32720	PF00860.20	26	409	299.5	26	409	297.8	1.7	0.730569	0.46504	0
LOCUS_33780	LOCUS_19030	PF11115.8	1	92	164.6	1	92	162.9	1.7	0.730569	0.46504	0
LOCUS_38730	LOCUS_28900	PF00890.24	10	392	357	10	392	355.3	1.7	0.730569	0.46504	0
LOCUS_41090	LOCUS_00660	PF00497.20	28	254	212.7	28	254	211	1.7	0.730569	0.46504	0
LOCUS_11960	LOCUS_39610	PF13941.6	3	456	439.6	3	456	438	1.6	0.687595	0.4917	0
LOCUS_19520	LOCUS_14130	PF11230.8	22	504	746.9	22	504	745.3	1.6	0.687595	0.4917	0
LOCUS_40830	LOCUS_00400	PF00345.20	30	147	131.8	30	147	130.2	1.6	0.687595	0.4917	0
LOCUS_31970	LOCUS_17360	PF02879.16	157	254	75.4	157	254	73.8	1.6	0.687595	0.4917	0
LOCUS_06030	LOCUS_24700	PF03880.15	384	454	73.7	384	454	72.1	1.6	0.687595	0.4917	0
LOCUS_27330	LOCUS_40580	PF02954.19	430	469	57	403	441	55.4	1.6	0.687595	0.4917	0
LOCUS_40330	LOCUS_27450	PF00533.26	596	669	52.9	596	669	51.3	1.6	0.687595	0.4917	0
LOCUS_27160	LOCUS_37010	PF00725.22	496	592	120.6	496	592	119	1.6	0.687595	0.4917	0
LOCUS_27160	LOCUS_37010	PF00725.22	627	690	120.6	627	690	119	1.6	0.687595	0.4917	0
LOCUS_26850	LOCUS_36780	PF00892.20	3	128	71.3	3	128	69.7	1.6	0.687595	0.4917	0
LOCUS_26850	LOCUS_36780	PF00892.20	139	274	71.3	139	274	69.7	1.6	0.687595	0.4917	0
LOCUS_11030	LOCUS_31490	PF08352.12	248	280	67.5	248	280	65.9	1.6	0.687595	0.4917	0
LOCUS_11030	LOCUS_31490	PF08352.12	543	575	67.5	543	575	65.9	1.6	0.687595	0.4917	0
LOCUS_31230	LOCUS_16680	PF04093.12	5	154	158.5	5	154	156.9	1.6	0.687595	0.4917	0
LOCUS_42810	LOCUS_02360	PF00528.22	195	378	74.3	195	375	72.7	1.6	0.687595	0.4917	0
LOCUS_38980	LOCUS_28680	PF00175.21	264	372	65.3	264	372	63.7	1.6	0.687595	0.4917	0
LOCUS_43130	LOCUS_02660	PF00294.24	19	306	177.1	19	306	175.5	1.6	0.687595	0.4917	0
LOCUS_43320	LOCUS_02870	PF13437.6	198	301	58.3	198	301	56.7	1.6	0.687595	0.4917	0
LOCUS_01440	LOCUS_04610	PF00982.21	17	452	508.7	17	452	507.1	1.6	0.687595	0.4917	0
LOCUS_42790	LOCUS_02340	PF00933.21	46	352	335.9	46	352	334.3	1.6	0.687595	0.4917	0
LOCUS_29640	LOCUS_26480	PF00343.20	102	810	1092.3	102	810	1090.7	1.6	0.687595	0.4917	0
LOCUS_23670	LOCUS_29260	PF00672.25	357	405	32	357	404	30.5	1.5	0.64462	0.51918	0
LOCUS_36050	LOCUS_21240	PF04257.14	1	806	1022.8	1	806	1021.3	1.5	0.64462	0.51918	0
LOCUS_04410	LOCUS_23170	PF07690.16	41	262	131.2	41	262	129.7	1.5	0.64462	0.51918	0
LOCUS_04410	LOCUS_23170	PF07690.16	249	407	131.2	249	407	129.7	1.5	0.64462	0.51918	0
LOCUS_06390	LOCUS_24420	PF01547.25	43	325	135	43	325	133.5	1.5	0.64462	0.51918	0
LOCUS_17270	LOCUS_16380	PF18389.1	160	223	83.7	160	223	82.2	1.5	0.64462	0.51918	0
LOCUS_20970	LOCUS_34970	PF00436.25	3	87	49.3	3	87	47.8	1.5	0.64462	0.51918	0
LOCUS_36790	LOCUS_21980	PF01128.19	8	229	316.5	8	229	315	1.5	0.64462	0.51918	0
LOCUS_36450	LOCUS_21650	PF09984.9	31	177	184.1	31	177	182.6	1.5	0.64462	0.51918	0
LOCUS_05100	LOCUS_25520	PF00563.20	547	781	228.3	547	781	226.8	1.5	0.64462	0.51918	0
LOCUS_02180	LOCUS_05850	PF07690.16	22	412	171.8	22	412	170.3	1.5	0.64462	0.51918	0
LOCUS_20310	LOCUS_13530	PF05872.12	4	500	836.8	4	500	835.3	1.5	0.64462	0.51918	0
LOCUS_35450	LOCUS_20640	PF02899.17	8	90	89.1	8	90	87.6	1.5	0.64462	0.51918	0
LOCUS_26580	LOCUS_36540	PF04375.14	35	363	448.1	35	363	446.6	1.5	0.64462	0.51918	0
LOCUS_23760	LOCUS_29350	PF03737.15	5	152	124.9	5	152	123.4	1.5	0.64462	0.51918	0
LOCUS_25760	LOCUS_35770	PF02096.20	354	533	204.7	354	533	203.2	1.5	0.64462	0.51918	0
LOCUS_43440	LOCUS_02990	PF01451.21	5	139	160.6	5	139	159.1	1.5	0.64462	0.51918	0
LOCUS_43580	LOCUS_03130	PF13727.6	65	238	136.5	65	238	135	1.5	0.64462	0.51918	0
LOCUS_08700	LOCUS_09420	PF01979.20	6	283	65.7	6	283	64.2	1.5	0.64462	0.51918	0
LOCUS_21350	LOCUS_34610	PF08331.10	62	140	85.3	62	140	83.8	1.5	0.64462	0.51918	0
LOCUS_28300	LOCUS_34130	PF03170.13	62	670	736.6	72	680	735.1	1.5	0.64462	0.51918	0
LOCUS_23560	LOCUS_29150	PF02378.18	19	336	258.8	31	348	257.4	1.4	0.601645	0.54742	0
LOCUS_02260	LOCUS_05930	PF03613.14	15	284	370.8	12	281	369.4	1.4	0.601645	0.54742	0
LOCUS_43770	LOCUS_38950	PF12790.7	44	164	111.2	44	164	109.8	1.4	0.601645	0.54742	0
LOCUS_06940	LOCUS_23870	PF00697.22	258	448	205.8	258	448	204.4	1.4	0.601645	0.54742	0
LOCUS_01010	LOCUS_04240	PF08345.11	250	429	177	250	429	175.6	1.4	0.601645	0.54742	0
LOCUS_29630	LOCUS_26470	PF08323.11	2	233	243.1	2	233	241.7	1.4	0.601645	0.54742	0
LOCUS_08690	LOCUS_09430	PF07273.12	27	178	186.9	27	178	185.5	1.4	0.601645	0.54742	0
LOCUS_19620	LOCUS_14030	PF08468.11	8	162	190.4	8	162	189	1.4	0.601645	0.54742	0
LOCUS_02300	LOCUS_05970	PF00563.20	272	501	197.8	272	501	196.4	1.4	0.601645	0.54742	0
LOCUS_26220	LOCUS_36210	PF07690.16	17	406	175.4	17	406	174	1.4	0.601645	0.54742	0
LOCUS_05630	LOCUS_25080	PF07883.11	105	172	38.8	105	172	37.4	1.4	0.601645	0.54742	0
LOCUS_04180	LOCUS_22960	PF00703.21	185	272	32	214	272	30.6	1.4	0.601645	0.54742	0
LOCUS_10600	LOCUS_30600	PF13460.6	9	157	61.8	9	157	60.4	1.4	0.601645	0.54742	0
LOCUS_26240	LOCUS_36230	PF03466.20	87	270	55.4	88	270	54	1.4	0.601645	0.54742	0
LOCUS_04970	LOCUS_23780	PF01075.17	214	321	39.4	215	317	38	1.4	0.601645	0.54742	0
LOCUS_33290	LOCUS_18510	PF01467.26	345	469	57.1	345	469	55.7	1.4	0.601645	0.54742	0
LOCUS_42300	LOCUS_01870	PF08352.12	236	265	36.1	236	265	34.7	1.4	0.601645	0.54742	0
LOCUS_42300	LOCUS_01870	PF08352.12	505	526	36.1	505	526	34.7	1.4	0.601645	0.54742	0
LOCUS_19360	LOCUS_33750	PF03466.20	89	293	126.6	89	293	125.2	1.4	0.601645	0.54742	0
LOCUS_29240	LOCUS_26100	PF10694.9	5	115	107.8	5	115	106.4	1.4	0.601645	0.54742	0
LOCUS_12640	LOCUS_11310	PF03950.18	340	528	214.2	340	528	212.8	1.4	0.601645	0.54742	0
LOCUS_43030	LOCUS_02570	PF00577.20	177	743	619.7	177	743	618.4	1.3	0.558671	0.57638	0
LOCUS_25150	LOCUS_30190	PF01653.18	113	307	105.9	115	307	104.6	1.3	0.558671	0.57638	0
LOCUS_35900	LOCUS_21090	PF00501.28	233	619	222.3	233	619	221	1.3	0.558671	0.57638	0
LOCUS_39020	LOCUS_28650	PF17128.4	39	343	231.4	39	343	230.1	1.3	0.558671	0.57638	0
LOCUS_05720	LOCUS_24990	PF07063.13	9	401	402.1	9	401	400.8	1.3	0.558671	0.57638	0
LOCUS_00940	LOCUS_04170	PF02154.15	38	231	269.6	38	231	268.3	1.3	0.558671	0.57638	0
LOCUS_17630	LOCUS_16820	PF00595.24	288	368	102.4	261	345	101.1	1.3	0.558671	0.57638	0
LOCUS_17630	LOCUS_16820	PF00595.24	394	464	102.4	374	443	101.1	1.3	0.558671	0.57638	0
LOCUS_10150	LOCUS_07600	PF18381.1	407	581	225.4	407	581	224.1	1.3	0.558671	0.57638	0
LOCUS_43590	LOCUS_03140	PF13440.6	31	325	230.9	31	325	229.6	1.3	0.558671	0.57638	0
LOCUS_38880	LOCUS_28770	PF01418.17	1	77	104.9	1	77	103.6	1.3	0.558671	0.57638	0
LOCUS_26380	LOCUS_36340	PF00580.21	3	265	250.5	3	265	249.2	1.3	0.558671	0.57638	0
LOCUS_06800	LOCUS_24030	PF00694.19	691	818	170.3	691	818	169	1.3	0.558671	0.57638	0
LOCUS_06970	LOCUS_23840	PF03922.14	23	217	229.3	23	217	228	1.3	0.558671	0.57638	0
LOCUS_29850	LOCUS_26710	PF02421.18	5	162	216	5	162	214.7	1.3	0.558671	0.57638	0
LOCUS_17120	LOCUS_40670	PF00929.24	9	175	145.5	9	175	144.2	1.3	0.558671	0.57638	0
LOCUS_15890	LOCUS_37780	PF02629.19	189	283	61.2	189	283	59.9	1.3	0.558671	0.57638	0
LOCUS_38650	LOCUS_28970	PF08032.12	68	139	49.1	110	181	47.8	1.3	0.558671	0.57638	0
LOCUS_18450	LOCUS_15250	PF03717.15	19	169	82.1	70	220	80.8	1.3	0.558671	0.57638	0
LOCUS_11140	LOCUS_31620	PF03600.16	25	304	93.6	25	304	92.3	1.3	0.558671	0.57638	0
LOCUS_28130	LOCUS_34020	PF00005.27	38	189	113.6	38	189	112.3	1.3	0.558671	0.57638	0
LOCUS_29220	LOCUS_26080	PF00403.26	53	109	47	53	109	45.7	1.3	0.558671	0.57638	0
LOCUS_09860	LOCUS_07880	PF17900.1	22	186	69.1	23	185	67.8	1.3	0.558671	0.57638	0
LOCUS_12400	LOCUS_39220	PF08349.11	41	158	120.7	41	158	119.4	1.3	0.558671	0.57638	0
LOCUS_43430	LOCUS_02980	PF02563.16	50	134	100.5	50	134	99.2	1.3	0.558671	0.57638	0
LOCUS_31680	LOCUS_17100	PF04963.13	114	303	210.1	114	303	208.8	1.3	0.558671	0.57638	0
LOCUS_27860	LOCUS_33640	PF02653.16	57	383	169.7	57	383	168.4	1.3	0.558671	0.57638	0
LOCUS_35150	LOCUS_20320	PF01642.22	28	539	787.9	28	539	786.6	1.3	0.558671	0.57638	0
LOCUS_18660	LOCUS_15050	PF02610.15	5	359	598	5	359	596.8	1.2	0.515696	0.60606	0
LOCUS_33770	LOCUS_19020	PF01738.18	85	293	174.8	85	293	173.6	1.2	0.515696	0.60606	0
LOCUS_32770	LOCUS_18050	PF13997.6	14	86	90.4	14	86	89.2	1.2	0.515696	0.60606	0
LOCUS_04600	LOCUS_23360	PF07729.12	89	208	83.9	89	208	82.7	1.2	0.515696	0.60606	0
LOCUS_41660	LOCUS_01240	PF00535.26	11	171	121.2	11	171	120	1.2	0.515696	0.60606	0
LOCUS_02430	LOCUS_06100	PF00111.27	242	312	46.2	242	312	45	1.2	0.515696	0.60606	0
LOCUS_18070	LOCUS_15640	PF07732.15	55	165	111.2	55	165	110	1.2	0.515696	0.60606	0
LOCUS_23580	LOCUS_29170	PF00149.28	24	252	46.7	24	252	45.5	1.2	0.515696	0.60606	0
LOCUS_01080	LOCUS_04320	PF02806.18	416	491	28.5	416	491	27.3	1.2	0.515696	0.60606	0
LOCUS_08030	LOCUS_10050	PF07687.14	206	303	45.9	206	303	44.7	1.2	0.515696	0.60606	0
LOCUS_07380	LOCUS_10710	PF00672.25	173	223	39.9	173	223	38.7	1.2	0.515696	0.60606	0
LOCUS_42710	LOCUS_02280	PF01207.17	5	301	320.5	5	305	319.3	1.2	0.515696	0.60606	0
LOCUS_11070	LOCUS_31530	PF00923.19	5	203	151.5	5	207	150.3	1.2	0.515696	0.60606	0
LOCUS_17950	LOCUS_15760	PF02569.15	3	278	347	3	278	345.8	1.2	0.515696	0.60606	0
LOCUS_04150	LOCUS_22930	PF00532.21	65	340	330	65	341	328.8	1.2	0.515696	0.60606	0
LOCUS_07420	LOCUS_10670	PF04752.12	47	215	190.5	47	215	189.3	1.2	0.515696	0.60606	0
LOCUS_18580	LOCUS_15120	PF12793.7	5	118	143	5	118	141.8	1.2	0.515696	0.60606	0
LOCUS_28950	LOCUS_25990	PF00528.22	117	308	153.5	117	308	152.3	1.2	0.515696	0.60606	0
LOCUS_19450	LOCUS_14190	PF10437.9	250	333	67.1	250	333	65.9	1.2	0.515696	0.60606	0
LOCUS_42650	LOCUS_02220	PF07992.14	126	395	85.6	126	394	84.4	1.2	0.515696	0.60606	0
LOCUS_43170	LOCUS_02700	PF01116.20	4	283	324.1	6	285	323	1.1	0.472721	0.63642	0
LOCUS_42980	LOCUS_02520	PF09334.11	11	400	554.1	11	400	553	1.1	0.472721	0.63642	0
LOCUS_34050	LOCUS_19290	PF02913.19	230	470	233.8	230	470	232.7	1.1	0.472721	0.63642	0
LOCUS_34010	LOCUS_19260	PF00501.28	32	454	253.8	32	453	252.7	1.1	0.472721	0.63642	0
LOCUS_08790	LOCUS_09340	PF07690.16	20	263	179.3	20	260	178.2	1.1	0.472721	0.63642	0
LOCUS_08790	LOCUS_09340	PF07690.16	224	393	179.3	224	393	178.2	1.1	0.472721	0.63642	0
LOCUS_18430	LOCUS_15270	PF08245.12	106	292	177.3	106	292	176.2	1.1	0.472721	0.63642	0
LOCUS_43350	LOCUS_02930	PF08447.12	328	408	85.2	328	408	84.1	1.1	0.472721	0.63642	0
LOCUS_43350	LOCUS_02930	PF08447.12	452	537	85.2	452	537	84.1	1.1	0.472721	0.63642	0
LOCUS_21210	LOCUS_34740	PF00575.23	641	724	73.9	641	724	72.8	1.1	0.472721	0.63642	0
LOCUS_20740	LOCUS_35160	PF01638.17	29	115	110.2	29	115	109.1	1.1	0.472721	0.63642	0
LOCUS_09700	LOCUS_07970	PF02926.17	23	153	73.9	23	153	72.8	1.1	0.472721	0.63642	0
LOCUS_41540	LOCUS_01130	PF02775.21	414	534	36.7	415	534	35.6	1.1	0.472721	0.63642	0
LOCUS_31290	LOCUS_16750	PF13437.6	156	241	53.6	156	241	52.5	1.1	0.472721	0.63642	0
LOCUS_42640	LOCUS_02210	PF14697.6	338	394	62	338	394	60.9	1.1	0.472721	0.63642	0
LOCUS_04810	LOCUS_23590	PF13649.6	35	124	61.7	35	124	60.6	1.1	0.472721	0.63642	0
LOCUS_41550	LOCUS_01140	PF12697.7	17	243	63.4	17	243	62.3	1.1	0.472721	0.63642	0
LOCUS_03840	LOCUS_22630	PF00903.25	3	123	88.3	3	123	87.2	1.1	0.472721	0.63642	0
LOCUS_19830	LOCUS_13840	PF14031.6	295	390	53.8	295	390	52.7	1.1	0.472721	0.63642	0
LOCUS_31200	LOCUS_16650	PF00990.21	224	380	112.5	204	360	111.4	1.1	0.472721	0.63642	0
LOCUS_25560	LOCUS_35550	PF00474.17	35	442	174.1	35	442	173	1.1	0.472721	0.63642	0
LOCUS_17190	LOCUS_40730	PF03372.23	49	252	33.3	49	252	32.2	1.1	0.472721	0.63642	0
LOCUS_42030	LOCUS_01610	PF00005.27	341	477	98.1	341	477	97	1.1	0.472721	0.63642	0
LOCUS_35080	LOCUS_20240	PF00924.18	72	268	201.2	72	268	200.1	1.1	0.472721	0.63642	0
LOCUS_18580	LOCUS_15120	PF00496.22	165	306	72.8	165	306	71.7	1.1	0.472721	0.63642	0
LOCUS_33550	LOCUS_18800	PF00486.28	145	216	81.1	145	216	80	1.1	0.472721	0.63642	0
LOCUS_25320	LOCUS_30280	PF01055.26	240	667	403.7	240	667	402.6	1.1	0.472721	0.63642	0
LOCUS_10560	LOCUS_30570	PF00970.24	35	104	32.7	35	104	31.7	1	0.429747	0.66738	0
LOCUS_33630	LOCUS_18880	PF11842.8	594	726	153.3	594	722	152.3	1	0.429747	0.66738	0
LOCUS_22970	LOCUS_40570	PF00512.25	244	306	51.3	244	306	50.3	1	0.429747	0.66738	0
LOCUS_22380	LOCUS_32670	PF00474.17	63	468	467.5	63	468	466.5	1	0.429747	0.66738	0
LOCUS_18030	LOCUS_15680	PF00156.27	13	160	83	13	160	82	1	0.429747	0.66738	0
LOCUS_24910	LOCUS_29990	PF08437.10	278	334	77.7	278	334	76.7	1	0.429747	0.66738	0
LOCUS_01600	LOCUS_04760	PF00771.20	31	681	895.2	31	681	894.2	1	0.429747	0.66738	0
LOCUS_35980	LOCUS_21170	PF00391.23	320	391	58.3	320	391	57.3	1	0.429747	0.66738	0
LOCUS_03950	LOCUS_22730	PF03702.14	5	367	583.1	5	367	582.1	1	0.429747	0.66738	0
LOCUS_29680	LOCUS_26520	PF16901.5	282	393	47.8	381	482	46.8	1	0.429747	0.66738	0
LOCUS_33240	LOCUS_18470	PF01966.22	229	328	49.3	229	328	48.3	1	0.429747	0.66738	0
LOCUS_35190	LOCUS_20400	PF00359.22	2	138	83.3	2	138	82.3	1	0.429747	0.66738	0
LOCUS_13290	LOCUS_11930	PF13098.6	114	241	62.8	115	242	61.8	1	0.429747	0.66738	0
LOCUS_25730	LOCUS_35740	PF00308.18	109	325	331.6	109	325	330.6	1	0.429747	0.66738	0
LOCUS_08860	LOCUS_09270	PF01661.21	21	137	142.2	21	137	141.2	1	0.429747	0.66738	0
LOCUS_38450	LOCUS_39830	PF17152.4	44	144	103.7	44	144	102.7	1	0.429747	0.66738	0
LOCUS_40460	LOCUS_00040	PF00563.20	313	544	199	493	724	198	1	0.429747	0.66738	0
LOCUS_43310	LOCUS_02860	PF00873.19	13	1022	1240.6	13	1022	1239.6	1	0.429747	0.66738	0
LOCUS_22820	LOCUS_33340	PF00849.22	69	195	58.5	69	195	57.5	1	0.429747	0.66738	0
LOCUS_39310	LOCUS_28420	PF01835.19	388	479	82.5	388	479	81.5	1	0.429747	0.66738	0
LOCUS_09260	LOCUS_08950	PF01556.18	120	276	117.2	120	276	116.2	1	0.429747	0.66738	0
LOCUS_23490	LOCUS_29080	PF02896.18	363	653	379.5	363	653	378.5	1	0.429747	0.66738	0
LOCUS_42200	LOCUS_01780	PF00072.24	9	121	109.5	9	121	108.5	1	0.429747	0.66738	0
LOCUS_38980	LOCUS_28680	PF00970.24	164	252	37.2	164	252	36.2	1	0.429747	0.66738	0
LOCUS_42380	LOCUS_01950	PF08125.13	216	462	333.5	216	462	332.5	1	0.429747	0.66738	0
LOCUS_34250	LOCUS_19440	PF07963.12	2	25	31.5	2	25	30.5	1	0.429747	0.66738	0
LOCUS_10280	LOCUS_07470	PF13491.6	20	191	142.9	20	191	141.9	1	0.429747	0.66738	0
LOCUS_10280	LOCUS_07470	PF09397.10	1269	1329	97.7	1258	1318	96.7	1	0.429747	0.66738	0
LOCUS_40530	LOCUS_00110	PF02378.18	41	343	49.8	41	343	48.8	1	0.429747	0.66738	0
LOCUS_25700	LOCUS_35700	PF00204.25	221	390	201	221	390	200	1	0.429747	0.66738	0
LOCUS_06220	LOCUS_24580	PF00246.24	14	133	51	20	133	50	1	0.429747	0.66738	0
LOCUS_25980	LOCUS_35970	PF00132.24	267	300	95.7	268	300	94.7	1	0.429747	0.66738	0
LOCUS_25980	LOCUS_35970	PF00132.24	353	382	95.7	353	382	94.7	1	0.429747	0.66738	0
LOCUS_25980	LOCUS_35970	PF00132.24	395	429	95.7	395	429	94.7	1	0.429747	0.66738	0
LOCUS_32640	LOCUS_17920	PF03222.13	29	438	35.4	29	438	34.4	1	0.429747	0.66738	0
LOCUS_18410	LOCUS_15290	PF08245.12	110	280	102.2	110	280	101.2	1	0.429747	0.66738	0
LOCUS_35500	LOCUS_20690	PF00152.20	162	501	278.3	162	501	277.3	1	0.429747	0.66738	0
LOCUS_00670	LOCUS_03820	PF10423.9	12	167	178.8	12	167	177.8	1	0.429747	0.66738	0
LOCUS_37380	LOCUS_22470	PF01411.19	7	556	803.8	7	556	802.8	1	0.429747	0.66738	0
LOCUS_13270	LOCUS_11910	PF13192.6	126	195	35.1	126	195	34.1	1	0.429747	0.66738	0
LOCUS_30000	LOCUS_26860	PF00905.22	422	602	92.3	422	603	91.3	1	0.429747	0.66738	0
LOCUS_29730	LOCUS_26560	PF00158.26	187	354	173.7	188	354	172.7	1	0.429747	0.66738	0
LOCUS_43240	LOCUS_02770	PF00781.24	8	129	101.5	8	129	100.5	1	0.429747	0.66738	0
LOCUS_01580	LOCUS_04740	PF04344.13	17	214	257.8	17	214	256.8	1	0.429747	0.66738	0
LOCUS_30110	LOCUS_26970	PF13419.6	10	209	128.7	11	209	127.7	1	0.429747	0.66738	0
LOCUS_24530	LOCUS_29650	PF00465.19	10	375	409.8	10	375	408.9	0.9	0.386772	0.69892	0
LOCUS_17400	LOCUS_16260	PF02811.19	8	171	138.4	8	171	137.5	0.9	0.386772	0.69892	0
LOCUS_43560	LOCUS_03110	PF01050.18	323	473	251	323	473	250.1	0.9	0.386772	0.69892	0
LOCUS_40290	LOCUS_27490	PF07264.11	15	231	150.1	15	231	149.2	0.9	0.386772	0.69892	0
LOCUS_25430	LOCUS_35410	PF13382.6	434	579	188.8	434	579	187.9	0.9	0.386772	0.69892	0
LOCUS_35580	LOCUS_20790	PF00941.21	4	145	71	4	145	70.1	0.9	0.386772	0.69892	0
LOCUS_38450	LOCUS_39830	PF00990.21	248	402	150.6	248	402	149.7	0.9	0.386772	0.69892	0
LOCUS_11100	LOCUS_31560	PF08282.12	6	259	181	6	259	180.1	0.9	0.386772	0.69892	0
LOCUS_05100	LOCUS_25520	PF13426.7	24	125	92	24	125	91.1	0.9	0.386772	0.69892	0
LOCUS_05100	LOCUS_25520	PF13426.7	149	250	92	149	250	91.1	0.9	0.386772	0.69892	0
LOCUS_23740	LOCUS_29330	PF07724.14	52	113	177.6	52	113	176.7	0.9	0.386772	0.69892	0
LOCUS_23740	LOCUS_29330	PF07724.14	188	329	177.6	188	329	176.7	0.9	0.386772	0.69892	0
LOCUS_11280	LOCUS_31760	PF18331.1	182	224	67.7	182	224	66.8	0.9	0.386772	0.69892	0
LOCUS_00180	LOCUS_03290	PF02706.15	16	121	78	16	121	77.1	0.9	0.386772	0.69892	0
LOCUS_02290	LOCUS_05960	PF03471.17	355	431	65.5	433	509	64.6	0.9	0.386772	0.69892	0
LOCUS_41520	LOCUS_01110	PF05957.13	10	101	99.5	10	101	98.6	0.9	0.386772	0.69892	0
LOCUS_35830	LOCUS_21010	PF04962.12	32	273	142.1	32	273	141.2	0.9	0.386772	0.69892	0
LOCUS_13640	LOCUS_12250	PF00924.18	142	396	249	142	396	248.1	0.9	0.386772	0.69892	0
LOCUS_21970	LOCUS_32400	PF06983.13	5	138	29.6	37	138	28.7	0.9	0.386772	0.69892	0
LOCUS_41930	LOCUS_01500	PF00207.22	815	897	57.1	801	883	56.2	0.9	0.386772	0.69892	0
LOCUS_00490	LOCUS_03600	PF02288.15	8	111	106.3	8	111	105.4	0.9	0.386772	0.69892	0
LOCUS_07940	LOCUS_10140	PF00180.20	29	412	394.7	29	412	393.8	0.9	0.386772	0.69892	0
LOCUS_41250	LOCUS_00860	PF00871.17	6	393	592.6	6	393	591.7	0.9	0.386772	0.69892	0
LOCUS_36970	LOCUS_22100	PF00488.21	610	797	300	610	797	299.1	0.9	0.386772	0.69892	0
LOCUS_37700	LOCUS_40040	PF00324.21	18	456	416.5	18	453	415.6	0.9	0.386772	0.69892	0
LOCUS_19050	LOCUS_14550	PF01055.26	218	669	387.2	218	669	386.3	0.9	0.386772	0.69892	0
LOCUS_10820	LOCUS_30850	PF06826.12	17	182	277.4	17	182	276.5	0.9	0.386772	0.69892	0
LOCUS_10820	LOCUS_30850	PF06826.12	385	555	277.4	385	555	276.5	0.9	0.386772	0.69892	0
LOCUS_32260	LOCUS_17680	PF03613.14	5	263	301.9	5	263	301	0.9	0.386772	0.69892	0
LOCUS_30130	LOCUS_26990	PF14503.6	75	301	280.2	75	301	279.4	0.8	0.343797	0.731	0
LOCUS_18950	LOCUS_14740	PF00117.28	197	372	173	197	372	172.2	0.8	0.343797	0.731	0
LOCUS_30360	LOCUS_27220	PF06794.12	1	69	121.9	1	69	121.1	0.8	0.343797	0.731	0
LOCUS_01730	LOCUS_04880	PF00857.20	9	182	133.3	9	182	132.5	0.8	0.343797	0.731	0
LOCUS_40950	LOCUS_00520	PF05430.11	118	244	173.9	118	244	173.1	0.8	0.343797	0.731	0
LOCUS_25700	LOCUS_35700	PF18053.1	564	729	186.9	564	729	186.1	0.8	0.343797	0.731	0
LOCUS_42420	LOCUS_01990	PF00381.19	287	368	89.9	287	368	89.1	0.8	0.343797	0.731	0
LOCUS_42000	LOCUS_01570	PF02424.15	42	325	264.5	42	325	263.7	0.8	0.343797	0.731	0
LOCUS_05420	LOCUS_25270	PF00324.21	35	476	422.6	35	476	421.8	0.8	0.343797	0.731	0
LOCUS_05210	LOCUS_25420	PF01568.21	833	948	62.6	893	1008	61.8	0.8	0.343797	0.731	0
LOCUS_12730	LOCUS_11400	PF04055.21	151	325	97.1	151	325	96.3	0.8	0.343797	0.731	0
LOCUS_33630	LOCUS_18880	PF04055.21	380	585	73.7	380	585	72.9	0.8	0.343797	0.731	0
LOCUS_41680	LOCUS_01270	PF00300.22	56	129	41.3	19	90	40.5	0.8	0.343797	0.731	0
LOCUS_01630	LOCUS_04790	PF05746.15	460	577	123.5	460	577	122.7	0.8	0.343797	0.731	0
LOCUS_36470	LOCUS_21670	PF13291.6	664	740	66.7	664	740	65.9	0.8	0.343797	0.731	0
LOCUS_25180	LOCUS_30220	PF04607.17	235	345	123.7	235	345	122.9	0.8	0.343797	0.731	0
LOCUS_20560	LOCUS_13300	PF08245.12	108	291	67.1	108	291	66.3	0.8	0.343797	0.731	0
LOCUS_01670	LOCUS_04830	PF01568.21	670	779	86.3	670	779	85.5	0.8	0.343797	0.731	0
LOCUS_08500	LOCUS_09600	PF01832.20	160	295	72.7	160	295	71.9	0.8	0.343797	0.731	0
LOCUS_18760	LOCUS_14950	PF04379.14	18	102	114.1	18	102	113.3	0.8	0.343797	0.731	0
LOCUS_28860	LOCUS_25850	PF13437.6	214	318	65.1	214	318	64.3	0.8	0.343797	0.731	0
LOCUS_10490	LOCUS_30500	PF00005.27	24	172	109	24	172	108.2	0.8	0.343797	0.731	0
LOCUS_13400	LOCUS_12040	PF00550.25	217	276	32.8	217	276	32	0.8	0.343797	0.731	0
LOCUS_34250	LOCUS_19440	PF02501.17	38	116	72.8	38	116	72	0.8	0.343797	0.731	0
LOCUS_10280	LOCUS_07470	PF17854.1	845	945	100.5	834	934	99.7	0.8	0.343797	0.731	0
LOCUS_14010	LOCUS_12610	PF02775.21	393	553	121.7	393	553	120.9	0.8	0.343797	0.731	0
LOCUS_07230	LOCUS_10840	PF01842.25	8	69	33.5	8	67	32.7	0.8	0.343797	0.731	0
LOCUS_06350	LOCUS_24460	PF01261.24	19	219	94.6	19	219	93.8	0.8	0.343797	0.731	0
LOCUS_08600	LOCUS_09510	PF13144.6	96	215	83.1	96	215	82.3	0.8	0.343797	0.731	0
LOCUS_02410	LOCUS_06080	PF13193.6	469	543	69	491	565	68.2	0.8	0.343797	0.731	0
LOCUS_18390	LOCUS_15310	PF04101.16	185	344	128.2	185	344	127.4	0.8	0.343797	0.731	0
LOCUS_34660	LOCUS_19800	PF03711.15	565	694	160.7	565	694	159.9	0.8	0.343797	0.731	0
LOCUS_11750	LOCUS_40910	PF16363.5	4	325	224.6	4	325	223.8	0.8	0.343797	0.731	0
LOCUS_21860	LOCUS_32290	PF01276.20	141	591	650.5	141	591	649.8	0.7	0.300823	0.76354	0
LOCUS_39730	LOCUS_28030	PF17176.4	537	654	129.9	537	654	129.2	0.7	0.300823	0.76354	0
LOCUS_25490	LOCUS_35470	PF00205.22	201	334	159.8	201	334	159.1	0.7	0.300823	0.76354	0
LOCUS_34830	LOCUS_19970	PF02622.15	12	174	168.3	12	174	167.6	0.7	0.300823	0.76354	0
LOCUS_18730	LOCUS_14980	PF00639.21	178	272	170.8	178	272	170.1	0.7	0.300823	0.76354	0
LOCUS_18730	LOCUS_14980	PF00639.21	289	380	170.8	289	380	170.1	0.7	0.300823	0.76354	0
LOCUS_11710	LOCUS_40870	PF13531.6	29	254	172.9	29	254	172.2	0.7	0.300823	0.76354	0
LOCUS_14430	LOCUS_13090	PF12169.8	232	361	112.2	232	361	111.5	0.7	0.300823	0.76354	0
LOCUS_07610	LOCUS_10500	PF00158.26	279	438	121.7	279	438	121	0.7	0.300823	0.76354	0
LOCUS_30480	LOCUS_27340	PF04077.12	8	91	100.5	7	90	99.8	0.7	0.300823	0.76354	0
LOCUS_05210	LOCUS_25420	PF00384.22	47	529	124.7	107	589	124	0.7	0.300823	0.76354	0
LOCUS_00320	LOCUS_03440	PF07943.13	290	380	69.9	241	331	69.2	0.7	0.300823	0.76354	0
LOCUS_22230	LOCUS_32510	PF13437.6	210	293	72.2	210	293	71.5	0.7	0.300823	0.76354	0
LOCUS_19360	LOCUS_33750	PF00126.27	4	63	79.9	4	62	79.2	0.7	0.300823	0.76354	0
LOCUS_06320	LOCUS_24490	PF13419.6	6	189	84.7	6	189	84	0.7	0.300823	0.76354	0
LOCUS_38370	LOCUS_39910	PF03471.17	329	403	69.2	329	403	68.5	0.7	0.300823	0.76354	0
LOCUS_36680	LOCUS_21870	PF00667.20	230	424	97.7	230	424	97	0.7	0.300823	0.76354	0
LOCUS_14210	LOCUS_12850	PF00005.27	497	641	99.8	492	636	99.1	0.7	0.300823	0.76354	0
LOCUS_21900	LOCUS_38140	PF00072.24	3	113	90.3	19	128	89.6	0.7	0.300823	0.76354	0
LOCUS_00430	LOCUS_03540	PF03928.14	200	326	90.3	200	326	89.6	0.7	0.300823	0.76354	0
LOCUS_06010	LOCUS_24720	PF00582.26	1	144	102.8	1	144	102.1	0.7	0.300823	0.76354	0
LOCUS_09360	LOCUS_05890	PF00313.22	5	69	114.2	5	68	113.5	0.7	0.300823	0.76354	0
LOCUS_29600	LOCUS_26440	PF00128.24	273	344	42.2	273	344	41.5	0.7	0.300823	0.76354	0
LOCUS_20730	LOCUS_35170	PF00149.28	25	259	53.2	24	259	52.5	0.7	0.300823	0.76354	0
LOCUS_41200	LOCUS_00750	PF13417.6	15	86	46.5	15	86	45.8	0.7	0.300823	0.76354	0
LOCUS_10750	LOCUS_30780	PF13416.6	46	335	119.2	46	335	118.5	0.7	0.300823	0.76354	0
LOCUS_01670	LOCUS_04830	PF18364.1	40	80	43.9	40	80	43.2	0.7	0.300823	0.76354	0
LOCUS_10490	LOCUS_30500	PF02687.21	553	641	43.9	553	641	43.2	0.7	0.300823	0.76354	0
LOCUS_10300	LOCUS_07450	PF07992.14	8	301	178.6	8	301	177.9	0.7	0.300823	0.76354	0
LOCUS_14320	LOCUS_13000	PF00999.21	13	384	256.7	13	384	256	0.7	0.300823	0.76354	0
LOCUS_42560	LOCUS_02130	PF00593.24	191	630	214.1	191	630	213.4	0.7	0.300823	0.76354	0
LOCUS_33980	LOCUS_19230	PF00155.21	44	384	185.6	44	384	184.9	0.7	0.300823	0.76354	0
LOCUS_04870	LOCUS_23650	PF00005.27	27	169	173.1	27	169	172.4	0.7	0.300823	0.76354	0
LOCUS_04870	LOCUS_23650	PF00005.27	280	431	173.1	280	431	172.4	0.7	0.300823	0.76354	0
LOCUS_37000	LOCUS_22130	PF00158.26	381	548	237.1	381	548	236.4	0.7	0.300823	0.76354	0
LOCUS_10040	LOCUS_07710	PF06224.12	38	381	256	38	381	255.3	0.7	0.300823	0.76354	0
LOCUS_06340	LOCUS_24470	PF01408.22	10	128	112.1	10	128	111.4	0.7	0.300823	0.76354	0
LOCUS_08940	LOCUS_09190	PF03783.14	41	255	269	41	255	268.3	0.7	0.300823	0.76354	0
LOCUS_09370	LOCUS_08840	PF00313.22	5	69	81.6	5	69	80.9	0.7	0.300823	0.76354	0
LOCUS_10220	LOCUS_07530	PF04976.12	1	277	386.8	1	277	386.1	0.7	0.300823	0.76354	0
LOCUS_36880	LOCUS_22070	PF01977.16	10	416	355.3	10	416	354.6	0.7	0.300823	0.76354	0
LOCUS_41000	LOCUS_00570	PF02774.18	141	317	144.3	141	317	143.7	0.6	0.257848	0.79652	0
LOCUS_42530	LOCUS_02100	PF03601.14	18	326	391.8	18	326	391.2	0.6	0.257848	0.79652	0
LOCUS_10550	LOCUS_30560	PF03063.20	1	545	521.2	12	556	520.6	0.6	0.257848	0.79652	0
LOCUS_41350	LOCUS_00960	PF00346.19	329	600	340.6	329	600	340	0.6	0.257848	0.79652	0
LOCUS_26610	LOCUS_36570	PF01295.18	228	825	849.9	228	825	849.3	0.6	0.257848	0.79652	0
LOCUS_17170	LOCUS_40710	PF01464.20	102	216	103.7	102	216	103.1	0.6	0.257848	0.79652	0
LOCUS_04650	LOCUS_23410	PF12833.7	238	316	70.9	238	316	70.3	0.6	0.257848	0.79652	0
LOCUS_18100	LOCUS_15610	PF02675.15	33	169	106.4	33	169	105.8	0.6	0.257848	0.79652	0
LOCUS_41190	LOCUS_00740	PF02798.20	4	81	55.1	4	81	54.5	0.6	0.257848	0.79652	0
LOCUS_19010	LOCUS_14590	PF01406.19	574	648	34.7	574	648	34.1	0.6	0.257848	0.79652	0
LOCUS_43510	LOCUS_03060	PF00132.24	125	157	47.5	125	157	46.9	0.6	0.257848	0.79652	0
LOCUS_12120	LOCUS_39500	PF02817.17	114	147	48.9	114	147	48.3	0.6	0.257848	0.79652	0
LOCUS_13040	LOCUS_11680	PF05036.13	283	355	63.1	283	355	62.5	0.6	0.257848	0.79652	0
LOCUS_40560	LOCUS_00140	PF00381.19	7	84	48.4	7	83	47.8	0.6	0.257848	0.79652	0
LOCUS_30080	LOCUS_26940	PF05036.13	349	421	48.7	349	421	48.1	0.6	0.257848	0.79652	0
LOCUS_07360	LOCUS_10720	PF07690.16	3	370	52	3	370	51.4	0.6	0.257848	0.79652	0
LOCUS_33130	LOCUS_18370	PF10410.9	369	424	48.1	369	424	47.5	0.6	0.257848	0.79652	0
LOCUS_34500	LOCUS_19600	PF02563.16	88	159	54	88	159	53.4	0.6	0.257848	0.79652	0
LOCUS_18840	LOCUS_14840	PF01012.21	47	169	52	44	169	51.4	0.6	0.257848	0.79652	0
LOCUS_39800	LOCUS_27970	PF02518.26	468	555	40.7	468	555	40.1	0.6	0.257848	0.79652	0
LOCUS_43030	LOCUS_02570	PF13953.6	753	813	36.7	754	813	36.1	0.6	0.257848	0.79652	0
LOCUS_36070	LOCUS_21260	PF12705.7	950	1151	27.5	950	1151	26.9	0.6	0.257848	0.79652	0
LOCUS_13160	LOCUS_11800	PF00989.25	225	285	24.9	225	283	24.3	0.6	0.257848	0.79652	0
LOCUS_30400	LOCUS_27260	PF00999.21	11	373	230.5	11	373	229.9	0.6	0.257848	0.79652	0
LOCUS_41290	LOCUS_00900	PF03600.16	16	199	195.2	16	197	194.6	0.6	0.257848	0.79652	0
LOCUS_41290	LOCUS_00900	PF03600.16	430	607	195.2	430	606	194.6	0.6	0.257848	0.79652	0
LOCUS_02110	LOCUS_05780	PF17125.5	10	107	101.1	8	105	100.5	0.6	0.257848	0.79652	0
LOCUS_26680	LOCUS_36630	PF13419.6	15	207	54.8	15	207	54.2	0.6	0.257848	0.79652	0
LOCUS_27680	LOCUS_33480	PF12833.7	184	263	66.5	184	263	65.9	0.6	0.257848	0.79652	0
LOCUS_06950	LOCUS_23860	PF00291.25	52	375	167.4	52	377	166.8	0.6	0.257848	0.79652	0
LOCUS_39080	LOCUS_28590	PF07681.12	16	97	61.8	16	97	61.2	0.6	0.257848	0.79652	0
LOCUS_04480	LOCUS_23240	PF12800.7	12	25	37.3	12	25	36.7	0.6	0.257848	0.79652	0
LOCUS_41650	LOCUS_01230	PF02911.18	202	294	71.1	202	294	70.5	0.6	0.257848	0.79652	0
LOCUS_37230	LOCUS_22320	PF18113.1	305	375	73.5	305	375	72.9	0.6	0.257848	0.79652	0
LOCUS_06750	LOCUS_24080	PF00215.24	15	237	182.6	15	237	182	0.6	0.257848	0.79652	0
LOCUS_41280	LOCUS_00890	PF13419.6	7	181	94.8	7	181	94.2	0.6	0.257848	0.79652	0
LOCUS_30410	LOCUS_27270	PF09526.10	4	54	66.1	4	52	65.5	0.6	0.257848	0.79652	0
LOCUS_37460	LOCUS_40270	PF13437.6	218	328	55.3	218	296	54.7	0.6	0.257848	0.79652	0
LOCUS_31140	LOCUS_16590	PF00289.22	1	110	150.2	1	110	149.6	0.6	0.257848	0.79652	0
LOCUS_40990	LOCUS_00560	PF02826.19	109	256	116.3	101	248	115.7	0.6	0.257848	0.79652	0
LOCUS_25070	LOCUS_30120	PF04127.15	187	371	246.6	187	371	246	0.6	0.257848	0.79652	0
LOCUS_30000	LOCUS_26860	PF17092.5	309	418	106	309	418	105.4	0.6	0.257848	0.79652	0
LOCUS_18120	LOCUS_15590	PF11791.8	4	156	231.6	4	156	231	0.6	0.257848	0.79652	0
LOCUS_41670	LOCUS_01250	PF01041.17	13	374	453.7	13	373	453.1	0.6	0.257848	0.79652	0
LOCUS_08310	LOCUS_09780	PF01026.21	4	255	257.7	4	255	257.1	0.6	0.257848	0.79652	0
LOCUS_42760	LOCUS_02320	PF00768.20	30	261	297.2	31	261	296.6	0.6	0.257848	0.79652	0
LOCUS_26980	LOCUS_36830	PF01970.16	21	439	468.2	21	439	467.6	0.6	0.257848	0.79652	0
LOCUS_31910	LOCUS_17300	PF02113.15	1	430	571.8	1	430	571.2	0.6	0.257848	0.79652	0
LOCUS_10810	LOCUS_30840	PF11045.8	3	117	158.9	3	117	158.4	0.5	0.214873	0.82986	0
LOCUS_04260	LOCUS_23040	PF02518.26	320	423	67.9	320	423	67.4	0.5	0.214873	0.82986	0
LOCUS_06250	LOCUS_24550	PF13188.7	82	135	24.1	82	134	23.6	0.5	0.214873	0.82986	0
LOCUS_19010	LOCUS_14590	PF13603.6	224	359	28.6	225	359	28.1	0.5	0.214873	0.82986	0
LOCUS_26530	LOCUS_36490	PF00324.21	16	428	346.4	16	428	345.9	0.5	0.214873	0.82986	0
LOCUS_19840	LOCUS_13830	PF13722.6	447	575	120.4	491	619	119.9	0.5	0.214873	0.82986	0
LOCUS_28710	LOCUS_25770	PF01432.20	222	677	590	222	677	589.5	0.5	0.214873	0.82986	0
LOCUS_39160	LOCUS_28570	PF00874.20	30	118	53.2	30	118	52.7	0.5	0.214873	0.82986	0
LOCUS_11220	LOCUS_31710	PF00005.27	17	165	126.8	17	165	126.3	0.5	0.214873	0.82986	0
LOCUS_35000	LOCUS_20110	PF02302.17	372	455	48	372	454	47.5	0.5	0.214873	0.82986	0
LOCUS_31050	LOCUS_16490	PF00873.19	1	1029	1432.8	1	1029	1432.3	0.5	0.214873	0.82986	0
LOCUS_32800	LOCUS_18080	PF06476.12	12	116	122.8	12	116	122.3	0.5	0.214873	0.82986	0
LOCUS_34660	LOCUS_19800	PF03709.15	1	88	54.4	1	87	53.9	0.5	0.214873	0.82986	0
LOCUS_10900	LOCUS_31360	PF00768.20	33	269	340.8	33	269	340.3	0.5	0.214873	0.82986	0
LOCUS_25970	LOCUS_35960	PF01380.22	289	418	226.1	289	418	225.6	0.5	0.214873	0.82986	0
LOCUS_25970	LOCUS_35960	PF01380.22	462	591	226.1	462	591	225.6	0.5	0.214873	0.82986	0
LOCUS_01880	LOCUS_05010	PF00224.21	6	344	436.7	6	344	436.2	0.5	0.214873	0.82986	0
LOCUS_05590	LOCUS_25110	PF07927.12	4	57	34.5	5	57	34	0.5	0.214873	0.82986	0
LOCUS_40030	LOCUS_27750	PF00936.19	4	79	77.7	4	79	77.2	0.5	0.214873	0.82986	0
LOCUS_07670	LOCUS_10430	PF07238.14	112	230	45.2	112	230	44.7	0.5	0.214873	0.82986	0
LOCUS_42260	LOCUS_01830	PF04851.15	2	142	72.7	2	142	72.2	0.5	0.214873	0.82986	0
LOCUS_05730	LOCUS_24980	PF00126.27	3	45	47.2	3	45	46.7	0.5	0.214873	0.82986	0
LOCUS_14260	LOCUS_12930	PF00122.20	320	500	174.9	320	500	174.4	0.5	0.214873	0.82986	0
LOCUS_23640	LOCUS_29230	PF07690.16	34	400	149	34	400	148.5	0.5	0.214873	0.82986	0
LOCUS_09900	LOCUS_07850	PF00267.21	28	356	468.2	28	356	467.7	0.5	0.214873	0.82986	0
LOCUS_11280	LOCUS_31760	PF13640.6	84	175	56	84	175	55.5	0.5	0.214873	0.82986	0
LOCUS_41240	LOCUS_00850	PF13500.6	4	230	175.3	4	230	174.8	0.5	0.214873	0.82986	0
LOCUS_37540	LOCUS_40200	PF00005.27	45	192	119.7	45	192	119.2	0.5	0.214873	0.82986	0
LOCUS_11200	LOCUS_31690	PF00497.20	27	244	238.1	27	244	237.6	0.5	0.214873	0.82986	0
LOCUS_13430	LOCUS_12070	PF01497.18	33	281	107.5	26	274	107	0.5	0.214873	0.82986	0
LOCUS_38830	LOCUS_28810	PF02565.15	84	227	84.6	83	226	84.1	0.5	0.214873	0.82986	0
LOCUS_31580	LOCUS_17000	PF01645.17	824	1187	526.5	824	1187	526	0.5	0.214873	0.82986	0
LOCUS_40990	LOCUS_00560	PF11890.8	289	369	93.9	281	361	93.4	0.5	0.214873	0.82986	0
LOCUS_25780	LOCUS_35790	PF01212.21	49	437	302.9	49	437	302.4	0.5	0.214873	0.82986	0
LOCUS_42990	LOCUS_02530	PF10609.9	106	349	338.3	106	349	337.8	0.5	0.214873	0.82986	0
LOCUS_41780	LOCUS_01340	PF00890.24	4	399	208.9	4	399	208.4	0.5	0.214873	0.82986	0
LOCUS_11360	LOCUS_31850	PF00440.23	17	62	50.5	17	62	50	0.5	0.214873	0.82986	0
LOCUS_05840	LOCUS_24870	PF11898.8	713	1297	787.2	713	1297	786.7	0.5	0.214873	0.82986	0
LOCUS_38420	LOCUS_39860	PF01746.21	23	221	245.2	23	221	244.7	0.5	0.214873	0.82986	0
LOCUS_08780	LOCUS_09350	PF03279.13	5	297	400.6	5	297	400.2	0.4	0.171899	0.86352	0
LOCUS_18720	LOCUS_14990	PF04453.14	242	631	375.1	309	698	374.7	0.4	0.171899	0.86352	0
LOCUS_04140	LOCUS_22920	PF02378.18	19	361	293.6	19	361	293.2	0.4	0.171899	0.86352	0
LOCUS_09960	LOCUS_07790	PF04310.12	2	227	415.1	2	227	414.7	0.4	0.171899	0.86352	0
LOCUS_39600	LOCUS_28150	PF14681.6	7	207	218.8	7	207	218.4	0.4	0.171899	0.86352	0
LOCUS_26270	LOCUS_36260	PF00205.22	186	321	151.1	186	321	150.7	0.4	0.171899	0.86352	0
LOCUS_17760	LOCUS_15930	PF00593.24	272	746	215.5	268	746	215.1	0.4	0.171899	0.86352	0
LOCUS_39290	LOCUS_28440	PF14581.6	137	243	105.7	137	243	105.3	0.4	0.171899	0.86352	0
LOCUS_39730	LOCUS_28030	PF13718.6	369	484	98.5	369	485	98.1	0.4	0.171899	0.86352	0
LOCUS_07310	LOCUS_10770	PF08545.10	117	190	71	117	190	70.6	0.4	0.171899	0.86352	0
LOCUS_18780	LOCUS_14900	PF00186.19	1	158	197	1	158	196.6	0.4	0.171899	0.86352	0
LOCUS_36970	LOCUS_22100	PF05192.18	272	559	139	272	559	138.6	0.4	0.171899	0.86352	0
LOCUS_26030	LOCUS_36020	PF00213.18	7	174	170.4	7	174	170	0.4	0.171899	0.86352	0
LOCUS_40080	LOCUS_27700	PF01520.18	59	273	175.9	59	273	175.5	0.4	0.171899	0.86352	0
LOCUS_19000	LOCUS_14600	PF01252.18	16	154	130.1	16	154	129.7	0.4	0.171899	0.86352	0
LOCUS_40970	LOCUS_00540	PF07690.16	20	242	110.7	20	242	110.3	0.4	0.171899	0.86352	0
LOCUS_38830	LOCUS_28810	PF11967.8	3	77	80.7	4	76	80.3	0.4	0.171899	0.86352	0
LOCUS_12750	LOCUS_11420	PF02130.17	20	142	134.6	20	142	134.2	0.4	0.171899	0.86352	0
LOCUS_38890	LOCUS_28760	PF12710.7	9	192	48.2	9	192	47.8	0.4	0.171899	0.86352	0
LOCUS_39520	LOCUS_28220	PF11119.8	19	72	112.2	9	62	111.8	0.4	0.171899	0.86352	0
LOCUS_18920	LOCUS_14760	PF07180.11	8	61	26.7	8	61	26.3	0.4	0.171899	0.86352	0
LOCUS_38790	LOCUS_28850	PF03144.25	107	177	48.5	205	275	48.1	0.4	0.171899	0.86352	0
LOCUS_11620	LOCUS_40780	PF01095.19	194	339	53.1	195	339	52.7	0.4	0.171899	0.86352	0
LOCUS_34240	LOCUS_19430	PF12019.8	40	175	40.1	40	175	39.7	0.4	0.171899	0.86352	0
LOCUS_18890	LOCUS_14790	PF13193.6	440	515	55	435	510	54.6	0.4	0.171899	0.86352	0
LOCUS_33040	LOCUS_18280	PF16353.5	614	699	63.4	614	699	63	0.4	0.171899	0.86352	0
LOCUS_31590	LOCUS_17010	PF04055.21	54	213	57.9	54	213	57.5	0.4	0.171899	0.86352	0
LOCUS_35110	LOCUS_20280	PF00126.27	8	65	50.4	8	65	50	0.4	0.171899	0.86352	0
LOCUS_10610	LOCUS_30610	PF01370.21	15	246	97.8	15	246	97.4	0.4	0.171899	0.86352	0
LOCUS_26800	LOCUS_36730	PF00271.31	224	332	88.3	224	332	87.9	0.4	0.171899	0.86352	0
LOCUS_06380	LOCUS_24430	PF00528.22	89	282	84.3	88	281	83.9	0.4	0.171899	0.86352	0
LOCUS_42220	LOCUS_01790	PF00884.23	260	500	116.3	260	500	115.9	0.4	0.171899	0.86352	0
LOCUS_34960	LOCUS_20070	PF01435.18	71	245	92.1	75	245	91.7	0.4	0.171899	0.86352	0
LOCUS_10260	LOCUS_07490	PF12002.8	268	434	217.2	268	434	216.8	0.4	0.171899	0.86352	0
LOCUS_21210	LOCUS_34740	PF00773.19	260	587	372.2	260	587	371.8	0.4	0.171899	0.86352	0
LOCUS_37450	LOCUS_40280	PF07690.16	19	413	183.7	19	413	183.3	0.4	0.171899	0.86352	0
LOCUS_09060	LOCUS_09080	PF03239.14	1	274	256.7	1	274	256.3	0.4	0.171899	0.86352	0
LOCUS_09680	LOCUS_07990	PF04403.13	49	200	309.5	49	200	309.1	0.4	0.171899	0.86352	0
LOCUS_09680	LOCUS_07990	PF04403.13	253	408	309.5	253	408	309.1	0.4	0.171899	0.86352	0
LOCUS_39280	LOCUS_28450	PF00883.21	109	421	347.5	109	421	347.1	0.4	0.171899	0.86352	0
LOCUS_32900	LOCUS_18140	PF04295.13	107	494	518.6	107	494	518.2	0.4	0.171899	0.86352	0
LOCUS_25620	LOCUS_35610	PF12566.8	63	179	190.7	63	179	190.3	0.4	0.171899	0.86352	0
LOCUS_03900	LOCUS_22680	PF04632.12	20	662	541.6	20	662	541.3	0.3	0.128924	0.89742	0
LOCUS_18450	LOCUS_15250	PF00905.22	209	503	283.2	260	554	282.9	0.3	0.128924	0.89742	0
LOCUS_06570	LOCUS_24250	PF00528.22	92	311	152.3	92	311	152	0.3	0.128924	0.89742	0
LOCUS_35290	LOCUS_20490	PF03695.13	6	170	140.3	14	178	140	0.3	0.128924	0.89742	0
LOCUS_12770	LOCUS_11440	PF00795.22	224	478	137.9	224	478	137.6	0.3	0.128924	0.89742	0
LOCUS_41980	LOCUS_01550	PF16359.5	688	789	137.9	688	789	137.6	0.3	0.128924	0.89742	0
LOCUS_11980	LOCUS_39580	PF07476.11	164	409	388.8	164	409	388.5	0.3	0.128924	0.89742	0
LOCUS_10150	LOCUS_07600	PF02624.16	59	391	276	59	391	275.7	0.3	0.128924	0.89742	0
LOCUS_18260	LOCUS_15440	PF00478.25	9	336	263.7	9	336	263.4	0.3	0.128924	0.89742	0
LOCUS_28350	LOCUS_34180	PF05193.21	201	377	68.4	201	377	68.1	0.3	0.128924	0.89742	0
LOCUS_21390	LOCUS_34570	PF00924.18	875	1074	182.5	875	1074	182.2	0.3	0.128924	0.89742	0
LOCUS_11900	LOCUS_39670	PF01618.16	78	207	140.5	78	207	140.2	0.3	0.128924	0.89742	0
LOCUS_08320	LOCUS_09770	PF13177.6	12	164	140.8	12	164	140.5	0.3	0.128924	0.89742	0
LOCUS_10490	LOCUS_30500	PF12704.7	272	491	140.8	272	491	140.5	0.3	0.128924	0.89742	0
LOCUS_09550	LOCUS_08120	PF12462.8	1	164	203.8	7	170	203.5	0.3	0.128924	0.89742	0
LOCUS_21440	LOCUS_34530	PF00152.20	15	321	160.9	15	321	160.6	0.3	0.128924	0.89742	0
LOCUS_42280	LOCUS_01850	PF07690.16	16	358	154.9	16	358	154.6	0.3	0.128924	0.89742	0
LOCUS_31770	LOCUS_17180	PF02405.16	44	256	245	44	256	244.7	0.3	0.128924	0.89742	0
LOCUS_40140	LOCUS_27640	PF02378.18	120	401	142.4	120	401	142.1	0.3	0.128924	0.89742	0
LOCUS_28330	LOCUS_34160	PF00563.20	402	635	211.3	404	637	211	0.3	0.128924	0.89742	0
LOCUS_04210	LOCUS_22990	PF06097.11	1	480	463.5	1	480	463.2	0.3	0.128924	0.89742	0
LOCUS_18540	LOCUS_15170	PF08502.10	369	499	122.9	369	499	122.6	0.3	0.128924	0.89742	0
LOCUS_24540	LOCUS_29660	PF09106.11	424	480	57.1	424	480	56.8	0.3	0.128924	0.89742	0
LOCUS_35150	LOCUS_20320	PF02310.19	586	699	59.7	586	699	59.4	0.3	0.128924	0.89742	0
LOCUS_19200	LOCUS_14370	PF00288.26	84	150	52.6	85	150	52.3	0.3	0.128924	0.89742	0
LOCUS_13160	LOCUS_11800	PF14689.6	330	373	30.6	330	372	30.3	0.3	0.128924	0.89742	0
LOCUS_06730	LOCUS_24100	PF05433.15	34	71	32	34	71	31.7	0.3	0.128924	0.89742	0
LOCUS_25150	LOCUS_30190	PF03120.16	313	386	68	313	386	67.7	0.3	0.128924	0.89742	0
LOCUS_33810	LOCUS_19060	PF03916.14	45	330	68.5	45	330	68.2	0.3	0.128924	0.89742	0
LOCUS_41020	LOCUS_00590	PF09335.11	49	176	95.1	49	176	94.8	0.3	0.128924	0.89742	0
LOCUS_39300	LOCUS_28430	PF00581.20	9	128	120.2	9	128	119.9	0.3	0.128924	0.89742	0
LOCUS_39300	LOCUS_28430	PF00581.20	165	270	120.2	165	270	119.9	0.3	0.128924	0.89742	0
LOCUS_04110	LOCUS_22890	PF01408.22	5	121	89.6	5	121	89.3	0.3	0.128924	0.89742	0
LOCUS_01630	LOCUS_04790	PF03485.16	7	87	79.7	7	87	79.4	0.3	0.128924	0.89742	0
LOCUS_13410	LOCUS_12050	PF13193.6	446	520	49.3	446	520	49	0.3	0.128924	0.89742	0
LOCUS_07350	LOCUS_10730	PF01568.21	1087	1202	81	1087	1202	80.7	0.3	0.128924	0.89742	0
LOCUS_33240	LOCUS_18470	PF12627.7	149	212	58.3	149	212	58	0.3	0.128924	0.89742	0
LOCUS_27900	LOCUS_33680	PF02782.16	249	435	112.3	249	435	112	0.3	0.128924	0.89742	0
LOCUS_25730	LOCUS_35740	PF08299.11	352	420	113.2	352	420	112.9	0.3	0.128924	0.89742	0
LOCUS_39310	LOCUS_28420	PF07703.14	759	906	54.8	759	906	54.5	0.3	0.128924	0.89742	0
LOCUS_23490	LOCUS_29080	PF00381.19	7	84	46.3	7	84	46	0.3	0.128924	0.89742	0
LOCUS_38580	LOCUS_29020	PF10043.9	24	100	41.8	24	100	41.5	0.3	0.128924	0.89742	0
LOCUS_09710	LOCUS_07960	PF03473.17	139	262	107.3	139	262	107	0.3	0.128924	0.89742	0
LOCUS_39450	LOCUS_28280	PF13742.6	3	77	96.6	3	77	96.3	0.3	0.128924	0.89742	0
LOCUS_20090	LOCUS_13630	PF01979.20	264	374	38	265	374	37.7	0.3	0.128924	0.89742	0
LOCUS_39800	LOCUS_27970	PF13675.6	32	127	77	32	127	76.7	0.3	0.128924	0.89742	0
LOCUS_27140	LOCUS_36990	PF00175.21	108	211	83.8	108	211	83.5	0.3	0.128924	0.89742	0
LOCUS_34000	LOCUS_19250	PF01370.21	6	198	74.7	6	198	74.4	0.3	0.128924	0.89742	0
LOCUS_17780	LOCUS_15910	PF00271.31	219	342	43.9	219	342	43.6	0.3	0.128924	0.89742	0
LOCUS_04060	LOCUS_22840	PF12838.7	376	430	37.8	376	430	37.5	0.3	0.128924	0.89742	0
LOCUS_42420	LOCUS_01990	PF00359.22	5	139	116	5	139	115.7	0.3	0.128924	0.89742	0
LOCUS_18410	LOCUS_15290	PF02875.21	301	373	43	301	373	42.7	0.3	0.128924	0.89742	0
LOCUS_31570	LOCUS_16990	PF00070.27	289	364	49.3	289	364	49	0.3	0.128924	0.89742	0
LOCUS_29600	LOCUS_26440	PF02922.18	125	207	105.7	125	207	105.4	0.3	0.128924	0.89742	0
LOCUS_38790	LOCUS_28850	PF06421.12	389	494	168.7	487	592	168.4	0.3	0.128924	0.89742	0
LOCUS_39560	LOCUS_28190	PF13090.6	505	676	229.6	505	676	229.3	0.3	0.128924	0.89742	0
LOCUS_34850	LOCUS_19990	PF04452.14	20	236	247.2	20	236	246.9	0.3	0.128924	0.89742	0
LOCUS_12490	LOCUS_11190	PF00702.26	301	530	133.7	301	530	133.4	0.3	0.128924	0.89742	0
LOCUS_22650	LOCUS_32970	PF07148.12	76	209	173.2	76	209	172.9	0.3	0.128924	0.89742	0
LOCUS_04230	LOCUS_23010	PF05683.12	332	537	303.4	332	537	303.1	0.3	0.128924	0.89742	0
LOCUS_22260	LOCUS_32540	PF00384.22	61	487	387.9	61	487	387.6	0.3	0.128924	0.89742	0
LOCUS_35720	LOCUS_20930	PF02738.18	159	700	544.4	159	700	544.1	0.3	0.128924	0.89742	0
LOCUS_31390	LOCUS_16840	PF03969.16	4	371	558.5	4	371	558.2	0.3	0.128924	0.89742	0
LOCUS_34840	LOCUS_19980	PF02955.16	124	296	266.4	124	296	266.1	0.3	0.128924	0.89742	0
LOCUS_07770	LOCUS_10350	PF06450.12	1	511	1014	1	511	1013.7	0.3	0.128924	0.89742	0
LOCUS_13450	LOCUS_12090	PF01032.18	19	328	302.9	19	328	302.6	0.3	0.128924	0.89742	0
LOCUS_11090	LOCUS_31550	PF02901.15	10	671	692.6	10	671	692.4	0.2	0.0859493	0.9315	0
LOCUS_16780	LOCUS_37100	PF09317.11	514	792	390.1	514	792	389.9	0.2	0.0859493	0.9315	0
LOCUS_21690	LOCUS_32150	PF01276.20	130	545	660.7	130	545	660.5	0.2	0.0859493	0.9315	0
LOCUS_33230	LOCUS_18460	PF02673.18	10	266	298.6	10	266	298.4	0.2	0.0859493	0.9315	0
LOCUS_40350	LOCUS_27430	PF13593.6	8	316	344.1	8	316	343.9	0.2	0.0859493	0.9315	0
LOCUS_09450	LOCUS_08760	PF00374.19	54	582	735.7	54	582	735.5	0.2	0.0859493	0.9315	0
LOCUS_31260	LOCUS_16710	PF13116.6	505	789	325.1	505	789	324.9	0.2	0.0859493	0.9315	0
LOCUS_42630	LOCUS_02200	PF02653.16	41	325	166.8	41	325	166.6	0.2	0.0859493	0.9315	0
LOCUS_19580	LOCUS_14070	PF00009.27	13	277	158.3	13	277	158.1	0.2	0.0859493	0.9315	0
LOCUS_09690	LOCUS_07980	PF00005.27	19	185	171.8	19	185	171.6	0.2	0.0859493	0.9315	0
LOCUS_09690	LOCUS_07980	PF00005.27	336	469	171.8	336	469	171.6	0.2	0.0859493	0.9315	0
LOCUS_19480	LOCUS_14160	PF01676.18	2	398	134.4	2	398	134.2	0.2	0.0859493	0.9315	0
LOCUS_36060	LOCUS_21250	PF00675.20	54	191	133.8	54	191	133.6	0.2	0.0859493	0.9315	0
LOCUS_07230	LOCUS_10840	PF00551.19	86	262	186.9	86	262	186.7	0.2	0.0859493	0.9315	0
LOCUS_37090	LOCUS_22220	PF00361.20	135	404	133.4	126	404	133.2	0.2	0.0859493	0.9315	0
LOCUS_17520	LOCUS_16140	PF01765.19	20	183	211.4	20	183	211.2	0.2	0.0859493	0.9315	0
LOCUS_43450	LOCUS_03000	PF13614.6	538	651	49.6	538	651	49.4	0.2	0.0859493	0.9315	0
LOCUS_01510	LOCUS_04670	PF01627.23	6	104	72	6	104	71.8	0.2	0.0859493	0.9315	0
LOCUS_08030	LOCUS_10050	PF01546.28	139	402	62.2	139	402	62	0.2	0.0859493	0.9315	0
LOCUS_25430	LOCUS_35410	PF01979.20	82	362	100.3	82	362	100.1	0.2	0.0859493	0.9315	0
LOCUS_16410	LOCUS_30290	PF00589.22	206	370	88.9	206	370	88.7	0.2	0.0859493	0.9315	0
LOCUS_40330	LOCUS_27450	PF12826.7	510	573	90.2	510	573	90	0.2	0.0859493	0.9315	0
LOCUS_18790	LOCUS_14890	PF02254.18	402	512	92.9	402	512	92.7	0.2	0.0859493	0.9315	0
LOCUS_05990	LOCUS_24740	PF17147.4	265	347	59.7	265	347	59.5	0.2	0.0859493	0.9315	0
LOCUS_10240	LOCUS_07510	PF01568.21	695	806	102.7	695	806	102.5	0.2	0.0859493	0.9315	0
LOCUS_22820	LOCUS_33340	PF01479.25	7	52	52.2	7	52	52	0.2	0.0859493	0.9315	0
LOCUS_18420	LOCUS_15280	PF00953.21	99	284	116.8	99	284	116.6	0.2	0.0859493	0.9315	0
LOCUS_23700	LOCUS_29290	PF00270.29	203	362	60.1	203	362	59.9	0.2	0.0859493	0.9315	0
LOCUS_43220	LOCUS_02750	PF08240.12	26	130	101.8	26	130	101.6	0.2	0.0859493	0.9315	0
LOCUS_33130	LOCUS_18370	PF08278.11	451	574	112.3	451	574	112.1	0.2	0.0859493	0.9315	0
LOCUS_30250	LOCUS_27110	PF03460.17	560	622	45.6	560	622	45.4	0.2	0.0859493	0.9315	0
LOCUS_10700	LOCUS_30730	PF05958.11	208	374	66.9	208	374	66.7	0.2	0.0859493	0.9315	0
LOCUS_03050	LOCUS_06770	PF11975.8	199	415	121.8	199	415	121.6	0.2	0.0859493	0.9315	0
LOCUS_18070	LOCUS_15640	PF07731.14	402	516	91.7	402	515	91.5	0.2	0.0859493	0.9315	0
LOCUS_42120	LOCUS_01700	PF00005.27	21	156	112.8	19	154	112.6	0.2	0.0859493	0.9315	0
LOCUS_31600	LOCUS_17020	PF02518.26	395	504	108.4	395	504	108.2	0.2	0.0859493	0.9315	0
LOCUS_41590	LOCUS_01170	PF13193.6	366	423	32.6	366	421	32.4	0.2	0.0859493	0.9315	0
LOCUS_29610	LOCUS_26450	PF00128.24	185	281	60.6	185	269	60.4	0.2	0.0859493	0.9315	0
LOCUS_39680	LOCUS_28080	PF01842.25	97	166	36.7	97	166	36.5	0.2	0.0859493	0.9315	0
LOCUS_18240	LOCUS_15460	PF05157.15	8	68	26.3	8	68	26.1	0.2	0.0859493	0.9315	0
LOCUS_41930	LOCUS_01500	PF17973.1	1345	1461	29.5	1339	1447	29.3	0.2	0.0859493	0.9315	0
LOCUS_07540	LOCUS_10570	PF08544.13	199	263	30.2	214	263	30	0.2	0.0859493	0.9315	0
LOCUS_05630	LOCUS_25080	PF01381.22	12	64	55.9	12	64	55.7	0.2	0.0859493	0.9315	0
LOCUS_36860	LOCUS_22050	PF01047.22	29	85	46.4	29	85	46.2	0.2	0.0859493	0.9315	0
LOCUS_06370	LOCUS_24440	PF00528.22	89	267	62.9	89	267	62.7	0.2	0.0859493	0.9315	0
LOCUS_14400	LOCUS_13060	PF13589.6	25	171	51.9	25	171	51.7	0.2	0.0859493	0.9315	0
LOCUS_43730	LOCUS_39000	PF06744.12	863	1060	177.2	862	1059	177	0.2	0.0859493	0.9315	0
LOCUS_38790	LOCUS_28850	PF00679.24	301	384	69.6	399	482	69.4	0.2	0.0859493	0.9315	0
LOCUS_13160	LOCUS_11800	PF17203.4	65	173	76.6	65	173	76.4	0.2	0.0859493	0.9315	0
LOCUS_09090	LOCUS_09050	PF00171.22	659	1105	376.5	659	1105	376.3	0.2	0.0859493	0.9315	0
LOCUS_09970	LOCUS_07780	PF04288.13	1	221	418.2	10	230	418	0.2	0.0859493	0.9315	0
LOCUS_42680	LOCUS_02250	PF08211.12	157	276	156.7	157	276	156.5	0.2	0.0859493	0.9315	0
LOCUS_21890	LOCUS_32320	PF08019.12	49	199	146.1	49	199	145.9	0.2	0.0859493	0.9315	0
LOCUS_32990	LOCUS_18220	PF00724.20	5	331	363.5	5	331	363.3	0.2	0.0859493	0.9315	0
LOCUS_17770	LOCUS_15920	PF14812.6	1	79	93.1	1	79	92.9	0.2	0.0859493	0.9315	0
LOCUS_39720	LOCUS_28040	PF04228.13	1	283	472.8	1	283	472.6	0.2	0.0859493	0.9315	0
LOCUS_21390	LOCUS_34570	PF12795.7	31	256	176.1	31	256	175.9	0.2	0.0859493	0.9315	0
LOCUS_39180	LOCUS_28550	PF00459.25	2	259	249.7	2	254	249.5	0.2	0.0859493	0.9315	0
LOCUS_11880	LOCUS_39690	PF06519.11	299	392	129.6	331	424	129.4	0.2	0.0859493	0.9315	0
LOCUS_26090	LOCUS_36080	PF13932.6	403	616	266.8	403	616	266.6	0.2	0.0859493	0.9315	0
LOCUS_24840	LOCUS_29920	PF01370.21	2	236	160.1	2	236	159.9	0.2	0.0859493	0.9315	0
LOCUS_18320	LOCUS_15380	PF06558.12	38	181	186.7	38	181	186.5	0.2	0.0859493	0.9315	0
LOCUS_42450	LOCUS_02020	PF00294.24	5	295	217.2	5	295	217	0.2	0.0859493	0.9315	0
LOCUS_04530	LOCUS_23290	PF06932.11	32	113	141.5	32	113	141.3	0.2	0.0859493	0.9315	0
LOCUS_36740	LOCUS_21930	PF00009.27	27	231	147.1	27	231	146.9	0.2	0.0859493	0.9315	0
LOCUS_07730	LOCUS_10390	PF01168.20	9	217	223.2	9	217	223	0.2	0.0859493	0.9315	0
LOCUS_13650	LOCUS_12260	PF00324.21	39	466	395.2	27	454	395	0.2	0.0859493	0.9315	0
LOCUS_35870	LOCUS_21060	PF03466.20	92	292	148.6	92	292	148.4	0.2	0.0859493	0.9315	0
LOCUS_12390	LOCUS_39230	PF03441.14	272	466	283.8	272	466	283.6	0.2	0.0859493	0.9315	0
LOCUS_37260	LOCUS_22340	PF00158.26	187	353	226.1	187	353	225.9	0.2	0.0859493	0.9315	0
LOCUS_39680	LOCUS_28080	PF13740.6	7	82	93.6	7	82	93.4	0.2	0.0859493	0.9315	0
LOCUS_23060	LOCUS_40480	PF01964.18	148	596	662.4	148	596	662.3	0.1	0.0429747	0.96572	0
LOCUS_00810	LOCUS_04040	PF00892.20	14	140	140.8	14	140	140.7	0.1	0.0429747	0.96572	0
LOCUS_00810	LOCUS_04040	PF00892.20	150	284	140.8	150	284	140.7	0.1	0.0429747	0.96572	0
LOCUS_03730	LOCUS_22530	PF02353.20	108	368	352.6	108	368	352.5	0.1	0.0429747	0.96572	0
LOCUS_34880	LOCUS_20020	PF00083.24	18	450	472.5	18	450	472.4	0.1	0.0429747	0.96572	0
LOCUS_11940	LOCUS_39630	PF01654.17	7	501	576.4	7	501	576.3	0.1	0.0429747	0.96572	0
LOCUS_13230	LOCUS_11870	PF00939.19	6	486	615.7	6	486	615.6	0.1	0.0429747	0.96572	0
LOCUS_18150	LOCUS_15560	PF00198.23	399	629	266.3	399	629	266.2	0.1	0.0429747	0.96572	0
LOCUS_31580	LOCUS_17000	PF04898.14	488	768	352.8	488	768	352.7	0.1	0.0429747	0.96572	0
LOCUS_40430	LOCUS_00010	PF00749.21	2	305	412	2	305	411.9	0.1	0.0429747	0.96572	0
LOCUS_04010	LOCUS_22790	PF00854.21	89	447	314.5	97	455	314.4	0.1	0.0429747	0.96572	0
LOCUS_26200	LOCUS_36190	PF00294.24	11	302	263	11	302	262.9	0.1	0.0429747	0.96572	0
LOCUS_07400	LOCUS_10690	PF11924.8	66	341	326.8	52	327	326.7	0.1	0.0429747	0.96572	0
LOCUS_08460	LOCUS_09630	PF10150.9	121	391	312.1	121	391	312	0.1	0.0429747	0.96572	0
LOCUS_23060	LOCUS_40480	PF13667.6	27	108	112.7	27	108	112.6	0.1	0.0429747	0.96572	0
LOCUS_29180	LOCUS_26040	PF08786.11	51	181	105.2	51	181	105.1	0.1	0.0429747	0.96572	0
LOCUS_42470	LOCUS_02040	PF01773.20	1	74	74.7	8	81	74.6	0.1	0.0429747	0.96572	0
LOCUS_00440	LOCUS_03550	PF03319.13	1	87	103.9	1	87	103.8	0.1	0.0429747	0.96572	0
LOCUS_21300	LOCUS_34650	PF01119.19	214	330	120.7	214	330	120.6	0.1	0.0429747	0.96572	0
LOCUS_41950	LOCUS_01520	PF09906.9	199	244	71.4	199	244	71.3	0.1	0.0429747	0.96572	0
LOCUS_02380	LOCUS_06050	PF13307.6	459	616	120.2	459	616	120.1	0.1	0.0429747	0.96572	0
LOCUS_36970	LOCUS_22100	PF05188.17	131	256	115.2	131	256	115.1	0.1	0.0429747	0.96572	0
LOCUS_42840	LOCUS_02390	PF13411.6	4	72	67.4	4	72	67.3	0.1	0.0429747	0.96572	0
LOCUS_41960	LOCUS_01530	PF00072.24	827	936	102.9	827	936	102.8	0.1	0.0429747	0.96572	0
LOCUS_30320	LOCUS_27180	PF13515.6	355	476	70.9	377	498	70.8	0.1	0.0429747	0.96572	0
LOCUS_01860	LOCUS_04990	PF01551.22	313	407	114.7	313	407	114.6	0.1	0.0429747	0.96572	0
LOCUS_30880	LOCUS_41380	PF01029.18	1	118	86.7	1	118	86.6	0.1	0.0429747	0.96572	0
LOCUS_42200	LOCUS_01780	PF00196.19	153	207	86.2	153	207	86.1	0.1	0.0429747	0.96572	0
LOCUS_42600	LOCUS_02170	PF00356.21	3	48	76.4	3	48	76.3	0.1	0.0429747	0.96572	0
LOCUS_14260	LOCUS_12930	PF00403.26	8	62	102.9	8	62	102.8	0.1	0.0429747	0.96572	0
LOCUS_14260	LOCUS_12930	PF00403.26	105	159	102.9	105	159	102.8	0.1	0.0429747	0.96572	0
LOCUS_32040	LOCUS_17430	PF16198.5	181	247	77.9	181	247	77.8	0.1	0.0429747	0.96572	0
LOCUS_40820	LOCUS_00390	PF13954.6	15	160	118.9	38	183	118.8	0.1	0.0429747	0.96572	0
LOCUS_37030	LOCUS_22160	PF01455.18	1	71	91.2	1	71	91.1	0.1	0.0429747	0.96572	0
LOCUS_18530	LOCUS_15180	PF00126.27	30	87	65.7	30	87	65.6	0.1	0.0429747	0.96572	0
LOCUS_31060	LOCUS_16500	PF16576.5	60	292	57.5	59	292	57.4	0.1	0.0429747	0.96572	0
LOCUS_12140	LOCUS_39480	PF13534.6	148	221	40.2	148	221	40.1	0.1	0.0429747	0.96572	0
LOCUS_00940	LOCUS_04170	PF01052.20	253	321	61.5	253	321	61.4	0.1	0.0429747	0.96572	0
LOCUS_08450	LOCUS_09640	PF01479.25	34	80	41.7	34	80	41.6	0.1	0.0429747	0.96572	0
LOCUS_42270	LOCUS_01840	PF01479.25	1	45	37.7	1	45	37.6	0.1	0.0429747	0.96572	0
LOCUS_21300	LOCUS_34650	PF13589.6	24	122	48.7	24	122	48.6	0.1	0.0429747	0.96572	0
LOCUS_19950	LOCUS_13750	PF00271.31	1089	1153	40.4	1089	1153	40.3	0.1	0.0429747	0.96572	0
LOCUS_13080	LOCUS_11720	PF04055.21	91	251	56.6	91	251	56.5	0.1	0.0429747	0.96572	0
LOCUS_23570	LOCUS_29160	PF00356.21	6	50	64	6	50	63.9	0.1	0.0429747	0.96572	0
LOCUS_29630	LOCUS_26470	PF00534.20	288	438	46	288	438	45.9	0.1	0.0429747	0.96572	0
LOCUS_35600	LOCUS_20810	PF14691.6	453	532	60.6	453	532	60.5	0.1	0.0429747	0.96572	0
LOCUS_07640	LOCUS_10470	PF00391.23	393	463	50.7	393	464	50.6	0.1	0.0429747	0.96572	0
LOCUS_10680	LOCUS_30680	PF00528.22	40	214	48.5	32	214	48.4	0.1	0.0429747	0.96572	0
LOCUS_23700	LOCUS_29290	PF00271.31	522	589	43.4	522	589	43.3	0.1	0.0429747	0.96572	0
LOCUS_00290	LOCUS_03410	PF00126.27	7	63	48.5	7	63	48.4	0.1	0.0429747	0.96572	0
LOCUS_06760	LOCUS_24070	PF13432.6	113	171	38.1	113	171	38	0.1	0.0429747	0.96572	0
LOCUS_29850	LOCUS_26710	PF17910.1	177	257	28.3	177	257	28.2	0.1	0.0429747	0.96572	0
LOCUS_19780	LOCUS_13890	PF00672.25	217	263	41.1	217	263	41	0.1	0.0429747	0.96572	0
LOCUS_32110	LOCUS_17500	PF01136.19	92	198	43	92	198	42.9	0.1	0.0429747	0.96572	0
LOCUS_40140	LOCUS_27640	PF00367.20	13	44	47.6	13	44	47.5	0.1	0.0429747	0.96572	0
LOCUS_34070	LOCUS_19310	PF13183.6	22	89	48.4	22	89	48.3	0.1	0.0429747	0.96572	0
LOCUS_11630	LOCUS_40790	PF00694.19	636	684	28.3	636	684	28.2	0.1	0.0429747	0.96572	0
LOCUS_42370	LOCUS_01940	PF07683.14	242	321	24.9	242	321	24.8	0.1	0.0429747	0.96572	0
LOCUS_23740	LOCUS_29330	PF10431.9	335	405	26.9	335	405	26.8	0.1	0.0429747	0.96572	0
LOCUS_42400	LOCUS_01970	PF03692.15	2	60	29.4	2	60	29.3	0.1	0.0429747	0.96572	0
LOCUS_28170	LOCUS_34030	PF03222.13	21	322	26.9	21	322	26.8	0.1	0.0429747	0.96572	0
LOCUS_36050	LOCUS_21240	PF17946.1	829	1049	222.9	829	1049	222.8	0.1	0.0429747	0.96572	0
LOCUS_19880	LOCUS_13800	PF04471.12	164	281	128.7	164	281	128.6	0.1	0.0429747	0.96572	0
LOCUS_35890	LOCUS_21080	PF00356.21	3	48	76	3	48	75.9	0.1	0.0429747	0.96572	0
LOCUS_18390	LOCUS_15310	PF03033.20	9	145	166.6	9	145	166.5	0.1	0.0429747	0.96572	0
LOCUS_41290	LOCUS_00900	PF02080.21	231	304	90.1	231	304	90	0.1	0.0429747	0.96572	0
LOCUS_41290	LOCUS_00900	PF02080.21	326	390	90.1	326	390	90	0.1	0.0429747	0.96572	0
LOCUS_41880	LOCUS_01460	PF13489.6	57	186	87.6	57	186	87.5	0.1	0.0429747	0.96572	0
LOCUS_10620	LOCUS_30620	PF01510.25	42	179	89.1	42	179	89	0.1	0.0429747	0.96572	0
LOCUS_08060	LOCUS_10030	PF00528.22	83	282	63.8	83	282	63.7	0.1	0.0429747	0.96572	0
LOCUS_36840	LOCUS_22030	PF01476.20	123	165	45.8	123	165	45.7	0.1	0.0429747	0.96572	0
LOCUS_29400	LOCUS_26280	PF13416.6	44	368	148.9	44	368	148.8	0.1	0.0429747	0.96572	0
LOCUS_17400	LOCUS_16260	PF17657.1	561	735	222	561	735	221.9	0.1	0.0429747	0.96572	0
LOCUS_04340	LOCUS_23100	PF05222.15	4	137	175.5	4	137	175.4	0.1	0.0429747	0.96572	0
LOCUS_39350	LOCUS_28380	PF13413.6	18	78	55.3	18	78	55.2	0.1	0.0429747	0.96572	0
LOCUS_26800	LOCUS_36730	PF00270.29	30	189	76.1	30	189	76	0.1	0.0429747	0.96572	0
LOCUS_21380	LOCUS_34580	PF02666.15	63	282	201.1	63	281	201	0.1	0.0429747	0.96572	0
LOCUS_36410	LOCUS_21580	PF07348.12	7	179	238.4	7	179	238.3	0.1	0.0429747	0.96572	0
LOCUS_17620	LOCUS_16050	PF13556.6	323	380	81.1	323	380	81	0.1	0.0429747	0.96572	0
LOCUS_07480	LOCUS_10630	PF13371.6	187	259	92.8	187	259	92.7	0.1	0.0429747	0.96572	0
LOCUS_31370	LOCUS_16040	PF00595.24	261	345	102.5	288	368	102.4	0.1	0.0429747	0.96572	0
LOCUS_31370	LOCUS_16040	PF00595.24	374	443	102.5	394	464	102.4	0.1	0.0429747	0.96572	0
LOCUS_08180	LOCUS_09920	PF03461.15	1027	1119	102	1027	1119	101.9	0.1	0.0429747	0.96572	0
LOCUS_33450	LOCUS_18700	PF00204.25	218	384	135.7	218	384	135.6	0.1	0.0429747	0.96572	0
LOCUS_18790	LOCUS_14890	PF00999.21	11	374	209.7	11	374	209.6	0.1	0.0429747	0.96572	0
LOCUS_30320	LOCUS_27180	PF12805.7	41	308	239.1	63	330	239	0.1	0.0429747	0.96572	0
LOCUS_07380	LOCUS_10710	PF07730.13	390	453	68.1	390	453	68	0.1	0.0429747	0.96572	0
LOCUS_05100	LOCUS_25520	PF00990.21	377	525	83	377	525	82.9	0.1	0.0429747	0.96572	0
LOCUS_20510	LOCUS_13360	PF03477.16	4	89	79.6	4	89	79.5	0.1	0.0429747	0.96572	0
LOCUS_31970	LOCUS_17360	PF02878.16	4	136	154.4	4	136	154.3	0.1	0.0429747	0.96572	0
LOCUS_26760	LOCUS_36700	PF00892.20	9	142	74.3	9	142	74.2	0.1	0.0429747	0.96572	0
LOCUS_26760	LOCUS_36700	PF00892.20	152	284	74.3	152	284	74.2	0.1	0.0429747	0.96572	0
LOCUS_33130	LOCUS_18370	PF01807.20	7	100	139.2	7	100	139.1	0.1	0.0429747	0.96572	0
LOCUS_03740	LOCUS_22540	PF07690.16	14	341	143.9	14	341	143.8	0.1	0.0429747	0.96572	0
LOCUS_22510	LOCUS_32840	PF00842.21	234	357	135.2	234	357	135.1	0.1	0.0429747	0.96572	0
LOCUS_34840	LOCUS_19980	PF02951.14	2	120	161.1	2	120	161	0.1	0.0429747	0.96572	0
LOCUS_32040	LOCUS_17430	PF01509.18	33	180	194.7	33	180	194.6	0.1	0.0429747	0.96572	0
LOCUS_38600	LOCUS_29000	PF13607.6	147	280	157.6	147	280	157.5	0.1	0.0429747	0.96572	0
LOCUS_09550	LOCUS_08120	PF13361.6	542	663	58.3	548	669	58.2	0.1	0.0429747	0.96572	0
LOCUS_34060	LOCUS_19300	PF01565.23	13	136	64.8	13	136	64.7	0.1	0.0429747	0.96572	0
LOCUS_29870	LOCUS_26730	PF12836.7	491	555	99.6	491	555	99.5	0.1	0.0429747	0.96572	0
LOCUS_42500	LOCUS_02070	PF07662.13	201	412	234.7	201	412	234.6	0.1	0.0429747	0.96572	0
LOCUS_43410	LOCUS_02970	PF03741.16	14	203	170.4	14	203	170.3	0.1	0.0429747	0.96572	0
LOCUS_11760	LOCUS_40920	PF02744.17	183	345	243.2	183	345	243.1	0.1	0.0429747	0.96572	0
LOCUS_31580	LOCUS_17000	PF01493.19	1267	1450	252.1	1267	1450	252	0.1	0.0429747	0.96572	0
LOCUS_32060	LOCUS_17450	PF01138.21	26	154	145	26	154	144.9	0.1	0.0429747	0.96572	0
LOCUS_32060	LOCUS_17450	PF01138.21	334	466	145	334	466	144.9	0.1	0.0429747	0.96572	0
LOCUS_23750	LOCUS_29340	PF01040.18	30	277	131.2	26	273	131.1	0.1	0.0429747	0.96572	0
LOCUS_30510	LOCUS_27370	PF03764.18	486	609	155.1	486	609	155	0.1	0.0429747	0.96572	0
LOCUS_43360	LOCUS_02940	PF00485.18	10	199	152.7	10	199	152.6	0.1	0.0429747	0.96572	0
LOCUS_12650	LOCUS_11320	PF00358.20	500	624	157.9	500	624	157.8	0.1	0.0429747	0.96572	0
LOCUS_21950	LOCUS_32370	PF00350.23	72	282	69.6	72	282	69.5	0.1	0.0429747	0.96572	0
LOCUS_23790	LOCUS_29370	PF06005.12	1	78	86.8	1	78	86.7	0.1	0.0429747	0.96572	0
LOCUS_35870	LOCUS_21060	PF00126.27	6	64	64.8	6	64	64.7	0.1	0.0429747	0.96572	0
LOCUS_05840	LOCUS_24870	PF07717.16	622	698	71	622	698	70.9	0.1	0.0429747	0.96572	0
LOCUS_06360	LOCUS_24450	PF00107.26	168	286	89.1	168	286	89	0.1	0.0429747	0.96572	0
LOCUS_04180	LOCUS_22960	PF02836.17	274	593	372.9	274	593	372.8	0.1	0.0429747	0.96572	0
LOCUS_37560	LOCUS_40180	PF02867.15	176	693	478.4	176	693	478.3	0.1	0.0429747	0.96572	0
LOCUS_22850	LOCUS_33400	PF02574.16	17	325	269.4	17	325	269.3	0.1	0.0429747	0.96572	0
LOCUS_22850	LOCUS_33400	PF02965.17	938	1208	431.4	938	1208	431.3	0.1	0.0429747	0.96572	0
LOCUS_39550	LOCUS_28200	PF02541.16	26	308	345.9	26	308	345.8	0.1	0.0429747	0.96572	0
LOCUS_18540	LOCUS_15170	PF00682.19	4	273	351.7	4	273	351.6	0.1	0.0429747	0.96572	0
LOCUS_26260	LOCUS_36250	PF13541.6	21	142	149.9	21	142	149.9	0	0	1	0
LOCUS_26260	LOCUS_36250	PF01078.21	189	386	299.2	189	386	299.2	0	0	1	0
LOCUS_14430	LOCUS_13090	PF13177.6	20	178	144.4	20	178	144.4	0	0	1	0
LOCUS_14430	LOCUS_13090	PF12168.8	417	498	73.3	417	498	73.3	0	0	1	0
LOCUS_41970	LOCUS_01540	PF00072.24	6	120	87.1	6	120	87.1	0	0	1	0
LOCUS_41970	LOCUS_01540	PF00196.19	150	204	67.1	150	204	67.1	0	0	1	0
LOCUS_21810	LOCUS_32240	PF03605.14	6	376	496.8	6	376	496.8	0	0	1	0
LOCUS_31090	LOCUS_16540	PF02954.19	55	95	52.7	55	95	52.7	0	0	1	0
LOCUS_21200	LOCUS_34750	PF08032.12	5	77	69.4	5	77	69.4	0	0	1	0
LOCUS_21200	LOCUS_34750	PF00588.19	96	236	138.8	96	236	138.8	0	0	1	0
LOCUS_08590	LOCUS_09520	PF00460.20	9	39	47.7	9	39	47.7	0	0	1	0
LOCUS_11330	LOCUS_31810	PF00270.29	31	95	32.5	31	95	32.5	0	0	1	0
LOCUS_11330	LOCUS_31810	PF06733.15	200	264	31.7	200	264	31.7	0	0	1	0
LOCUS_41400	LOCUS_01000	PF00146.21	17	317	400.3	17	317	400.3	0	0	1	0
LOCUS_41540	LOCUS_01130	PF02776.18	9	141	104.8	9	141	104.8	0	0	1	0
LOCUS_38740	LOCUS_28890	PF04542.14	25	91	65.7	25	91	65.7	0	0	1	0
LOCUS_38740	LOCUS_28890	PF08281.12	129	180	69.2	129	180	69.2	0	0	1	0
LOCUS_38710	LOCUS_28920	PF00270.29	28	197	160.4	28	197	160.4	0	0	1	0
LOCUS_11130	LOCUS_31610	PF03734.14	101	231	64	101	231	64	0	0	1	0
LOCUS_35900	LOCUS_21090	PF01553.21	15	137	68.9	15	137	68.9	0	0	1	0
LOCUS_41510	LOCUS_01100	PF13673.7	46	149	57.6	46	149	57.6	0	0	1	0
LOCUS_22610	LOCUS_32930	PF01219.19	16	117	120.8	16	117	120.8	0	0	1	0
LOCUS_13020	LOCUS_11660	PF03717.15	64	239	155.2	64	239	155.2	0	0	1	0
LOCUS_20820	LOCUS_35090	PF01346.18	11	108	71.8	11	108	71.8	0	0	1	0
LOCUS_20820	LOCUS_35090	PF00254.28	117	203	98.5	117	203	98.5	0	0	1	0
LOCUS_22460	LOCUS_32780	PF17760.1	130	237	130.8	130	237	130.8	0	0	1	0
LOCUS_22460	LOCUS_32780	PF17755.1	290	399	125.8	290	399	125.8	0	0	1	0
LOCUS_22460	LOCUS_32780	PF00005.27	806	860	79.1	806	860	79.1	0	0	1	0
LOCUS_06820	LOCUS_24010	PF01751.22	5	142	118.1	5	142	118.1	0	0	1	0
LOCUS_06820	LOCUS_24010	PF01396.19	597	622	73.8	597	622	73.8	0	0	1	0
LOCUS_06820	LOCUS_24010	PF01396.19	709	745	73.8	709	745	73.8	0	0	1	0
LOCUS_06820	LOCUS_24010	PF08272.11	758	793	128.1	758	793	128.1	0	0	1	0
LOCUS_06820	LOCUS_24010	PF08272.11	824	862	128.1	824	862	128.1	0	0	1	0
LOCUS_20360	LOCUS_13480	PF10458.9	886	944	59.9	886	944	59.9	0	0	1	0
LOCUS_36550	LOCUS_21750	PF13394.6	24	128	52	24	128	52	0	0	1	0
LOCUS_41790	LOCUS_01350	PF04324.15	432	484	40.9	432	484	40.9	0	0	1	0
LOCUS_19880	LOCUS_13800	PF14338.6	6	91	72.8	6	91	72.8	0	0	1	0
LOCUS_13280	LOCUS_11920	PF00578.21	10	133	113.8	10	133	113.8	0	0	1	0
LOCUS_13280	LOCUS_11920	PF10417.9	156	181	28.4	156	181	28.4	0	0	1	0
LOCUS_32660	LOCUS_17940	PF02901.15	27	618	651.8	27	618	651.8	0	0	1	0
LOCUS_32660	LOCUS_17940	PF01228.21	634	745	143.5	634	745	143.5	0	0	1	0
LOCUS_12730	LOCUS_11400	PF00919.20	4	104	101.5	4	104	101.5	0	0	1	0
LOCUS_12730	LOCUS_11400	PF01938.20	378	440	75.2	378	440	75.2	0	0	1	0
LOCUS_22860	LOCUS_33410	PF09339.10	26	76	68	26	76	68	0	0	1	0
LOCUS_22860	LOCUS_33410	PF01614.18	145	267	142.1	145	267	142.1	0	0	1	0
LOCUS_38700	LOCUS_28930	PF00126.27	3	62	59.2	3	62	59.2	0	0	1	0
LOCUS_21610	LOCUS_34360	PF10415.9	411	464	63.9	411	464	63.9	0	0	1	0
LOCUS_31290	LOCUS_16750	PF13533.6	47	95	76.8	47	95	76.8	0	0	1	0
LOCUS_03780	LOCUS_22580	PF02777.18	89	189	138.1	89	189	138.1	0	0	1	0
LOCUS_18090	LOCUS_15620	PF17284.2	6	57	74.8	6	57	74.8	0	0	1	0
LOCUS_43630	LOCUS_03180	PF00483.23	5	274	75.9	5	274	75.9	0	0	1	0
LOCUS_11230	LOCUS_31720	PF00924.18	515	714	151.3	515	714	151.3	0	0	1	0
LOCUS_41340	LOCUS_00950	PF01058.22	64	170	79	64	170	79	0	0	1	0
LOCUS_12950	LOCUS_11590	PF13603.6	221	403	264.9	221	403	264.9	0	0	1	0
LOCUS_12950	LOCUS_11590	PF08264.13	701	821	62.8	701	821	62.8	0	0	1	0
LOCUS_29890	LOCUS_26750	PF00072.24	7	117	103	7	117	103	0	0	1	0
LOCUS_29890	LOCUS_26750	PF00486.28	157	232	80.1	157	232	80.1	0	0	1	0
LOCUS_33630	LOCUS_18880	PF08497.10	29	379	487	29	379	487	0	0	1	0
LOCUS_18480	LOCUS_15230	PF01795.19	5	310	412.9	5	310	412.9	0	0	1	0
LOCUS_41320	LOCUS_00930	PF00126.27	13	71	64.9	13	71	64.9	0	0	1	0
LOCUS_41320	LOCUS_00930	PF03466.20	97	279	99.5	97	279	99.5	0	0	1	0
LOCUS_12140	LOCUS_39480	PF13085.6	5	111	106.8	5	111	106.8	0	0	1	0
LOCUS_43020	LOCUS_02560	PF00345.20	2	122	137	19	141	137	0	0	1	0
LOCUS_30450	LOCUS_27310	PF08348.11	29	137	124.3	29	137	124.3	0	0	1	0
LOCUS_30450	LOCUS_27310	PF13309.6	171	228	69.4	171	228	69.4	0	0	1	0
LOCUS_21570	LOCUS_34400	PF00118.24	23	523	319.3	23	523	319.3	0	0	1	0
LOCUS_43450	LOCUS_03000	PF13807.6	367	447	104.3	367	447	104.3	0	0	1	0
LOCUS_27190	LOCUS_37040	PF02386.16	37	477	311.5	37	477	311.5	0	0	1	0
LOCUS_08230	LOCUS_09870	PF07992.14	6	338	247	6	338	247	0	0	1	0
LOCUS_32330	LOCUS_17750	PF03613.14	36	291	309.7	36	291	309.7	0	0	1	0
LOCUS_30400	LOCUS_27260	PF02254.18	403	514	87.8	403	514	87.8	0	0	1	0
LOCUS_20140	LOCUS_13590	PF01232.23	24	188	182.7	24	188	182.7	0	0	1	0
LOCUS_22260	LOCUS_32540	PF04879.16	1	53	57	1	53	57	0	0	1	0
LOCUS_35690	LOCUS_20900	PF02954.19	555	594	50.2	555	594	50.2	0	0	1	0
LOCUS_06250	LOCUS_24550	PF00158.26	207	365	187.8	207	365	187.8	0	0	1	0
LOCUS_33460	LOCUS_18710	PF07715.15	48	144	54.4	48	144	54.4	0	0	1	0
LOCUS_08450	LOCUS_09640	PF00849.22	115	263	103.9	115	263	103.9	0	0	1	0
LOCUS_25710	LOCUS_35710	PF02463.19	3	354	142.3	3	354	142.3	0	0	1	0
LOCUS_08520	LOCUS_09580	PF02107.16	47	231	203.4	47	231	203.4	0	0	1	0
LOCUS_19010	LOCUS_14590	PF06827.14	898	926	37.3	898	926	37.3	0	0	1	0
LOCUS_42140	LOCUS_01720	PF01578.20	17	192	113	17	192	113	0	0	1	0
LOCUS_42130	LOCUS_01710	PF03379.13	2	216	307.3	3	217	307.3	0	0	1	0
LOCUS_04030	LOCUS_22810	PF02508.14	6	199	206.5	6	199	206.5	0	0	1	0
LOCUS_24810	LOCUS_29900	PF08240.12	26	134	108.6	26	134	108.6	0	0	1	0
LOCUS_00300	LOCUS_03420	PF13520.6	57	409	121.1	57	409	121.1	0	0	1	0
LOCUS_36240	LOCUS_21420	PF18125.1	1	71	108.8	1	71	108.8	0	0	1	0
LOCUS_36240	LOCUS_21420	PF01728.19	186	279	37.8	186	279	37.8	0	0	1	0
LOCUS_33120	LOCUS_18360	PF03979.14	4	79	103.5	4	79	103.5	0	0	1	0
LOCUS_33120	LOCUS_18360	PF00140.20	96	126	50	96	126	50	0	0	1	0
LOCUS_33120	LOCUS_18360	PF04546.13	137	348	250.8	137	348	250.8	0	0	1	0
LOCUS_33120	LOCUS_18360	PF04542.14	379	448	77.1	379	448	77.1	0	0	1	0
LOCUS_33120	LOCUS_18360	PF04539.16	458	533	100.6	458	533	100.6	0	0	1	0
LOCUS_33120	LOCUS_18360	PF04545.16	547	600	66.6	547	600	66.6	0	0	1	0
LOCUS_22600	LOCUS_32920	PF01726.16	1	65	108.7	1	65	108.7	0	0	1	0
LOCUS_22600	LOCUS_32920	PF00717.23	114	180	59	114	180	59	0	0	1	0
LOCUS_13190	LOCUS_11830	PF03328.14	15	234	280.3	15	234	280.3	0	0	1	0
LOCUS_26210	LOCUS_36200	PF00356.21	3	48	74.8	3	48	74.8	0	0	1	0
LOCUS_17390	LOCUS_16270	PF03255.14	5	151	209.1	5	151	209.1	0	0	1	0
LOCUS_35910	LOCUS_21100	PF07690.16	20	352	47.3	20	354	47.3	0	0	1	0
LOCUS_11210	LOCUS_31700	PF00528.22	33	217	87.6	33	217	87.6	0	0	1	0
LOCUS_10460	LOCUS_30470	PF02861.20	13	62	60.1	13	62	60.1	0	0	1	0
LOCUS_10460	LOCUS_30470	PF00004.29	211	342	85.7	211	342	85.7	0	0	1	0
LOCUS_10460	LOCUS_30470	PF10431.9	653	733	88.4	653	733	88.4	0	0	1	0
LOCUS_41430	LOCUS_01030	PF00420.24	8	95	73.8	8	95	73.8	0	0	1	0
LOCUS_40250	LOCUS_27530	PF00358.20	22	146	165.3	22	146	165.3	0	0	1	0
LOCUS_34790	LOCUS_19930	PF02325.17	10	78	125.5	10	78	125.5	0	0	1	0
LOCUS_34790	LOCUS_19930	PF02325.17	104	167	125.5	104	167	125.5	0	0	1	0
LOCUS_21520	LOCUS_34450	PF08085.11	24	43	31	24	43	31	0	0	1	0
LOCUS_42270	LOCUS_01840	PF00849.22	62	192	65.8	62	192	65.8	0	0	1	0
LOCUS_08070	LOCUS_10020	PF00528.22	75	253	71.6	75	253	71.6	0	0	1	0
LOCUS_43350	LOCUS_02930	PF00990.21	682	838	151.5	682	838	151.5	0	0	1	0
LOCUS_42350	LOCUS_01920	PF00877.19	79	183	118.1	79	183	118.1	0	0	1	0
LOCUS_17200	LOCUS_40740	PF00126.27	7	64	73.7	7	64	73.7	0	0	1	0
LOCUS_08570	LOCUS_09540	PF03963.14	8	79	90.7	8	79	90.7	0	0	1	0
LOCUS_10340	LOCUS_07410	PF01176.19	7	70	96	7	70	96	0	0	1	0
LOCUS_36840	LOCUS_22030	PF01551.22	279	372	108.4	279	372	108.4	0	0	1	0
LOCUS_12670	LOCUS_11340	PF01979.20	50	379	164.8	50	379	164.8	0	0	1	0
LOCUS_23690	LOCUS_29280	PF01197.18	1	65	106.3	1	65	106.3	0	0	1	0
LOCUS_26240	LOCUS_36230	PF00126.27	4	62	73	4	62	73	0	0	1	0
LOCUS_10950	LOCUS_31410	PF00356.21	7	52	73.9	7	52	73.9	0	0	1	0
LOCUS_17280	LOCUS_16370	PF00587.25	95	459	166.7	95	459	166.7	0	0	1	0
LOCUS_05160	LOCUS_25470	PF00107.26	172	298	91.9	172	298	91.9	0	0	1	0
LOCUS_13080	LOCUS_11720	PF16881.5	25	73	32.1	25	73	32.1	0	0	1	0
LOCUS_00370	LOCUS_03490	PF00936.19	45	109	45.6	45	109	45.6	0	0	1	0
LOCUS_22330	LOCUS_32610	PF13247.6	84	181	84	84	181	84	0	0	1	0
LOCUS_22330	LOCUS_32610	PF00037.27	119	138	48.5	119	138	48.5	0	0	1	0
LOCUS_03090	LOCUS_06810	PF00375.18	29	443	352.3	29	443	352.3	0	0	1	0
LOCUS_06780	LOCUS_24050	PF01569.21	80	232	118.7	80	232	118.7	0	0	1	0
LOCUS_39290	LOCUS_28440	PF07179.12	8	119	87.9	8	119	87.9	0	0	1	0
LOCUS_16780	LOCUS_37100	PF02771.16	147	232	60.5	147	232	60.5	0	0	1	0
LOCUS_16780	LOCUS_37100	PF02770.19	237	328	36.2	237	328	36.2	0	0	1	0
LOCUS_16780	LOCUS_37100	PF00441.24	360	504	46.5	360	504	46.5	0	0	1	0
LOCUS_27080	LOCUS_36930	PF02416.16	4	55	56.3	4	55	56.3	0	0	1	0
LOCUS_29460	LOCUS_26330	PF10956.8	1	105	177.3	1	105	177.3	0	0	1	0
LOCUS_10970	LOCUS_31430	PF00919.20	9	95	76.5	9	95	76.5	0	0	1	0
LOCUS_10970	LOCUS_31430	PF18693.1	379	441	75.7	379	441	75.7	0	0	1	0
LOCUS_35660	LOCUS_20870	PF01546.28	78	395	83.4	78	395	83.4	0	0	1	0
LOCUS_17400	LOCUS_16260	PF14579.6	808	897	89.9	808	897	89.9	0	0	1	0
LOCUS_17400	LOCUS_16260	PF01336.25	1000	1072	35.1	1000	1072	35.1	0	0	1	0
LOCUS_05260	LOCUS_25390	PF14710.6	3	40	62	3	40	62	0	0	1	0
LOCUS_14320	LOCUS_13000	PF02254.18	421	534	89.1	421	534	89.1	0	0	1	0
LOCUS_06500	LOCUS_24310	PF01381.22	13	66	53.9	13	66	53.9	0	0	1	0
LOCUS_06500	LOCUS_24310	PF07883.11	111	178	63.4	111	178	63.4	0	0	1	0
LOCUS_39560	LOCUS_28190	PF13089.6	9	111	109.3	9	111	109.3	0	0	1	0
LOCUS_39560	LOCUS_28190	PF02503.17	121	322	151.6	121	322	151.6	0	0	1	0
LOCUS_39560	LOCUS_28190	PF17941.1	335	497	247.7	335	497	247.7	0	0	1	0
LOCUS_18330	LOCUS_15370	PF03331.13	4	276	362.6	4	276	362.6	0	0	1	0
LOCUS_26690	LOCUS_36640	PF00580.21	10	271	257.2	10	271	257.2	0	0	1	0
LOCUS_26690	LOCUS_36640	PF13361.6	277	616	256.8	277	616	256.8	0	0	1	0
LOCUS_18380	LOCUS_15320	PF01225.25	21	118	103.2	21	118	103.2	0	0	1	0
LOCUS_18380	LOCUS_15320	PF08245.12	124	304	98.6	124	304	98.6	0	0	1	0
LOCUS_18380	LOCUS_15320	PF02875.21	327	418	71.4	327	418	71.4	0	0	1	0
LOCUS_19580	LOCUS_14070	PF03144.25	314	380	44.9	314	380	44.9	0	0	1	0
LOCUS_19580	LOCUS_14070	PF16658.5	387	514	159.4	387	514	159.4	0	0	1	0
LOCUS_07060	LOCUS_11010	PF07885.16	149	221	55.6	149	221	55.6	0	0	1	0
LOCUS_07060	LOCUS_11010	PF02254.18	246	365	72.7	246	365	72.7	0	0	1	0
LOCUS_28130	LOCUS_34020	PF08352.12	241	306	69	241	306	69	0	0	1	0
LOCUS_01510	LOCUS_04670	PF02895.14	260	322	63.9	260	322	63.9	0	0	1	0
LOCUS_01510	LOCUS_04670	PF02518.26	370	506	65.5	370	506	65.5	0	0	1	0
LOCUS_26050	LOCUS_36040	PF00137.21	11	69	38.3	11	69	38.3	0	0	1	0
LOCUS_10090	LOCUS_07660	PF00575.23	20	78	335.7	20	78	335.7	0	0	1	0
LOCUS_10090	LOCUS_07660	PF00575.23	104	171	335.7	104	171	335.7	0	0	1	0
LOCUS_10090	LOCUS_07660	PF00575.23	190	260	335.7	190	260	335.7	0	0	1	0
LOCUS_10090	LOCUS_07660	PF00575.23	275	347	335.7	275	347	335.7	0	0	1	0
LOCUS_10090	LOCUS_07660	PF00575.23	361	434	335.7	361	434	335.7	0	0	1	0
LOCUS_10090	LOCUS_07660	PF00575.23	449	520	335.7	449	520	335.7	0	0	1	0
LOCUS_04110	LOCUS_22890	PF02894.17	134	241	71	134	241	71	0	0	1	0
LOCUS_31280	LOCUS_16730	PF00126.27	4	63	70.2	4	63	70.2	0	0	1	0
LOCUS_31280	LOCUS_16730	PF03466.20	90	290	134.3	90	290	134.3	0	0	1	0
LOCUS_43460	LOCUS_03010	PF00535.26	8	154	101.6	8	154	101.6	0	0	1	0
LOCUS_04340	LOCUS_23100	PF01262.21	141	368	257.3	141	368	257.3	0	0	1	0
LOCUS_04340	LOCUS_23100	PF12769.7	427	509	124.8	427	509	124.8	0	0	1	0
LOCUS_01630	LOCUS_04790	PF00750.19	95	446	597	95	446	597	0	0	1	0
LOCUS_35280	LOCUS_20480	PF05164.13	6	90	71.7	6	90	71.7	0	0	1	0
LOCUS_08190	LOCUS_09910	PF01476.20	46	90	32.5	46	90	32.5	0	0	1	0
LOCUS_08190	LOCUS_09910	PF03734.14	102	239	71.1	102	239	71.1	0	0	1	0
LOCUS_09950	LOCUS_07800	PF03734.14	377	543	108.9	377	543	108.9	0	0	1	0
LOCUS_33790	LOCUS_19040	PF01058.22	59	204	111.5	59	204	111.5	0	0	1	0
LOCUS_33790	LOCUS_19040	PF14720.6	224	303	93.3	224	303	93.3	0	0	1	0
LOCUS_32620	LOCUS_17900	PF00126.27	14	72	68.4	14	72	68.4	0	0	1	0
LOCUS_32620	LOCUS_17900	PF03466.20	102	300	108.8	102	300	108.8	0	0	1	0
LOCUS_21210	LOCUS_34740	PF08461.10	23	83	50.3	23	83	50.3	0	0	1	0
LOCUS_22390	LOCUS_32710	PF00999.21	7	421	262.4	7	421	262.4	0	0	1	0
LOCUS_17440	LOCUS_16220	PF07977.13	17	141	137.8	17	141	137.8	0	0	1	0
LOCUS_34660	LOCUS_19800	PF01276.20	98	540	674.4	98	540	674.4	0	0	1	0
LOCUS_31470	LOCUS_16940	PF07690.16	26	287	130.6	26	286	130.6	0	0	1	0
LOCUS_24750	LOCUS_29860	PF01676.18	6	500	294.8	6	500	294.8	0	0	1	0
LOCUS_11350	LOCUS_31840	PF00270.29	25	196	173.4	25	196	173.4	0	0	1	0
LOCUS_11350	LOCUS_31840	PF00271.31	241	339	93.8	241	339	93.8	0	0	1	0
LOCUS_36470	LOCUS_21670	PF13328.6	44	191	138.1	44	191	138.1	0	0	1	0
LOCUS_36470	LOCUS_21670	PF04607.17	251	360	126.4	251	360	126.4	0	0	1	0
LOCUS_07350	LOCUS_10730	PF14710.6	3	40	62.7	3	40	62.7	0	0	1	0
LOCUS_00260	LOCUS_03370	PF01634.18	54	219	164	54	219	164	0	0	1	0
LOCUS_01820	LOCUS_04950	PF05496.12	23	181	274.1	23	181	274.1	0	0	1	0
LOCUS_01820	LOCUS_04950	PF17864.1	184	257	108.5	184	257	108.5	0	0	1	0
LOCUS_01820	LOCUS_04950	PF05491.13	259	328	88.7	259	328	88.7	0	0	1	0
LOCUS_23910	LOCUS_29490	PF00365.20	4	276	358.2	4	276	358.2	0	0	1	0
LOCUS_41370	LOCUS_00980	PF01512.17	54	226	167.7	54	226	167.7	0	0	1	0
LOCUS_41370	LOCUS_00980	PF10531.9	253	295	29.1	253	295	29.1	0	0	1	0
LOCUS_41370	LOCUS_00980	PF10589.9	339	421	92.2	339	421	92.2	0	0	1	0
LOCUS_42790	LOCUS_02340	PF14310.6	686	754	79.8	686	754	79.8	0	0	1	0
LOCUS_41440	LOCUS_01040	PF00662.20	64	121	82.2	64	121	82.2	0	0	1	0
LOCUS_41440	LOCUS_01040	PF00361.20	133	425	332	133	425	332	0	0	1	0
LOCUS_34270	LOCUS_19460	PF03934.13	32	312	285.2	32	312	285.2	0	0	1	0
LOCUS_31950	LOCUS_17340	PF06480.15	8	96	60.5	8	96	60.5	0	0	1	0
LOCUS_31950	LOCUS_17340	PF00004.29	191	323	157.3	191	323	157.3	0	0	1	0
LOCUS_31950	LOCUS_17340	PF17862.1	346	390	43.7	346	390	43.7	0	0	1	0
LOCUS_31950	LOCUS_17340	PF01434.18	404	594	244.6	404	594	244.6	0	0	1	0
LOCUS_10290	LOCUS_07460	PF13412.6	12	59	75.9	12	59	75.9	0	0	1	0
LOCUS_10290	LOCUS_07460	PF01037.21	78	152	87	78	152	87	0	0	1	0
LOCUS_26800	LOCUS_36730	PF16124.5	345	406	58.8	345	406	58.8	0	0	1	0
LOCUS_26800	LOCUS_36730	PF00570.23	535	601	82	535	601	82	0	0	1	0
LOCUS_42850	LOCUS_02400	PF07694.12	33	201	191.8	28	196	191.8	0	0	1	0
LOCUS_42850	LOCUS_02400	PF06580.13	376	453	89.5	371	448	89.5	0	0	1	0
LOCUS_25180	LOCUS_30220	PF13328.6	26	175	179.9	26	175	179.9	0	0	1	0
LOCUS_25180	LOCUS_30220	PF02824.21	388	447	77	388	447	77	0	0	1	0
LOCUS_15900	LOCUS_37770	PF11392.8	167	274	94.1	167	274	94.1	0	0	1	0
LOCUS_42680	LOCUS_02250	PF00383.23	60	139	52.3	60	139	52.3	0	0	1	0
LOCUS_41170	LOCUS_00720	PF08338.11	249	295	68.2	249	295	68.2	0	0	1	0
LOCUS_41030	LOCUS_00600	PF17848.1	24	49	54.5	24	49	54.5	0	0	1	0
LOCUS_41030	LOCUS_00600	PF01039.22	57	241	68.2	57	241	68.2	0	0	1	0
LOCUS_20560	LOCUS_13300	PF02875.21	312	361	40.7	312	361	40.7	0	0	1	0
LOCUS_39210	LOCUS_28520	PF00266.19	5	368	300.8	5	368	300.8	0	0	1	0
LOCUS_17320	LOCUS_16330	PF07152.12	1	173	242.1	1	173	242.1	0	0	1	0
LOCUS_21890	LOCUS_32320	PF00884.23	228	517	184.8	228	517	184.8	0	0	1	0
LOCUS_13820	LOCUS_12420	PF01406.19	15	313	486.7	15	313	486.7	0	0	1	0
LOCUS_13820	LOCUS_12420	PF09334.11	249	310	54.6	249	310	54.6	0	0	1	0
LOCUS_13820	LOCUS_12420	PF09190.11	341	402	91.2	341	402	91.2	0	0	1	0
LOCUS_31680	LOCUS_17100	PF00309.20	5	48	58.3	5	48	58.3	0	0	1	0
LOCUS_31680	LOCUS_17100	PF04552.13	317	475	237.3	317	475	237.3	0	0	1	0
LOCUS_16770	LOCUS_37110	PF13580.6	12	146	113.6	12	146	113.6	0	0	1	0
LOCUS_19410	LOCUS_14230	PF01381.22	7	59	37.6	7	59	37.6	0	0	1	0
LOCUS_13710	LOCUS_12320	PF00672.25	209	257	38.4	209	257	38.4	0	0	1	0
LOCUS_19870	LOCUS_13810	PF07683.14	224	315	68.8	224	315	68.8	0	0	1	0
LOCUS_11950	LOCUS_39620	PF02310.19	6	96	52.4	6	96	52.4	0	0	1	0
LOCUS_35580	LOCUS_20790	PF03450.17	167	248	23.4	167	248	23.4	0	0	1	0
LOCUS_10900	LOCUS_31360	PF07943.13	288	379	83.6	288	379	83.6	0	0	1	0
LOCUS_26180	LOCUS_36170	PF02653.16	45	313	172.1	45	313	172.1	0	0	1	0
LOCUS_04480	LOCUS_23240	PF13247.6	59	153	101.7	59	153	101.7	0	0	1	0
LOCUS_04480	LOCUS_23240	PF00037.27	92	114	48.3	92	114	48.3	0	0	1	0
LOCUS_17770	LOCUS_15920	PF14814.6	113	197	95.5	113	197	95.5	0	0	1	0
LOCUS_17770	LOCUS_15920	PF00912.22	209	380	183.9	209	380	183.9	0	0	1	0
LOCUS_12120	LOCUS_39500	PF00364.22	5	76	62.7	5	76	62.7	0	0	1	0
LOCUS_12120	LOCUS_39500	PF00198.23	175	403	276.5	174	402	276.5	0	0	1	0
LOCUS_19350	LOCUS_14240	PF00005.27	22	191	202.1	22	191	202.1	0	0	1	0
LOCUS_19350	LOCUS_14240	PF12848.7	230	306	49	230	306	49	0	0	1	0
LOCUS_19350	LOCUS_14240	PF00005.27	340	473	202.1	340	473	202.1	0	0	1	0
LOCUS_09290	LOCUS_08920	PF18364.1	55	95	64.1	55	95	64.1	0	0	1	0
LOCUS_22520	LOCUS_32850	PF03796.15	206	462	373	206	462	373	0	0	1	0
LOCUS_10310	LOCUS_07440	PF00664.23	26	291	167.6	26	291	167.6	0	0	1	0
LOCUS_17620	LOCUS_16050	PF05651.13	6	138	165.9	6	138	165.9	0	0	1	0
LOCUS_36970	LOCUS_22100	PF01624.20	11	122	147.6	11	122	147.6	0	0	1	0
LOCUS_19890	LOCUS_13790	PF04851.15	443	622	126.4	443	622	126.4	0	0	1	0
LOCUS_29410	LOCUS_26290	PF00528.22	88	293	71.8	88	293	71.8	0	0	1	0
LOCUS_41770	LOCUS_01330	PF13183.6	6	70	40.3	6	70	40.3	0	0	1	0
LOCUS_06720	LOCUS_24110	PF08220.12	4	59	59.2	4	59	59.2	0	0	1	0
LOCUS_41010	LOCUS_00580	PF01416.20	17	111	139.3	17	111	139.3	0	0	1	0
LOCUS_41010	LOCUS_00580	PF01416.20	151	253	139.3	151	253	139.3	0	0	1	0
LOCUS_13050	LOCUS_11690	PF00768.20	39	272	337.3	39	272	337.3	0	0	1	0
LOCUS_41820	LOCUS_01370	PF03009.17	36	350	261	36	350	261	0	0	1	0
LOCUS_07290	LOCUS_10790	PF00753.27	33	247	58.8	33	229	58.8	0	0	1	0
LOCUS_38510	LOCUS_39770	PF02482.19	4	91	81.8	4	91	81.8	0	0	1	0
LOCUS_04600	LOCUS_23360	PF00392.21	15	75	63.2	15	75	63.2	0	0	1	0
LOCUS_21620	LOCUS_34350	PF03605.14	5	365	483.8	5	365	483.8	0	0	1	0
LOCUS_10060	LOCUS_07690	PF00664.23	27	297	205.8	27	297	205.8	0	0	1	0
LOCUS_10060	LOCUS_07690	PF00005.27	359	509	126	359	509	126	0	0	1	0
LOCUS_41210	LOCUS_00760	PF12850.7	1	161	87.6	1	161	87.6	0	0	1	0
LOCUS_07070	LOCUS_11000	PF13396.6	23	59	28.7	23	59	28.7	0	0	1	0
LOCUS_07070	LOCUS_11000	PF13091.6	134	244	126.9	134	244	126.9	0	0	1	0
LOCUS_07070	LOCUS_11000	PF13091.6	331	446	126.9	331	446	126.9	0	0	1	0
LOCUS_36450	LOCUS_21650	PF00672.25	198	247	29.6	198	247	29.6	0	0	1	0
LOCUS_36450	LOCUS_21650	PF00512.25	293	357	73.6	293	357	73.6	0	0	1	0
LOCUS_36450	LOCUS_21650	PF01627.23	828	908	47.7	828	908	47.7	0	0	1	0
LOCUS_25730	LOCUS_35740	PF11638.8	1	41	42.4	1	41	42.4	0	0	1	0
LOCUS_40330	LOCUS_27450	PF03120.16	322	398	123.3	322	398	123.3	0	0	1	0
LOCUS_40330	LOCUS_27450	PF03119.16	407	434	44	407	434	44	0	0	1	0
LOCUS_40330	LOCUS_27450	PF14520.6	446	502	53.9	446	502	53.9	0	0	1	0
LOCUS_33620	LOCUS_18870	PF07732.15	52	166	96	52	166	96	0	0	1	0
LOCUS_33620	LOCUS_18870	PF00394.22	223	287	21.9	223	287	21.9	0	0	1	0
LOCUS_33620	LOCUS_18870	PF07731.14	359	468	49.5	359	468	49.5	0	0	1	0
LOCUS_06890	LOCUS_23930	PF01479.25	4	43	47.4	4	43	47.4	0	0	1	0
LOCUS_06890	LOCUS_23930	PF00849.22	69	199	59.4	69	199	59.4	0	0	1	0
LOCUS_12110	LOCUS_39510	PF08442.10	2	203	277.9	2	203	277.9	0	0	1	0
LOCUS_12110	LOCUS_39510	PF00549.19	262	382	86.7	262	382	86.7	0	0	1	0
LOCUS_21690	LOCUS_32150	PF03709.15	14	124	101.8	14	124	101.8	0	0	1	0
LOCUS_39030	LOCUS_28640	PF13407.6	40	294	108.6	40	294	108.6	0	0	1	0
LOCUS_17460	LOCUS_16200	PF03938.14	23	159	89.2	23	159	89.2	0	0	1	0
LOCUS_13150	LOCUS_11790	PF00072.24	8	117	71.2	8	117	71.2	0	0	1	0
LOCUS_13150	LOCUS_11790	PF12431.8	134	162	34.3	134	162	34.3	0	0	1	0
LOCUS_08180	LOCUS_09920	PF17757.1	150	238	76.1	150	238	76.1	0	0	1	0
LOCUS_08180	LOCUS_09920	PF02559.16	498	593	87.6	498	593	87.6	0	0	1	0
LOCUS_33450	LOCUS_18700	PF02518.26	28	171	61.3	28	171	61.3	0	0	1	0
LOCUS_33450	LOCUS_18700	PF01751.22	413	521	43.7	413	521	43.7	0	0	1	0
LOCUS_33450	LOCUS_18700	PF00986.21	556	620	87.4	556	620	87.4	0	0	1	0
LOCUS_42510	LOCUS_02080	PF13412.6	1	48	41.3	1	48	41.3	0	0	1	0
LOCUS_13040	LOCUS_11680	PF03330.18	79	166	72.8	79	166	72.8	0	0	1	0
LOCUS_42240	LOCUS_01810	PF04245.13	10	324	321.5	10	324	321.5	0	0	1	0
LOCUS_31030	LOCUS_16470	PF00497.20	37	253	113	37	253	113	0	0	1	0
LOCUS_08630	LOCUS_09480	PF03023.14	28	478	539.9	28	478	539.9	0	0	1	0
LOCUS_06670	LOCUS_24160	PF13561.6	13	252	284.9	13	252	284.9	0	0	1	0
LOCUS_05990	LOCUS_24740	PF01855.19	13	243	274.2	13	243	274.2	0	0	1	0
LOCUS_05990	LOCUS_24740	PF13484.6	689	757	40.5	689	757	40.5	0	0	1	0
LOCUS_21370	LOCUS_34590	PF03193.16	100	276	192.6	100	276	192.6	0	0	1	0
LOCUS_30800	LOCUS_41300	PF00163.19	3	95	112.6	3	95	112.6	0	0	1	0
LOCUS_30800	LOCUS_41300	PF01479.25	97	143	67.8	97	143	67.8	0	0	1	0
LOCUS_30050	LOCUS_26910	PF03958.17	120	178	37	120	178	37	0	0	1	0
LOCUS_30050	LOCUS_26910	PF00263.21	250	409	153.7	250	409	153.7	0	0	1	0
LOCUS_30630	LOCUS_41130	PF07650.17	38	111	67.9	38	111	67.9	0	0	1	0
LOCUS_30630	LOCUS_41130	PF00189.20	120	202	141.2	120	202	141.2	0	0	1	0
LOCUS_41960	LOCUS_01530	PF00512.25	469	533	60.1	469	533	60.1	0	0	1	0
LOCUS_07320	LOCUS_10760	PF02665.14	5	224	265.2	5	224	265.2	0	0	1	0
LOCUS_37000	LOCUS_22130	PF02954.19	645	684	22	645	684	22	0	0	1	0
LOCUS_42170	LOCUS_01750	PF01578.20	89	296	185.8	89	296	185.8	0	0	1	0
LOCUS_42220	LOCUS_01790	PF11893.8	6	252	352	6	252	352	0	0	1	0
LOCUS_34710	LOCUS_19850	PF02390.17	64	233	208.9	64	233	208.9	0	0	1	0
LOCUS_42980	LOCUS_02520	PF01406.19	295	365	53.2	295	365	53.2	0	0	1	0
LOCUS_42980	LOCUS_02520	PF01588.20	584	677	79.2	584	677	79.2	0	0	1	0
LOCUS_23160	LOCUS_40340	PF00687.21	30	219	178.1	30	219	178.1	0	0	1	0
LOCUS_10240	LOCUS_07510	PF04879.16	56	116	64.7	56	116	64.7	0	0	1	0
LOCUS_01560	LOCUS_04720	PF00072.24	6	109	88.3	6	109	88.3	0	0	1	0
LOCUS_01560	LOCUS_04720	PF01339.17	159	336	207.1	159	336	207.1	0	0	1	0
LOCUS_15860	LOCUS_37810	PF07969.11	166	431	56.5	166	431	56.5	0	0	1	0
LOCUS_21390	LOCUS_34570	PF12794.7	478	814	385.2	478	814	385.2	0	0	1	0
LOCUS_17480	LOCUS_16180	PF02163.22	11	438	296.2	11	438	296.2	0	0	1	0
LOCUS_04840	LOCUS_23620	PF13407.6	30	285	183.2	30	285	183.2	0	0	1	0
LOCUS_33600	LOCUS_18850	PF03989.13	593	630	52.2	593	630	52.2	0	0	1	0
LOCUS_33600	LOCUS_18850	PF03989.13	641	690	52.2	641	690	52.2	0	0	1	0
LOCUS_05290	LOCUS_25360	PF02665.14	6	225	260.3	6	225	260.3	0	0	1	0
LOCUS_01860	LOCUS_04990	PF08525.11	12	39	34.6	12	39	34.6	0	0	1	0
LOCUS_18730	LOCUS_14980	PF09312.11	25	142	155.4	25	142	155.4	0	0	1	0
LOCUS_34170	LOCUS_19390	PF03958.17	145	206	148.9	145	206	148.9	0	0	1	0
LOCUS_34170	LOCUS_19390	PF03958.17	211	277	148.9	211	277	148.9	0	0	1	0
LOCUS_34170	LOCUS_19390	PF03958.17	285	362	148.9	285	362	148.9	0	0	1	0
LOCUS_34170	LOCUS_19390	PF00263.21	465	626	174	465	626	174	0	0	1	0
LOCUS_07380	LOCUS_10710	PF02518.26	497	585	44.2	497	585	44.2	0	0	1	0
LOCUS_26770	LOCUS_36710	PF03061.22	57	145	67.7	57	145	67.7	0	0	1	0
LOCUS_25650	LOCUS_35640	PF13378.6	135	355	183.7	135	355	183.7	0	0	1	0
LOCUS_18420	LOCUS_15280	PF10555.9	68	80	24.8	68	80	24.8	0	0	1	0
LOCUS_40560	LOCUS_00140	PF02896.18	360	650	356	360	650	356	0	0	1	0
LOCUS_04550	LOCUS_23310	PF13378.6	194	379	146.5	194	379	146.5	0	0	1	0
LOCUS_25720	LOCUS_35730	PF02767.16	129	243	158.5	129	243	158.5	0	0	1	0
LOCUS_22360	LOCUS_32650	PF13193.6	531	609	93.3	531	609	93.3	0	0	1	0
LOCUS_38960	LOCUS_28700	PF00072.24	9	117	105.3	9	117	105.3	0	0	1	0
LOCUS_38960	LOCUS_28700	PF00158.26	136	302	241.2	136	302	241.2	0	0	1	0
LOCUS_18150	LOCUS_15560	PF00364.22	4	73	221.4	4	73	221.4	0	0	1	0
LOCUS_18150	LOCUS_15560	PF00364.22	107	176	221.4	107	176	221.4	0	0	1	0
LOCUS_18150	LOCUS_15560	PF00364.22	207	277	221.4	207	277	221.4	0	0	1	0
LOCUS_08360	LOCUS_09730	PF00109.26	4	247	217.3	4	247	217.3	0	0	1	0
LOCUS_08360	LOCUS_09730	PF02801.22	255	369	138.5	255	369	138.5	0	0	1	0
LOCUS_02510	LOCUS_06180	PF04226.13	33	81	60.1	33	81	60.1	0	0	1	0
LOCUS_32210	LOCUS_17590	PF13580.6	9	144	114.9	9	144	114.9	0	0	1	0
LOCUS_20510	LOCUS_13360	PF13597.6	116	705	611.6	116	705	611.6	0	0	1	0
LOCUS_18770	LOCUS_14940	PF00149.28	4	161	55.3	4	139	55.3	0	0	1	0
LOCUS_09710	LOCUS_07960	PF00111.27	300	362	52.1	300	362	52.1	0	0	1	0
LOCUS_23700	LOCUS_29290	PF18319.1	445	471	32.9	445	471	32.9	0	0	1	0
LOCUS_38980	LOCUS_28680	PF00042.22	7	103	56.5	7	103	56.5	0	0	1	0
LOCUS_17570	LOCUS_16090	PF01842.25	709	758	66.4	709	758	66.4	0	0	1	0
LOCUS_17570	LOCUS_16090	PF01842.25	817	874	66.4	817	874	66.4	0	0	1	0
LOCUS_04150	LOCUS_22930	PF00356.21	8	53	68	8	53	68	0	0	1	0
LOCUS_41890	LOCUS_01470	PF00521.20	32	506	513.7	32	506	513.7	0	0	1	0
LOCUS_38400	LOCUS_39880	PF00886.19	8	68	85.7	8	68	85.7	0	0	1	0
LOCUS_24590	LOCUS_29710	PF02302.17	379	453	38.8	379	453	38.8	0	0	1	0
LOCUS_24590	LOCUS_29710	PF00359.22	498	634	113.9	498	634	113.9	0	0	1	0
LOCUS_21910	LOCUS_32340	PF02518.26	252	359	66.8	252	359	66.8	0	0	1	0
LOCUS_33130	LOCUS_18370	PF08275.11	126	251	148.1	126	251	148.1	0	0	1	0
LOCUS_33130	LOCUS_18370	PF13155.6	263	348	55.3	263	348	55.3	0	0	1	0
LOCUS_19620	LOCUS_14030	PF05175.14	167	333	205.4	167	333	205.4	0	0	1	0
LOCUS_21960	LOCUS_32390	PF08274.12	2	30	56.9	2	30	56.9	0	0	1	0
LOCUS_21960	LOCUS_32390	PF03831.14	44	111	119.5	44	111	119.5	0	0	1	0
LOCUS_41420	LOCUS_01020	PF00499.20	17	157	115.4	17	157	115.4	0	0	1	0
LOCUS_18350	LOCUS_15350	PF14450.6	207	381	116.8	207	381	116.8	0	0	1	0
LOCUS_40170	LOCUS_27610	PF13561.6	13	254	241.4	13	254	241.4	0	0	1	0
LOCUS_34500	LOCUS_19600	PF10531.9	461	507	42.4	461	507	42.4	0	0	1	0
LOCUS_36820	LOCUS_22010	PF01975.17	3	180	194.5	3	180	194.5	0	0	1	0
LOCUS_24540	LOCUS_29660	PF03144.25	189	256	38.3	189	256	38.3	0	0	1	0
LOCUS_24540	LOCUS_29660	PF09107.11	560	605	69.7	560	605	69.7	0	0	1	0
LOCUS_23920	LOCUS_29500	PF01545.21	14	206	151.6	14	206	151.6	0	0	1	0
LOCUS_23920	LOCUS_29500	PF16916.5	211	287	89.3	211	287	89.3	0	0	1	0
LOCUS_37200	LOCUS_22300	PF12800.7	10	22	24.7	10	22	24.7	0	0	1	0
LOCUS_37200	LOCUS_22300	PF12837.7	81	103	51.3	81	103	51.3	0	0	1	0
LOCUS_37200	LOCUS_22300	PF12798.7	131	151	29.5	131	151	29.5	0	0	1	0
LOCUS_42890	LOCUS_02440	PF04434.17	65	88	27.9	65	88	27.9	0	0	1	0
LOCUS_42890	LOCUS_02440	PF04434.17	159	183	27.9	158	182	27.9	0	0	1	0
LOCUS_14440	LOCUS_13100	PF00156.27	31	156	55.5	31	156	55.5	0	0	1	0
LOCUS_39870	LOCUS_27910	PF00390.19	19	151	110.4	19	151	110.4	0	0	1	0
LOCUS_39870	LOCUS_27910	PF03949.15	165	360	72.7	165	360	72.7	0	0	1	0
LOCUS_07160	LOCUS_10910	PF00465.19	457	850	383	457	850	383	0	0	1	0
LOCUS_43270	LOCUS_02820	PF00072.24	13	121	87.5	13	121	87.5	0	0	1	0
LOCUS_43270	LOCUS_02820	PF00486.28	157	231	82.3	157	231	82.3	0	0	1	0
LOCUS_30490	LOCUS_27350	PF00164.25	12	123	145.4	12	123	145.4	0	0	1	0
LOCUS_31940	LOCUS_17330	PF01728.19	31	206	198.5	31	206	198.5	0	0	1	0
LOCUS_40320	LOCUS_27460	PF04354.13	10	133	163.4	10	133	163.4	0	0	1	0
LOCUS_09460	LOCUS_08750	PF14720.6	227	308	109.2	227	308	109.2	0	0	1	0
LOCUS_02160	LOCUS_05830	PF00595.24	240	320	56.2	240	320	56.2	0	0	1	0
LOCUS_02160	LOCUS_05830	PF03572.18	356	529	180.8	356	529	180.8	0	0	1	0
LOCUS_02160	LOCUS_05830	PF11818.8	536	667	134	536	667	134	0	0	1	0
LOCUS_18660	LOCUS_15050	PF11762.8	363	476	155.8	363	476	155.8	0	0	1	0
LOCUS_09650	LOCUS_08020	PF04957.12	1	52	103.8	1	52	103.8	0	0	1	0
LOCUS_05760	LOCUS_24960	PF01848.16	6	46	75.4	6	46	75.4	0	0	1	0
LOCUS_08930	LOCUS_09200	PF10614.9	6	129	125	6	129	125	0	0	1	0
LOCUS_36850	LOCUS_22040	PF00140.20	56	88	44.7	56	88	44.7	0	0	1	0
LOCUS_36850	LOCUS_22040	PF04542.14	94	163	75.7	94	163	75.7	0	0	1	0
LOCUS_36850	LOCUS_22040	PF04539.16	174	248	77.3	174	248	77.3	0	0	1	0
LOCUS_36850	LOCUS_22040	PF04545.16	262	315	61.6	262	315	61.6	0	0	1	0
LOCUS_38370	LOCUS_39910	PF01595.20	2	169	165.8	2	169	165.8	0	0	1	0
LOCUS_02760	LOCUS_06480	PF01751.22	3	135	66.1	3	135	66.1	0	0	1	0
LOCUS_10180	LOCUS_07570	PF04055.21	24	178	110.4	24	178	110.4	0	0	1	0
LOCUS_28010	LOCUS_33850	PF13488.6	37	85	46.2	37	85	46.2	0	0	1	0
LOCUS_28010	LOCUS_33850	PF00691.20	115	210	80.4	115	210	80.4	0	0	1	0
LOCUS_30430	LOCUS_27290	PF04102.12	6	72	84.5	6	72	84.5	0	0	1	0
LOCUS_23130	LOCUS_40370	PF04563.15	26	500	198.2	26	500	198.2	0	0	1	0
LOCUS_23130	LOCUS_40370	PF04561.14	340	454	89.5	340	454	89.5	0	0	1	0
LOCUS_23130	LOCUS_40370	PF04565.16	513	580	106.9	513	580	106.9	0	0	1	0
LOCUS_23130	LOCUS_40370	PF10385.9	591	656	100	591	656	100	0	0	1	0
LOCUS_23130	LOCUS_40370	PF00562.28	717	1264	538	717	1264	538	0	0	1	0
LOCUS_23130	LOCUS_40370	PF04560.20	1266	1340	96.8	1266	1340	96.8	0	0	1	0
LOCUS_42670	LOCUS_02240	PF02698.17	48	183	65.5	48	183	65.5	0	0	1	0
LOCUS_41860	LOCUS_01430	PF03477.16	6	92	57.8	6	92	57.8	0	0	1	0
LOCUS_41860	LOCUS_01430	PF00317.21	142	219	46.9	142	219	46.9	0	0	1	0
LOCUS_21820	LOCUS_32250	PF05681.14	51	326	296.8	51	326	296.8	0	0	1	0
LOCUS_01070	LOCUS_04310	PF13987.6	25	129	179.8	25	129	179.8	0	0	1	0
LOCUS_40160	LOCUS_27620	PF01418.17	1	76	93.2	1	76	93.2	0	0	1	0
LOCUS_01260	LOCUS_04500	PF01066.21	4	71	62.6	4	71	62.6	0	0	1	0
LOCUS_30250	LOCUS_27110	PF04324.15	424	471	74.9	424	471	74.9	0	0	1	0
LOCUS_22850	LOCUS_33400	PF02607.17	660	733	89.4	660	733	89.4	0	0	1	0
LOCUS_22850	LOCUS_33400	PF02310.19	748	840	67.8	748	840	67.8	0	0	1	0
LOCUS_19790	LOCUS_13880	PF01418.17	10	79	55.8	10	79	55.8	0	0	1	0
LOCUS_26670	LOCUS_36620	PF02899.17	8	90	93.4	8	90	93.4	0	0	1	0
LOCUS_10280	LOCUS_07470	PF01580.18	953	1166	257.2	942	1155	257.2	0	0	1	0
LOCUS_39800	LOCUS_27970	PF00672.25	172	223	51.2	172	223	51.2	0	0	1	0
LOCUS_30760	LOCUS_41260	PF00828.19	28	143	112.9	28	143	112.9	0	0	1	0
LOCUS_21480	LOCUS_34490	PF02313.17	6	116	172.9	6	116	172.9	0	0	1	0
LOCUS_32020	LOCUS_17410	PF04760.15	1	52	85	1	52	85	0	0	1	0
LOCUS_32020	LOCUS_17410	PF04760.15	314	364	85	314	364	85	0	0	1	0
LOCUS_32020	LOCUS_17410	PF00009.27	394	550	121.9	394	550	121.9	0	0	1	0
LOCUS_32020	LOCUS_17410	PF11987.8	674	779	125.1	674	779	125.1	0	0	1	0
LOCUS_42520	LOCUS_02090	PF01261.24	21	239	150.4	21	239	150.4	0	0	1	0
LOCUS_07520	LOCUS_10590	PF00745.20	320	416	84.6	320	416	84.6	0	0	1	0
LOCUS_01740	LOCUS_04890	PF01336.25	18	102	62.5	18	102	62.5	0	0	1	0
LOCUS_06760	LOCUS_24070	PF18073.1	355	382	46.1	355	382	46.1	0	0	1	0
LOCUS_18160	LOCUS_15550	PF00456.21	106	296	58.9	106	296	58.9	0	0	1	0
LOCUS_18160	LOCUS_15550	PF17831.1	488	700	353.6	488	700	353.6	0	0	1	0
LOCUS_29870	LOCUS_26730	PF16921.5	328	451	171.3	328	451	171.3	0	0	1	0
LOCUS_29870	LOCUS_26730	PF00575.23	649	720	85.4	649	720	85.4	0	0	1	0
LOCUS_19100	LOCUS_14470	PF00012.20	4	602	901.1	4	602	901.1	0	0	1	0
LOCUS_11770	LOCUS_40930	PF10509.9	11	58	76	11	58	76	0	0	1	0
LOCUS_11770	LOCUS_40930	PF00288.26	114	181	53.9	114	181	53.9	0	0	1	0
LOCUS_26840	LOCUS_36770	PF08282.12	5	260	210.9	5	260	210.9	0	0	1	0
LOCUS_21220	LOCUS_34730	PF02082.20	1	82	88.3	1	82	88.3	0	0	1	0
LOCUS_33260	LOCUS_18490	PF01928.21	3	196	134.1	3	196	134.1	0	0	1	0
LOCUS_08220	LOCUS_09880	PF05433.15	73	113	42.1	73	113	42.1	0	0	1	0
LOCUS_37540	LOCUS_40200	PF00571.28	347	393	32.7	347	393	32.7	0	0	1	0
LOCUS_40890	LOCUS_00460	PF05175.14	132	215	64.3	132	215	64.3	0	0	1	0
LOCUS_03940	LOCUS_22720	PF05433.15	62	102	30.7	62	102	30.7	0	0	1	0
LOCUS_40880	LOCUS_00450	PF01713.21	98	172	64	98	172	64	0	0	1	0
LOCUS_38800	LOCUS_28840	PF10502.9	261	302	36.4	261	302	36.4	0	0	1	0
LOCUS_41460	LOCUS_01060	PF00361.20	122	420	308	122	420	308	0	0	1	0
LOCUS_00870	LOCUS_04100	PF10781.9	1	60	123.5	1	60	123.5	0	0	1	0
LOCUS_14520	LOCUS_13180	PF10757.9	1	117	215.2	1	117	215.2	0	0	1	0
LOCUS_35450	LOCUS_20640	PF00589.22	113	284	190.5	113	284	190.5	0	0	1	0
LOCUS_30100	LOCUS_26960	PF00834.19	6	203	306.2	6	203	306.2	0	0	1	0
LOCUS_27950	LOCUS_33730	PF02091.15	9	291	499.5	9	291	499.5	0	0	1	0
LOCUS_30440	LOCUS_27300	PF00254.28	159	246	108	159	246	108	0	0	1	0
LOCUS_06580	LOCUS_24240	PF12911.7	16	66	37.1	16	66	37.1	0	0	1	0
LOCUS_02610	LOCUS_06270	PF08298.11	20	380	597.3	20	380	597.3	0	0	1	0
LOCUS_02610	LOCUS_06270	PF06798.12	382	636	250.1	382	636	250.1	0	0	1	0
LOCUS_08150	LOCUS_09940	PF02687.21	296	392	47.4	296	392	47.4	0	0	1	0
LOCUS_18110	LOCUS_15600	PF06062.11	1	117	139.6	1	117	139.6	0	0	1	0
LOCUS_41070	LOCUS_00640	PF00156.27	286	394	32.1	286	394	32.1	0	0	1	0
LOCUS_10890	LOCUS_31350	PF08220.12	8	58	50.7	8	58	50.7	0	0	1	0
LOCUS_10890	LOCUS_31350	PF00455.22	76	233	153.8	76	232	153.8	0	0	1	0
LOCUS_23730	LOCUS_29320	PF00227.26	2	167	84.1	2	167	84.1	0	0	1	0
LOCUS_24710	LOCUS_29820	PF01210.23	8	163	170.5	8	163	170.5	0	0	1	0
LOCUS_24710	LOCUS_29820	PF07479.14	184	323	179.8	184	323	179.8	0	0	1	0
LOCUS_17580	LOCUS_16080	PF00132.24	133	166	44.8	133	166	44.8	0	0	1	0
LOCUS_17580	LOCUS_16080	PF14602.6	175	209	48.4	175	209	48.4	0	0	1	0
LOCUS_06690	LOCUS_24140	PF08206.11	24	80	71	24	80	71	0	0	1	0
LOCUS_04520	LOCUS_23280	PF13302.7	8	141	76	8	141	76	0	0	1	0
LOCUS_36000	LOCUS_21190	PF00303.19	2	264	426.6	2	264	426.6	0	0	1	0
LOCUS_25700	LOCUS_35700	PF02518.26	32	174	79.3	32	174	79.3	0	0	1	0
LOCUS_25700	LOCUS_35700	PF01751.22	419	531	66.1	419	531	66.1	0	0	1	0
LOCUS_25700	LOCUS_35700	PF00986.21	732	793	106.6	732	793	106.6	0	0	1	0
LOCUS_31670	LOCUS_17090	PF02482.19	3	93	95.3	3	93	95.3	0	0	1	0
LOCUS_38810	LOCUS_28830	PF14622.6	20	141	116.6	20	141	116.6	0	0	1	0
LOCUS_38810	LOCUS_28830	PF00035.26	156	223	56.2	156	223	56.2	0	0	1	0
LOCUS_18000	LOCUS_15710	PF01061.24	9	218	133.6	9	218	133.6	0	0	1	0
LOCUS_20960	LOCUS_34980	PF01084.20	19	68	86.9	19	68	86.9	0	0	1	0
LOCUS_27050	LOCUS_36900	PF01209.18	15	250	378.2	15	250	378.2	0	0	1	0
LOCUS_21740	LOCUS_32180	PF10753.9	4	57	89.1	4	57	89.1	0	0	1	0
LOCUS_01760	LOCUS_04910	PF01709.20	5	235	318.9	5	235	318.9	0	0	1	0
LOCUS_43280	LOCUS_02830	PF00512.25	240	304	50.4	240	304	50.4	0	0	1	0
LOCUS_31210	LOCUS_16660	PF06723.13	11	338	500.8	11	338	500.8	0	0	1	0
LOCUS_33050	LOCUS_18290	PF00356.21	3	49	64.3	3	49	64.3	0	0	1	0
LOCUS_30420	LOCUS_27280	PF00254.28	5	136	38.6	5	136	38.6	0	0	1	0
LOCUS_03750	LOCUS_22550	PF00126.27	7	62	71	7	62	71	0	0	1	0
LOCUS_39340	LOCUS_28390	PF04055.21	120	289	68	120	289	68	0	0	1	0
LOCUS_04060	LOCUS_22840	PF01512.17	139	283	159.2	139	283	159.2	0	0	1	0
LOCUS_04060	LOCUS_22840	PF10531.9	296	344	46.9	296	344	46.9	0	0	1	0
LOCUS_38900	LOCUS_28750	PF14437.6	7	153	115.9	7	153	115.9	0	0	1	0
LOCUS_24570	LOCUS_29690	PF00529.20	13	367	43.9	13	367	43.9	0	0	1	0
LOCUS_40210	LOCUS_27570	PF00005.27	18	164	131.3	18	164	131.3	0	0	1	0
LOCUS_40210	LOCUS_27570	PF12857.7	288	339	31.3	288	339	31.3	0	0	1	0
LOCUS_23050	LOCUS_40490	PF04353.13	1	147	174.2	1	147	174.2	0	0	1	0
LOCUS_05270	LOCUS_25380	PF13247.6	175	271	127.2	175	271	127.2	0	0	1	0
LOCUS_05270	LOCUS_25380	PF14711.6	358	436	102.6	358	436	102.6	0	0	1	0
LOCUS_04490	LOCUS_23250	PF04879.16	49	108	55.6	49	108	55.6	0	0	1	0
LOCUS_29800	LOCUS_26640	PF01521.20	2	99	49.2	2	99	49.2	0	0	1	0
LOCUS_29800	LOCUS_26640	PF01106.17	111	177	72.8	111	177	72.8	0	0	1	0
LOCUS_36380	LOCUS_21560	PF14793.6	4	109	157.3	4	109	157.3	0	0	1	0
LOCUS_36380	LOCUS_21560	PF03641.14	190	329	116.1	190	329	116.1	0	0	1	0
LOCUS_36380	LOCUS_21560	PF11892.8	333	452	188.9	333	452	188.9	0	0	1	0
LOCUS_11990	LOCUS_39570	PF07287.11	63	309	70.3	63	309	70.3	0	0	1	0
LOCUS_17990	LOCUS_15720	PF03610.16	3	116	98.2	3	116	98.2	0	0	1	0
LOCUS_18340	LOCUS_15360	PF00091.25	13	172	145	13	172	145	0	0	1	0
LOCUS_18340	LOCUS_15360	PF12327.8	221	315	128.5	221	315	128.5	0	0	1	0
LOCUS_13370	LOCUS_12010	PF13722.6	469	596	122.3	469	596	122.3	0	0	1	0
LOCUS_38490	LOCUS_39790	PF01817.21	9	86	72.8	9	86	72.8	0	0	1	0
LOCUS_05740	LOCUS_24970	PF02203.15	11	181	116.4	11	181	116.4	0	0	1	0
LOCUS_31150	LOCUS_16600	PF00364.22	83	155	86.3	83	155	86.3	0	0	1	0
LOCUS_41710	LOCUS_01300	PF00994.24	6	170	111.5	6	170	111.5	0	0	1	0
LOCUS_09670	LOCUS_08000	PF02470.20	42	133	124.2	42	133	124.2	0	0	1	0
LOCUS_09670	LOCUS_08000	PF02470.20	158	217	124.2	158	217	124.2	0	0	1	0
LOCUS_09670	LOCUS_08000	PF02470.20	285	389	124.2	285	389	124.2	0	0	1	0
LOCUS_07190	LOCUS_10880	PF00483.23	10	276	90.1	10	276	90.1	0	0	1	0
LOCUS_08470	LOCUS_09620	PF00669.20	4	141	124.7	4	141	124.7	0	0	1	0
LOCUS_29850	LOCUS_26710	PF07664.12	455	507	72.1	455	507	72.1	0	0	1	0
LOCUS_26190	LOCUS_36180	PF13407.6	29	281	198	29	281	198	0	0	1	0
LOCUS_18690	LOCUS_15020	PF18339.1	3	53	83.9	3	53	83.9	0	0	1	0
LOCUS_18690	LOCUS_15020	PF18337.1	55	118	98.3	55	118	98.3	0	0	1	0
LOCUS_18690	LOCUS_15020	PF00176.23	174	441	68	174	441	68	0	0	1	0
LOCUS_18690	LOCUS_15020	PF00271.31	495	601	65.6	495	601	65.6	0	0	1	0
LOCUS_18690	LOCUS_15020	PF12137.8	605	965	525.5	605	965	525.5	0	0	1	0
LOCUS_18940	LOCUS_14750	PF02142.22	957	1041	67.8	956	1040	67.8	0	0	1	0
LOCUS_04590	LOCUS_23350	PF14001.6	2	65	116.3	2	65	116.3	0	0	1	0
LOCUS_19780	LOCUS_13890	PF02203.15	1	176	194.1	1	176	194.1	0	0	1	0
LOCUS_42230	LOCUS_01800	PF07208.11	26	69	85.9	26	69	85.9	0	0	1	0
LOCUS_35070	LOCUS_20230	PF01116.20	17	355	297	17	355	297	0	0	1	0
LOCUS_41360	LOCUS_00970	PF01257.19	23	166	171.2	23	166	171.2	0	0	1	0
LOCUS_39760	LOCUS_28000	PF01546.28	62	371	150.7	62	371	150.7	0	0	1	0
LOCUS_33890	LOCUS_19140	PF01384.20	30	488	296.5	30	488	296.5	0	0	1	0
LOCUS_25220	LOCUS_30260	PF00860.20	34	426	375.6	34	426	375.6	0	0	1	0
LOCUS_38390	LOCUS_39890	PF02881.19	5	82	79.7	5	82	79.7	0	0	1	0
LOCUS_38390	LOCUS_39890	PF00448.22	100	296	254.1	100	296	254.1	0	0	1	0
LOCUS_38390	LOCUS_39890	PF02978.19	329	427	114.8	329	427	114.8	0	0	1	0
LOCUS_14480	LOCUS_13140	PF12794.7	509	826	317.9	509	826	317.9	0	0	1	0
LOCUS_14480	LOCUS_13140	PF00924.18	887	1086	206.3	887	1086	206.3	0	0	1	0
LOCUS_09660	LOCUS_08010	PF03886.13	26	180	132.2	26	180	132.2	0	0	1	0
LOCUS_31640	LOCUS_17060	PF00381.19	4	84	77.6	4	84	77.6	0	0	1	0
LOCUS_33740	LOCUS_18990	PF13561.6	59	291	195.7	59	291	195.7	0	0	1	0
LOCUS_21530	LOCUS_34440	PF08207.12	7	61	84.3	7	61	84.3	0	0	1	0
LOCUS_21530	LOCUS_34440	PF01132.20	72	123	80.6	72	123	80.6	0	0	1	0
LOCUS_21530	LOCUS_34440	PF09285.11	131	186	91.5	131	186	91.5	0	0	1	0
LOCUS_18010	LOCUS_15700	PF00005.27	21	165	109.4	21	165	109.4	0	0	1	0
LOCUS_11170	LOCUS_31660	PF13505.6	9	171	81.1	9	171	81.1	0	0	1	0
LOCUS_31250	LOCUS_16700	PF00575.23	38	109	31.1	38	109	31.1	0	0	1	0
LOCUS_31250	LOCUS_16700	PF10150.9	124	393	340.1	124	393	340.1	0	0	1	0
LOCUS_31580	LOCUS_17000	PF00310.21	43	456	587	43	456	587	0	0	1	0
LOCUS_40470	LOCUS_00050	PF01773.20	10	82	74.2	10	82	74.2	0	0	1	0
LOCUS_40470	LOCUS_00050	PF07670.14	92	189	29.8	92	189	29.8	0	0	1	0
LOCUS_40470	LOCUS_00050	PF07662.13	193	398	210	193	398	210	0	0	1	0
LOCUS_00670	LOCUS_03820	PF01048.20	266	431	67.8	267	431	67.8	0	0	1	0
LOCUS_28610	LOCUS_25660	PF03843.13	16	168	150.4	16	165	150.4	0	0	1	0
LOCUS_13210	LOCUS_11850	PF03802.14	14	176	181	14	176	181	0	0	1	0
LOCUS_20150	LOCUS_13580	PF03786.13	1	388	558.3	1	388	558.3	0	0	1	0
LOCUS_30380	LOCUS_27240	PF00005.27	17	178	168.9	17	178	168.9	0	0	1	0
LOCUS_30380	LOCUS_27240	PF12848.7	217	298	98.7	217	298	98.7	0	0	1	0
LOCUS_30380	LOCUS_27240	PF00005.27	328	459	168.9	328	459	168.9	0	0	1	0
LOCUS_17530	LOCUS_16130	PF00696.28	10	219	98.8	10	219	98.8	0	0	1	0
LOCUS_19080	LOCUS_14490	PF01848.16	6	47	76.1	6	47	76.1	0	0	1	0
LOCUS_37330	LOCUS_22410	PF03608.13	5	171	251.9	5	171	251.9	0	0	1	0
LOCUS_02420	LOCUS_06090	PF00570.23	213	279	55.5	213	279	55.5	0	0	1	0
LOCUS_25170	LOCUS_30210	PF01192.22	10	59	57.1	10	59	57.1	0	0	1	0
LOCUS_37380	LOCUS_22470	PF07973.14	653	696	65.3	653	696	65.3	0	0	1	0
LOCUS_37380	LOCUS_22470	PF02272.19	732	871	110.9	732	871	110.9	0	0	1	0
LOCUS_25760	LOCUS_35770	PF14849.6	61	343	298.1	61	343	298.1	0	0	1	0
LOCUS_42390	LOCUS_01960	PF08207.12	4	62	62.1	4	62	62.1	0	0	1	0
LOCUS_42390	LOCUS_01960	PF01132.20	72	124	51.1	72	124	51.1	0	0	1	0
LOCUS_42390	LOCUS_01960	PF09285.11	133	188	67.2	133	188	67.2	0	0	1	0
LOCUS_29960	LOCUS_26810	PF01479.25	9	53	48.3	9	53	48.3	0	0	1	0
LOCUS_30580	LOCUS_41080	PF00573.22	13	198	216.3	13	198	216.3	0	0	1	0
LOCUS_32060	LOCUS_17450	PF03726.14	251	330	91.1	251	330	91.1	0	0	1	0
LOCUS_32060	LOCUS_17450	PF00013.29	566	624	35.8	566	624	35.8	0	0	1	0
LOCUS_32060	LOCUS_17450	PF00575.23	629	700	80.9	629	700	80.9	0	0	1	0
LOCUS_31140	LOCUS_16590	PF02786.17	115	323	289.3	115	323	289.3	0	0	1	0
LOCUS_31140	LOCUS_16590	PF02785.19	336	441	130	336	441	130	0	0	1	0
LOCUS_09720	LOCUS_07950	PF07126.12	3	168	222.7	3	168	222.7	0	0	1	0
LOCUS_04140	LOCUS_22920	PF00367.20	455	486	60.3	455	486	60.3	0	0	1	0
LOCUS_14400	LOCUS_13060	PF00183.18	211	622	427.7	211	622	427.7	0	0	1	0
LOCUS_41050	LOCUS_00620	PF05036.13	141	214	43.1	141	214	43.1	0	0	1	0
LOCUS_18170	LOCUS_15540	PF00392.21	12	74	89.6	12	74	89.6	0	0	1	0
LOCUS_18170	LOCUS_15540	PF07729.12	99	226	64.4	99	226	64.4	0	0	1	0
LOCUS_23710	LOCUS_29300	PF13377.6	176	337	146.2	176	337	146.2	0	0	1	0
LOCUS_18020	LOCUS_15690	PF00484.19	38	187	170.4	38	187	170.4	0	0	1	0
LOCUS_31570	LOCUS_16990	PF14691.6	25	134	129.5	25	134	129.5	0	0	1	0
LOCUS_04540	LOCUS_23300	PF02694.15	1	107	160	1	107	160	0	0	1	0
LOCUS_38350	LOCUS_39940	PF01513.21	8	271	268.1	8	271	268.1	0	0	1	0
LOCUS_12970	LOCUS_11610	PF14840.6	214	338	242.3	214	338	242.3	0	0	1	0
LOCUS_30770	LOCUS_41270	PF00344.20	76	417	396.7	76	417	396.7	0	0	1	0
LOCUS_25090	LOCUS_30140	PF00440.23	20	61	36.4	20	61	36.4	0	0	1	0
LOCUS_09180	LOCUS_09030	PF10685.9	10	30	69.9	10	30	69.9	0	0	1	0
LOCUS_09180	LOCUS_09030	PF10685.9	32	52	69.9	32	52	69.9	0	0	1	0
LOCUS_30510	LOCUS_27370	PF00009.27	9	288	227.9	9	288	227.9	0	0	1	0
LOCUS_30510	LOCUS_27370	PF03144.25	331	398	59.9	331	398	59.9	0	0	1	0
LOCUS_30510	LOCUS_27370	PF00679.24	611	696	100.7	611	696	100.7	0	0	1	0
LOCUS_29580	LOCUS_26420	PF01914.17	1	195	219.7	1	195	219.7	0	0	1	0
LOCUS_34920	LOCUS_20040	PF02784.16	74	341	244.7	74	341	244.7	0	0	1	0
LOCUS_24350	LOCUS_29530	PF16527.5	82	146	42.4	82	146	42.4	0	0	1	0
LOCUS_24350	LOCUS_29530	PF00672.25	181	234	41.9	181	234	41.9	0	0	1	0
LOCUS_24350	LOCUS_29530	PF00512.25	238	298	52.4	238	298	52.4	0	0	1	0
LOCUS_24350	LOCUS_29530	PF02518.26	346	454	79.1	346	454	79.1	0	0	1	0
LOCUS_19150	LOCUS_14420	PF00923.19	14	313	344.4	14	313	344.4	0	0	1	0
LOCUS_29590	LOCUS_26430	PF01118.24	3	120	87.4	3	120	87.4	0	0	1	0
LOCUS_29590	LOCUS_26430	PF02774.18	144	353	205.1	144	353	205.1	0	0	1	0
LOCUS_26120	LOCUS_36110	PF03590.15	9	244	312.7	9	244	312.7	0	0	1	0
LOCUS_19420	LOCUS_14220	PF18073.1	9	36	47	9	36	47	0	0	1	0
LOCUS_19420	LOCUS_14220	PF06745.13	78	151	64.8	78	151	64.8	0	0	1	0
LOCUS_19420	LOCUS_14220	PF13541.6	348	433	38.9	348	433	38.9	0	0	1	0
LOCUS_19340	LOCUS_14250	PF01464.20	492	604	115.9	483	595	115.9	0	0	1	0
LOCUS_08300	LOCUS_09790	PF02378.18	13	320	284.3	13	320	284.3	0	0	1	0
LOCUS_08300	LOCUS_09790	PF00367.20	405	436	51.6	405	436	51.6	0	0	1	0
LOCUS_04330	LOCUS_23090	PF07338.13	35	90	200.4	35	90	200.4	0	0	1	0
LOCUS_04330	LOCUS_23090	PF07338.13	119	174	200.4	119	174	200.4	0	0	1	0
LOCUS_04330	LOCUS_23090	PF07338.13	259	314	200.4	259	314	200.4	0	0	1	0
LOCUS_06990	LOCUS_23820	PF04279.15	1	175	244	1	175	244	0	0	1	0
LOCUS_25070	LOCUS_30120	PF02441.19	6	177	144.4	6	176	144.4	0	0	1	0
LOCUS_26020	LOCUS_36010	PF02874.23	29	92	49.3	29	92	49.3	0	0	1	0
LOCUS_26020	LOCUS_36010	PF00006.25	149	375	247.5	149	375	247.5	0	0	1	0
LOCUS_26020	LOCUS_36010	PF00306.27	382	507	155.5	382	507	155.5	0	0	1	0
LOCUS_13270	LOCUS_11910	PF07992.14	213	502	152	213	502	152	0	0	1	0
LOCUS_40260	LOCUS_27520	PF05524.13	4	126	103.6	4	126	103.6	0	0	1	0
LOCUS_40260	LOCUS_27520	PF00391.23	152	222	80.1	152	222	80.1	0	0	1	0
LOCUS_40260	LOCUS_27520	PF02896.18	250	541	421.9	250	541	421.9	0	0	1	0
LOCUS_01400	LOCUS_04570	PF00532.21	26	319	320.8	26	319	320.8	0	0	1	0
LOCUS_42320	LOCUS_01890	PF00528.22	152	359	140.6	152	359	140.6	0	0	1	0
LOCUS_29270	LOCUS_26130	PF02881.19	225	290	51.6	225	290	51.6	0	0	1	0
LOCUS_29270	LOCUS_26130	PF00448.22	308	508	267.7	308	508	267.7	0	0	1	0
LOCUS_41350	LOCUS_00960	PF00329.19	50	177	138.1	50	177	138.1	0	0	1	0
LOCUS_18440	LOCUS_15260	PF01225.25	25	102	47.7	25	102	47.7	0	0	1	0
LOCUS_32900	LOCUS_18140	PF08666.12	10	81	61.5	10	81	61.5	0	0	1	0
LOCUS_27990	LOCUS_33830	PF11254.8	15	231	311.8	15	231	311.8	0	0	1	0
LOCUS_31120	LOCUS_16570	PF00474.17	36	432	476.6	36	432	476.6	0	0	1	0
LOCUS_31900	LOCUS_17290	PF01018.22	4	157	198.3	4	157	198.3	0	0	1	0
LOCUS_31900	LOCUS_17290	PF01926.23	161	284	84	161	284	84	0	0	1	0
LOCUS_34040	LOCUS_19280	PF00392.21	11	69	51.3	11	69	51.3	0	0	1	0
LOCUS_31600	LOCUS_17020	PF18415.1	15	89	104.7	15	89	104.7	0	0	1	0
LOCUS_31600	LOCUS_17020	PF00512.25	283	346	57.9	283	346	57.9	0	0	1	0
LOCUS_31600	LOCUS_17020	PF00072.24	528	639	79.8	528	639	79.8	0	0	1	0
LOCUS_31600	LOCUS_17020	PF01627.23	686	760	44.5	686	760	44.5	0	0	1	0
LOCUS_27100	LOCUS_36950	PF00902.18	12	221	227.1	12	221	227.1	0	0	1	0
LOCUS_21270	LOCUS_34680	PF13167.6	25	112	106.8	25	112	106.8	0	0	1	0
LOCUS_21270	LOCUS_34680	PF16360.5	114	192	101.3	114	192	101.3	0	0	1	0
LOCUS_21270	LOCUS_34680	PF01926.23	200	318	78.7	200	318	78.7	0	0	1	0
LOCUS_09330	LOCUS_08880	PF00512.25	433	498	59.2	433	498	59.2	0	0	1	0
LOCUS_41310	LOCUS_00920	PF00155.21	58	387	158.8	58	387	158.8	0	0	1	0
LOCUS_12650	LOCUS_11320	PF00367.20	396	427	46.5	396	427	46.5	0	0	1	0
LOCUS_11050	LOCUS_31510	PF03454.15	332	404	78.8	332	404	78.8	0	0	1	0
LOCUS_40590	LOCUS_00170	PF06580.13	353	432	85.3	353	432	85.3	0	0	1	0
LOCUS_40590	LOCUS_00170	PF02518.26	450	546	32.7	450	546	32.7	0	0	1	0
LOCUS_08460	LOCUS_09630	PF00575.23	36	118	60.5	36	118	60.5	0	0	1	0
LOCUS_18310	LOCUS_15390	PF02810.15	881	899	41.8	881	899	41.8	0	0	1	0
LOCUS_29600	LOCUS_26440	PF02806.18	628	725	82.3	628	725	82.3	0	0	1	0
LOCUS_28330	LOCUS_34160	PF17154.4	23	142	163.1	25	144	163.1	0	0	1	0
LOCUS_43060	LOCUS_02590	PF11776.8	52	101	70.6	52	101	70.6	0	0	1	0
LOCUS_43430	LOCUS_02980	PF10531.9	142	189	43.8	142	189	43.8	0	0	1	0
LOCUS_43430	LOCUS_02980	PF18412.1	316	345	58.5	316	345	58.5	0	0	1	0
LOCUS_06930	LOCUS_23880	PF00117.28	6	186	150.1	6	186	150.1	0	0	1	0
LOCUS_39460	LOCUS_28270	PF00571.28	153	202	62.5	153	202	62.5	0	0	1	0
LOCUS_09960	LOCUS_07790	PF13558.6	1336	1424	56.9	1336	1424	56.9	0	0	1	0
LOCUS_13990	LOCUS_12590	PF14833.6	163	283	127.7	163	283	127.7	0	0	1	0
LOCUS_02150	LOCUS_05820	PF17516.2	182	232	84.9	182	232	84.9	0	0	1	0
LOCUS_06860	LOCUS_23970	PF12557.8	3	21	27	3	21	27	0	0	1	0
LOCUS_41810	LOCUS_01360	PF07690.16	34	400	162	34	400	162	0	0	1	0
LOCUS_23600	LOCUS_29190	PF00696.28	12	284	149.4	12	284	149.4	0	0	1	0
LOCUS_23600	LOCUS_29190	PF03447.16	465	600	95.3	465	600	95.3	0	0	1	0
LOCUS_23600	LOCUS_29190	PF00742.19	608	803	155.1	608	803	155.1	0	0	1	0
LOCUS_14020	LOCUS_12620	PF09339.10	8	58	47.1	8	58	47.1	0	0	1	0
LOCUS_14020	LOCUS_12620	PF01614.18	126	248	141.2	126	248	141.2	0	0	1	0
LOCUS_07340	LOCUS_10740	PF13247.6	176	272	128.2	176	272	128.2	0	0	1	0
LOCUS_07340	LOCUS_10740	PF14711.6	359	437	107.3	359	437	107.3	0	0	1	0
LOCUS_00240	LOCUS_03350	PF00155.21	46	351	228.9	46	351	228.9	0	0	1	0
LOCUS_35200	LOCUS_20410	PF02302.17	3	85	37.8	3	85	37.8	0	0	1	0
LOCUS_35180	LOCUS_20390	PF02826.19	118	294	169.6	118	294	169.6	0	0	1	0
LOCUS_35180	LOCUS_20390	PF01842.25	345	401	31.6	345	401	31.6	0	0	1	0
LOCUS_36090	LOCUS_21280	PF00696.28	26	268	115.5	26	268	115.5	0	0	1	0
LOCUS_36090	LOCUS_21280	PF00583.25	336	413	34.9	336	413	34.9	0	0	1	0
LOCUS_25440	LOCUS_35420	PF07690.16	35	397	114.6	35	397	114.6	0	0	1	0
LOCUS_10170	LOCUS_07580	PF02901.15	23	614	695.9	23	614	695.9	0	0	1	0
LOCUS_10170	LOCUS_07580	PF01228.21	630	741	147.3	630	741	147.3	0	0	1	0
LOCUS_00480	LOCUS_03590	PF00936.19	4	79	99.6	4	79	99.6	0	0	1	0
LOCUS_14450	LOCUS_13110	PF04304.13	9	122	134.7	9	122	134.7	0	0	1	0
LOCUS_34070	LOCUS_19310	PF12800.7	73	88	24.2	73	88	24.2	0	0	1	0
LOCUS_05840	LOCUS_24870	PF00270.29	85	233	27.9	85	233	27.9	0	0	1	0
LOCUS_05840	LOCUS_24870	PF00271.31	285	403	46	285	403	46	0	0	1	0
LOCUS_39360	LOCUS_28370	PF04551.14	14	353	439	14	353	439	0	0	1	0
LOCUS_09500	LOCUS_08170	PF10672.9	115	371	105.3	115	371	105.3	0	0	1	0
LOCUS_03980	LOCUS_22760	PF00579.25	31	328	316.9	31	328	316.9	0	0	1	0
LOCUS_03980	LOCUS_22760	PF01479.25	359	403	27.9	359	403	27.9	0	0	1	0
LOCUS_23120	LOCUS_40380	PF04997.12	15	342	302.1	15	342	302.1	0	0	1	0
LOCUS_23120	LOCUS_40380	PF00623.20	344	393	129.5	344	393	129.5	0	0	1	0
LOCUS_23120	LOCUS_40380	PF05000.17	674	763	66.8	674	763	66.8	0	0	1	0
LOCUS_21860	LOCUS_32290	PF03709.15	19	135	88.9	19	135	88.9	0	0	1	0
LOCUS_21860	LOCUS_32290	PF03711.15	616	744	144	616	744	144	0	0	1	0
LOCUS_09570	LOCUS_08100	PF12805.7	69	348	365.6	69	348	365.6	0	0	1	0
LOCUS_09570	LOCUS_08100	PF13515.6	408	528	90.9	408	528	90.9	0	0	1	0
LOCUS_38910	LOCUS_28740	PF01464.20	297	402	79.9	297	402	79.9	0	0	1	0
LOCUS_03930	LOCUS_22710	PF01047.22	29	87	70.4	29	87	70.4	0	0	1	0
LOCUS_37260	LOCUS_22340	PF01590.26	23	154	41.5	23	154	41.5	0	0	1	0
LOCUS_36590	LOCUS_21780	PF13561.6	28	258	187.9	28	258	187.9	0	0	1	0
LOCUS_17260	LOCUS_16390	PF16358.5	29	132	168.5	29	132	168.5	0	0	1	0
LOCUS_43250	LOCUS_02780	PF01136.19	75	343	324	75	343	324	0	0	1	0
LOCUS_43250	LOCUS_02780	PF16325.5	359	440	78.2	359	440	78.2	0	0	1	0
LOCUS_04440	LOCUS_23200	PF13500.6	4	207	104.8	4	207	104.8	0	0	1	0
LOCUS_12130	LOCUS_39490	PF16078.5	12	50	58.7	12	50	58.7	0	0	1	0
LOCUS_35330	LOCUS_20530	PF08669.11	280	357	50.8	280	357	50.8	0	0	1	0
LOCUS_42440	LOCUS_02010	PF02302.17	108	194	68.9	108	194	68.9	0	0	1	0
LOCUS_42440	LOCUS_02010	PF02378.18	233	496	67.2	233	496	67.2	0	0	1	0
LOCUS_25930	LOCUS_35930	PF00577.20	192	749	622.7	192	749	622.8	-0.1	-0.0429747	0.96572	0
LOCUS_38840	LOCUS_28800	PF03740.13	6	238	362.6	6	238	362.7	-0.1	-0.0429747	0.96572	0
LOCUS_17400	LOCUS_16260	PF07733.12	291	558	354.6	291	558	354.7	-0.1	-0.0429747	0.96572	0
LOCUS_10960	LOCUS_31420	PF01306.19	7	397	410.6	24	414	410.7	-0.1	-0.0429747	0.96572	0
LOCUS_33040	LOCUS_18280	PF02836.17	320	604	401.6	320	604	401.7	-0.1	-0.0429747	0.96572	0
LOCUS_11090	LOCUS_31550	PF01228.21	688	791	105.5	688	791	105.6	-0.1	-0.0429747	0.96572	0
LOCUS_37500	LOCUS_40230	PF07690.16	17	193	116	17	192	116.1	-0.1	-0.0429747	0.96572	0
LOCUS_37500	LOCUS_40230	PF07690.16	218	385	116	218	385	116.1	-0.1	-0.0429747	0.96572	0
LOCUS_06250	LOCUS_24550	PF18024.1	458	507	79.2	458	507	79.3	-0.1	-0.0429747	0.96572	0
LOCUS_10460	LOCUS_30470	PF17871.1	350	452	103.4	350	452	103.5	-0.1	-0.0429747	0.96572	0
LOCUS_39840	LOCUS_27930	PF02780.20	539	654	74.4	539	654	74.5	-0.1	-0.0429747	0.96572	0
LOCUS_09090	LOCUS_09050	PF14850.6	148	259	156.6	148	259	156.7	-0.1	-0.0429747	0.96572	0
LOCUS_35120	LOCUS_20290	PF13336.6	317	461	141.1	317	461	141.2	-0.1	-0.0429747	0.96572	0
LOCUS_36470	LOCUS_21670	PF02824.21	406	465	76.7	406	465	76.8	-0.1	-0.0429747	0.96572	0
LOCUS_39350	LOCUS_28380	PF13464.6	254	328	83.9	254	328	84	-0.1	-0.0429747	0.96572	0
LOCUS_01410	LOCUS_04580	PF00005.27	23	172	178.8	23	172	178.9	-0.1	-0.0429747	0.96572	0
LOCUS_01410	LOCUS_04580	PF00005.27	275	427	178.8	275	427	178.9	-0.1	-0.0429747	0.96572	0
LOCUS_23020	LOCUS_40520	PF04493.14	12	206	245.4	12	206	245.5	-0.1	-0.0429747	0.96572	0
LOCUS_13710	LOCUS_12320	PF00512.25	262	326	42.2	262	326	42.3	-0.1	-0.0429747	0.96572	0
LOCUS_24600	LOCUS_29720	PF01232.23	1	123	97.7	1	123	97.8	-0.1	-0.0429747	0.96572	0
LOCUS_17170	LOCUS_40710	PF01476.20	343	384	102.7	343	384	102.8	-0.1	-0.0429747	0.96572	0
LOCUS_17170	LOCUS_40710	PF01476.20	402	442	102.7	402	442	102.8	-0.1	-0.0429747	0.96572	0
LOCUS_33040	LOCUS_18280	PF02837.18	44	204	160.3	44	204	160.4	-0.1	-0.0429747	0.96572	0
LOCUS_22520	LOCUS_32850	PF00772.21	27	128	127.2	27	128	127.3	-0.1	-0.0429747	0.96572	0
LOCUS_12200	LOCUS_39420	PF13954.6	26	165	117.7	10	149	117.8	-0.1	-0.0429747	0.96572	0
LOCUS_08180	LOCUS_09920	PF00270.29	623	783	75.5	623	783	75.6	-0.1	-0.0429747	0.96572	0
LOCUS_18950	LOCUS_14740	PF00988.22	5	132	178	5	132	178.1	-0.1	-0.0429747	0.96572	0
LOCUS_38460	LOCUS_39820	PF13689.6	34	167	102.7	34	167	102.8	-0.1	-0.0429747	0.96572	0
LOCUS_09260	LOCUS_08950	PF00226.31	5	66	83.4	5	66	83.5	-0.1	-0.0429747	0.96572	0
LOCUS_25720	LOCUS_35730	PF02768.15	245	365	155.1	245	365	155.2	-0.1	-0.0429747	0.96572	0
LOCUS_27170	LOCUS_37020	PF00557.24	168	430	160.6	168	430	160.7	-0.1	-0.0429747	0.96572	0
LOCUS_38530	LOCUS_39750	PF00849.22	92	242	110.4	92	242	110.5	-0.1	-0.0429747	0.96572	0
LOCUS_13400	LOCUS_12040	PF00857.20	32	205	131.4	32	205	131.5	-0.1	-0.0429747	0.96572	0
LOCUS_41240	LOCUS_00850	PF07085.12	234	345	104.2	234	345	104.3	-0.1	-0.0429747	0.96572	0
LOCUS_03760	LOCUS_22560	PF00356.21	3	48	68.4	3	48	68.5	-0.1	-0.0429747	0.96572	0
LOCUS_38590	LOCUS_29010	PF13091.6	41	154	109.4	41	154	109.5	-0.1	-0.0429747	0.96572	0
LOCUS_38590	LOCUS_29010	PF13091.6	258	406	109.4	258	406	109.5	-0.1	-0.0429747	0.96572	0
LOCUS_38920	LOCUS_28730	PF18072.1	172	220	83.5	172	220	83.6	-0.1	-0.0429747	0.96572	0
LOCUS_35840	LOCUS_21020	PF13561.6	20	250	192	20	250	192.1	-0.1	-0.0429747	0.96572	0
LOCUS_30510	LOCUS_27370	PF14492.6	411	485	116.4	411	485	116.5	-0.1	-0.0429747	0.96572	0
LOCUS_34920	LOCUS_20040	PF17810.1	366	452	88.7	366	452	88.8	-0.1	-0.0429747	0.96572	0
LOCUS_43140	LOCUS_02670	PF03747.14	8	302	209.3	8	302	209.4	-0.1	-0.0429747	0.96572	0
LOCUS_18680	LOCUS_15030	PF03104.19	200	296	50.2	202	296	50.3	-0.1	-0.0429747	0.96572	0
LOCUS_18440	LOCUS_15260	PF02875.21	339	425	91.7	339	425	91.8	-0.1	-0.0429747	0.96572	0
LOCUS_17470	LOCUS_16190	PF07244.15	92	172	204	92	172	204.1	-0.1	-0.0429747	0.96572	0
LOCUS_17470	LOCUS_16190	PF07244.15	176	263	204	176	263	204.1	-0.1	-0.0429747	0.96572	0
LOCUS_17470	LOCUS_16190	PF07244.15	266	344	204	266	344	204.1	-0.1	-0.0429747	0.96572	0
LOCUS_17470	LOCUS_16190	PF07244.15	348	421	204	348	421	204.1	-0.1	-0.0429747	0.96572	0
LOCUS_40590	LOCUS_00170	PF07694.12	23	186	147.5	23	186	147.6	-0.1	-0.0429747	0.96572	0
LOCUS_06110	LOCUS_24660	PF02870.15	4	83	69.4	4	83	69.5	-0.1	-0.0429747	0.96572	0
LOCUS_12130	LOCUS_39490	PF02779.24	591	785	226.3	591	785	226.4	-0.1	-0.0429747	0.96572	0
LOCUS_35690	LOCUS_20900	PF13188.7	169	215	28.3	169	215	28.4	-0.1	-0.0429747	0.96572	0
LOCUS_27140	LOCUS_36990	PF00970.24	6	95	28.8	6	95	28.9	-0.1	-0.0429747	0.96572	0
LOCUS_35980	LOCUS_21170	PF01590.26	18	152	57	18	152	57.1	-0.1	-0.0429747	0.96572	0
LOCUS_06600	LOCUS_24230	PF08352.12	238	305	62.5	238	305	62.6	-0.1	-0.0429747	0.96572	0
LOCUS_29810	LOCUS_26650	PF00156.27	168	212	33.6	173	224	33.7	-0.1	-0.0429747	0.96572	0
LOCUS_05990	LOCUS_24740	PF02775.21	954	1066	35.4	954	1066	35.5	-0.1	-0.0429747	0.96572	0
LOCUS_38500	LOCUS_39780	PF01817.21	44	122	62	11	89	62.1	-0.1	-0.0429747	0.96572	0
LOCUS_18150	LOCUS_15560	PF02817.17	327	362	58.1	327	362	58.2	-0.1	-0.0429747	0.96572	0
LOCUS_05580	LOCUS_25120	PF15919.5	10	72	30.4	10	72	30.5	-0.1	-0.0429747	0.96572	0
LOCUS_35080	LOCUS_20240	PF05552.12	16	64	51.5	16	64	51.6	-0.1	-0.0429747	0.96572	0
LOCUS_35460	LOCUS_20650	PF10411.9	26	75	54.9	26	75	55	-0.1	-0.0429747	0.96572	0
LOCUS_30250	LOCUS_27110	PF18267.1	321	388	40.5	321	388	40.6	-0.1	-0.0429747	0.96572	0
LOCUS_06760	LOCUS_24070	PF14559.6	191	246	51.8	191	246	51.9	-0.1	-0.0429747	0.96572	0
LOCUS_41070	LOCUS_00640	PF13522.6	64	208	59.5	64	208	59.6	-0.1	-0.0429747	0.96572	0
LOCUS_00710	LOCUS_03970	PF01965.24	75	269	30.4	75	269	30.5	-0.1	-0.0429747	0.96572	0
LOCUS_33880	LOCUS_19130	PF05257.16	52	149	47.1	52	149	47.2	-0.1	-0.0429747	0.96572	0
LOCUS_41620	LOCUS_01200	PF00892.20	6	107	40.8	6	107	40.9	-0.1	-0.0429747	0.96572	0
LOCUS_25630	LOCUS_35620	PF01494.19	135	166	38.3	135	166	38.4	-0.1	-0.0429747	0.96572	0
LOCUS_38710	LOCUS_28920	PF00271.31	236	343	106.6	236	343	106.7	-0.1	-0.0429747	0.96572	0
LOCUS_08570	LOCUS_09540	PF13860.6	118	189	85.3	118	189	85.4	-0.1	-0.0429747	0.96572	0
LOCUS_36100	LOCUS_21290	PF11741.8	39	142	90.6	20	123	90.7	-0.1	-0.0429747	0.96572	0
LOCUS_03070	LOCUS_06790	PF06628.12	499	562	65.8	499	562	65.9	-0.1	-0.0429747	0.96572	0
LOCUS_05260	LOCUS_25390	PF01568.21	1086	1199	72.8	1086	1199	72.9	-0.1	-0.0429747	0.96572	0
LOCUS_08180	LOCUS_09920	PF00271.31	824	927	74.3	824	927	74.4	-0.1	-0.0429747	0.96572	0
LOCUS_42820	LOCUS_02370	PF00005.27	18	162	104.8	18	162	104.9	-0.1	-0.0429747	0.96572	0
LOCUS_07180	LOCUS_40100	PF00816.21	32	127	73.8	38	127	73.9	-0.1	-0.0429747	0.96572	0
LOCUS_04550	LOCUS_23310	PF02746.16	14	110	121.6	13	110	121.7	-0.1	-0.0429747	0.96572	0
LOCUS_22360	LOCUS_32650	PF16177.5	24	81	72.1	24	81	72.2	-0.1	-0.0429747	0.96572	0
LOCUS_20340	LOCUS_13500	PF02789.17	19	147	117.3	19	147	117.4	-0.1	-0.0429747	0.96572	0
LOCUS_07670	LOCUS_10430	PF07317.12	8	109	92.6	8	109	92.7	-0.1	-0.0429747	0.96572	0
LOCUS_04300	LOCUS_23070	PF13561.6	18	238	80.6	18	238	80.7	-0.1	-0.0429747	0.96572	0
LOCUS_35050	LOCUS_20210	PF00044.24	3	105	122.8	3	105	122.9	-0.1	-0.0429747	0.96572	0
LOCUS_31830	LOCUS_17240	PF13693.6	7	81	120.1	7	81	120.2	-0.1	-0.0429747	0.96572	0
LOCUS_08820	LOCUS_09310	PF00535.26	246	428	82.8	246	428	82.9	-0.1	-0.0429747	0.96572	0
LOCUS_29870	LOCUS_26730	PF17674.1	561	630	84.8	561	630	84.9	-0.1	-0.0429747	0.96572	0
LOCUS_43570	LOCUS_03120	PF02878.16	7	131	112.1	7	131	112.2	-0.1	-0.0429747	0.96572	0
LOCUS_19340	LOCUS_14250	PF14718.6	416	481	84.1	407	472	84.2	-0.1	-0.0429747	0.96572	0
LOCUS_34670	LOCUS_19810	PF03825.16	1	406	624.1	1	406	624.2	-0.1	-0.0429747	0.96572	0
LOCUS_43210	LOCUS_02740	PF03611.14	8	385	266	8	385	266.1	-0.1	-0.0429747	0.96572	0
LOCUS_06330	LOCUS_24480	PF03632.15	298	677	507.2	298	677	507.3	-0.1	-0.0429747	0.96572	0
LOCUS_40120	LOCUS_27660	PF04261.12	5	295	328.9	5	295	329	-0.1	-0.0429747	0.96572	0
LOCUS_06140	LOCUS_24630	PF10749.9	5	82	135.2	5	82	135.3	-0.1	-0.0429747	0.96572	0
LOCUS_12640	LOCUS_11310	PF00749.21	28	337	429.5	28	337	429.6	-0.1	-0.0429747	0.96572	0
LOCUS_40330	LOCUS_27450	PF01653.18	3	318	474.7	3	318	474.8	-0.1	-0.0429747	0.96572	0
LOCUS_22360	LOCUS_32650	PF00501.28	83	522	321.4	83	522	321.5	-0.1	-0.0429747	0.96572	0
LOCUS_39980	LOCUS_27800	PF04346.12	3	391	475	3	391	475.1	-0.1	-0.0429747	0.96572	0
LOCUS_06800	LOCUS_24030	PF00330.20	69	562	611.4	69	562	611.5	-0.1	-0.0429747	0.96572	0
LOCUS_26670	LOCUS_36620	PF00589.22	113	280	178.7	113	280	178.8	-0.1	-0.0429747	0.96572	0
LOCUS_42040	LOCUS_01620	PF06039.15	31	518	795.3	31	518	795.4	-0.1	-0.0429747	0.96572	0
LOCUS_07520	LOCUS_10590	PF05201.15	6	156	178.7	6	156	178.8	-0.1	-0.0429747	0.96572	0
LOCUS_06860	LOCUS_23970	PF02572.15	28	196	204.7	28	196	204.8	-0.1	-0.0429747	0.96572	0
LOCUS_12700	LOCUS_11370	PF13537.6	48	165	144.7	48	165	144.8	-0.1	-0.0429747	0.96572	0
LOCUS_42190	LOCUS_01770	PF03918.14	7	129	171.7	7	131	171.8	-0.1	-0.0429747	0.96572	0
LOCUS_33380	LOCUS_18630	PF03738.14	12	384	539.6	12	384	539.8	-0.2	-0.0859493	0.9315	0
LOCUS_20540	LOCUS_13320	PF01523.16	36	326	205.8	36	326	206	-0.2	-0.0859493	0.9315	0
LOCUS_35300	LOCUS_20500	PF05195.16	9	129	125.9	9	129	126.1	-0.2	-0.0859493	0.9315	0
LOCUS_21450	LOCUS_34520	PF00890.24	7	397	387.3	7	397	387.5	-0.2	-0.0859493	0.9315	0
LOCUS_33600	LOCUS_18850	PF00521.20	29	465	449.7	29	465	449.9	-0.2	-0.0859493	0.9315	0
LOCUS_31820	LOCUS_17230	PF00275.20	6	406	435.3	6	406	435.5	-0.2	-0.0859493	0.9315	0
LOCUS_20340	LOCUS_13500	PF00883.21	186	489	415.8	186	489	416	-0.2	-0.0859493	0.9315	0
LOCUS_04750	LOCUS_23520	PF00171.22	11	457	462.5	10	457	462.7	-0.2	-0.0859493	0.9315	0
LOCUS_14010	LOCUS_12610	PF02776.18	4	172	183.5	4	172	183.7	-0.2	-0.0859493	0.9315	0
LOCUS_17560	LOCUS_16100	PF00557.24	12	242	183.4	12	242	183.6	-0.2	-0.0859493	0.9315	0
LOCUS_00470	LOCUS_03580	PF00936.19	4	80	75.9	4	80	76.1	-0.2	-0.0859493	0.9315	0
LOCUS_00680	LOCUS_03830	PF07690.16	66	294	91.9	67	296	92.1	-0.2	-0.0859493	0.9315	0
LOCUS_23900	LOCUS_29480	PF13531.6	31	280	158.8	31	280	159	-0.2	-0.0859493	0.9315	0
LOCUS_21680	LOCUS_32140	PF13520.6	7	416	130.3	7	416	130.5	-0.2	-0.0859493	0.9315	0
LOCUS_18980	LOCUS_14620	PF02401.18	3	282	307.2	3	282	307.4	-0.2	-0.0859493	0.9315	0
LOCUS_41220	LOCUS_00770	PF00293.28	36	154	66.4	36	154	66.6	-0.2	-0.0859493	0.9315	0
LOCUS_02310	LOCUS_05980	PF03313.15	186	448	317.5	187	448	317.7	-0.2	-0.0859493	0.9315	0
LOCUS_08110	LOCUS_09980	PF02146.17	48	221	176.9	48	221	177.1	-0.2	-0.0859493	0.9315	0
LOCUS_18120	LOCUS_15590	PF00330.20	472	818	143	472	818	143.2	-0.2	-0.0859493	0.9315	0
LOCUS_19900	LOCUS_13780	PF12161.8	6	108	43.1	6	108	43.3	-0.2	-0.0859493	0.9315	0
LOCUS_35230	LOCUS_20430	PF05043.13	88	162	33.2	88	162	33.4	-0.2	-0.0859493	0.9315	0
LOCUS_19190	LOCUS_14380	PF14821.6	8	80	55.6	8	80	55.8	-0.2	-0.0859493	0.9315	0
LOCUS_39320	LOCUS_28410	PF00905.22	330	518	41.6	330	519	41.8	-0.2	-0.0859493	0.9315	0
LOCUS_38370	LOCUS_39910	PF00571.28	263	311	27.8	263	311	28	-0.2	-0.0859493	0.9315	0
LOCUS_09330	LOCUS_08880	PF00672.25	342	392	27.5	342	392	27.7	-0.2	-0.0859493	0.9315	0
LOCUS_34800	LOCUS_19940	PF01168.20	7	229	103.6	7	229	103.8	-0.2	-0.0859493	0.9315	0
LOCUS_22970	LOCUS_40570	PF02518.26	353	456	89.2	353	456	89.4	-0.2	-0.0859493	0.9315	0
LOCUS_25320	LOCUS_30280	PF13802.6	159	218	58.9	159	218	59.1	-0.2	-0.0859493	0.9315	0
LOCUS_43350	LOCUS_02930	PF05231.14	19	294	121	19	294	121.2	-0.2	-0.0859493	0.9315	0
LOCUS_11250	LOCUS_31740	PF07338.13	34	86	65	34	86	65.2	-0.2	-0.0859493	0.9315	0
LOCUS_43550	LOCUS_03100	PF13579.6	15	204	98.3	15	204	98.5	-0.2	-0.0859493	0.9315	0
LOCUS_10970	LOCUS_31430	PF04055.21	146	323	116.1	146	323	116.3	-0.2	-0.0859493	0.9315	0
LOCUS_10260	LOCUS_07490	PF00004.29	53	159	64.6	53	159	64.8	-0.2	-0.0859493	0.9315	0
LOCUS_10260	LOCUS_07490	PF16193.5	188	267	81.7	188	267	81.9	-0.2	-0.0859493	0.9315	0
LOCUS_31050	LOCUS_16490	PF02355.16	870	1018	27.9	870	1018	28.1	-0.2	-0.0859493	0.9315	0
LOCUS_26140	LOCUS_36130	PF07728.14	41	171	86	41	171	86.2	-0.2	-0.0859493	0.9315	0
LOCUS_38570	LOCUS_29030	PF00083.24	24	221	125.6	24	221	125.8	-0.2	-0.0859493	0.9315	0
LOCUS_35980	LOCUS_21170	PF05524.13	174	294	84	174	294	84.2	-0.2	-0.0859493	0.9315	0
LOCUS_22620	LOCUS_32940	PF01553.21	302	444	92.2	302	444	92.4	-0.2	-0.0859493	0.9315	0
LOCUS_22230	LOCUS_32510	PF13533.6	49	96	66	49	96	66.2	-0.2	-0.0859493	0.9315	0
LOCUS_07640	LOCUS_10470	PF03610.16	4	120	98.5	4	120	98.7	-0.2	-0.0859493	0.9315	0
LOCUS_36450	LOCUS_21650	PF02518.26	404	519	112	404	519	112.2	-0.2	-0.0859493	0.9315	0
LOCUS_05990	LOCUS_24740	PF10371.9	626	678	81.2	626	678	81.4	-0.2	-0.0859493	0.9315	0
LOCUS_23720	LOCUS_29310	PF05036.13	221	288	64.1	218	285	64.3	-0.2	-0.0859493	0.9315	0
LOCUS_25650	LOCUS_35640	PF02746.16	15	107	107.2	15	107	107.4	-0.2	-0.0859493	0.9315	0
LOCUS_06310	LOCUS_24500	PF00005.27	21	162	100.8	21	162	101	-0.2	-0.0859493	0.9315	0
LOCUS_35630	LOCUS_20840	PF13478.6	106	247	112.8	106	247	113	-0.2	-0.0859493	0.9315	0
LOCUS_07160	LOCUS_10910	PF00171.22	5	400	101.6	5	400	101.8	-0.2	-0.0859493	0.9315	0
LOCUS_40160	LOCUS_27620	PF01380.22	132	260	76.2	132	260	76.4	-0.2	-0.0859493	0.9315	0
LOCUS_13540	LOCUS_12160	PF07715.15	49	163	100	49	163	100.2	-0.2	-0.0859493	0.9315	0
LOCUS_29760	LOCUS_26590	PF00196.19	835	890	70.5	835	890	70.7	-0.2	-0.0859493	0.9315	0
LOCUS_38800	LOCUS_28840	PF00717.23	86	159	73.7	86	159	73.9	-0.2	-0.0859493	0.9315	0
LOCUS_40240	LOCUS_27540	PF08543.12	88	271	91.2	88	271	91.4	-0.2	-0.0859493	0.9315	0
LOCUS_06690	LOCUS_24140	PF17876.1	99	175	43.4	99	175	43.6	-0.2	-0.0859493	0.9315	0
LOCUS_11700	LOCUS_40860	PF00528.22	26	215	78.5	26	215	78.7	-0.2	-0.0859493	0.9315	0
LOCUS_35500	LOCUS_20690	PF01336.25	68	146	56.5	68	146	56.7	-0.2	-0.0859493	0.9315	0
LOCUS_10980	LOCUS_31440	PF00990.21	295	437	89.8	295	437	90	-0.2	-0.0859493	0.9315	0
LOCUS_04420	LOCUS_23180	PF00126.27	5	64	78.6	5	64	78.8	-0.2	-0.0859493	0.9315	0
LOCUS_36100	LOCUS_21290	PF01520.18	190	404	172.1	171	385	172.3	-0.2	-0.0859493	0.9315	0
LOCUS_43610	LOCUS_03160	PF00534.20	217	371	135.6	217	371	135.8	-0.2	-0.0859493	0.9315	0
LOCUS_11560	LOCUS_32030	PF13500.6	4	208	131.1	4	208	131.3	-0.2	-0.0859493	0.9315	0
LOCUS_06620	LOCUS_24210	PF07690.16	15	352	165.6	15	352	165.8	-0.2	-0.0859493	0.9315	0
LOCUS_18670	LOCUS_15040	PF00596.21	8	196	163.7	8	196	163.9	-0.2	-0.0859493	0.9315	0
LOCUS_38500	LOCUS_39780	PF00800.18	139	319	205.1	106	286	205.3	-0.2	-0.0859493	0.9315	0
LOCUS_02150	LOCUS_05820	PF04352.13	8	115	141.7	8	115	141.9	-0.2	-0.0859493	0.9315	0
LOCUS_32700	LOCUS_17980	PF03313.15	139	428	168.6	144	428	168.8	-0.2	-0.0859493	0.9315	0
LOCUS_14090	LOCUS_12720	PF00106.25	16	204	133.7	16	204	133.9	-0.2	-0.0859493	0.9315	0
LOCUS_21230	LOCUS_34720	PF00709.21	5	423	594.3	5	423	594.5	-0.2	-0.0859493	0.9315	0
LOCUS_12150	LOCUS_39470	PF00890.24	1	386	372.1	1	386	372.4	-0.3	-0.128924	0.89742	0
LOCUS_13370	LOCUS_12010	PF02554.14	32	403	558.6	32	404	558.9	-0.3	-0.128924	0.89742	0
LOCUS_29620	LOCUS_26460	PF00483.23	22	291	233.4	22	291	233.7	-0.3	-0.128924	0.89742	0
LOCUS_25490	LOCUS_35470	PF02775.21	390	538	164.9	390	538	165.2	-0.3	-0.128924	0.89742	0
LOCUS_05440	LOCUS_25250	PF00593.24	227	667	184.3	213	667	184.6	-0.3	-0.128924	0.89742	0
LOCUS_27880	LOCUS_33660	PF13407.6	38	281	206.9	38	282	207.2	-0.3	-0.128924	0.89742	0
LOCUS_04850	LOCUS_23630	PF02653.16	36	305	161.4	37	306	161.7	-0.3	-0.128924	0.89742	0
LOCUS_42620	LOCUS_02190	PF00005.27	29	178	168.4	29	178	168.7	-0.3	-0.128924	0.89742	0
LOCUS_42620	LOCUS_02190	PF00005.27	280	434	168.4	280	434	168.7	-0.3	-0.128924	0.89742	0
LOCUS_41920	LOCUS_01490	PF06672.11	29	214	254.8	29	214	255.1	-0.3	-0.128924	0.89742	0
LOCUS_35100	LOCUS_20270	PF04402.14	30	230	154.4	30	230	154.7	-0.3	-0.128924	0.89742	0
LOCUS_25200	LOCUS_30240	PF00271.31	481	588	69	481	588	69.3	-0.3	-0.128924	0.89742	0
LOCUS_35890	LOCUS_21080	PF13377.6	168	329	126.2	168	329	126.5	-0.3	-0.128924	0.89742	0
LOCUS_35570	LOCUS_20780	PF01799.20	73	144	38.5	73	144	38.8	-0.3	-0.128924	0.89742	0
LOCUS_35570	LOCUS_20780	PF01315.22	187	297	107	187	297	107.3	-0.3	-0.128924	0.89742	0
LOCUS_10250	LOCUS_07500	PF02403.22	1	107	117.9	1	107	118.2	-0.3	-0.128924	0.89742	0
LOCUS_25180	LOCUS_30220	PF13291.6	622	699	58	622	699	58.3	-0.3	-0.128924	0.89742	0
LOCUS_33240	LOCUS_18470	PF01743.20	3	122	69	3	122	69.3	-0.3	-0.128924	0.89742	0
LOCUS_33040	LOCUS_18280	PF00703.21	209	318	71.5	209	318	71.8	-0.3	-0.128924	0.89742	0
LOCUS_41180	LOCUS_00730	PF02152.18	8	116	89.2	8	116	89.5	-0.3	-0.128924	0.89742	0
LOCUS_33870	LOCUS_19120	PF13410.6	174	243	38.6	174	243	38.9	-0.3	-0.128924	0.89742	0
LOCUS_31590	LOCUS_17010	PF16199.5	219	294	62.5	219	294	62.8	-0.3	-0.128924	0.89742	0
LOCUS_05990	LOCUS_24740	PF01558.18	426	610	118.3	426	609	118.6	-0.3	-0.128924	0.89742	0
LOCUS_39310	LOCUS_28420	PF07678.14	1176	1288	36	1176	1288	36.3	-0.3	-0.128924	0.89742	0
LOCUS_23700	LOCUS_29290	PF18074.1	632	729	63.7	632	729	64	-0.3	-0.128924	0.89742	0
LOCUS_04650	LOCUS_23410	PF01965.24	39	176	65.4	39	176	65.7	-0.3	-0.128924	0.89742	0
[truncated: 859 more rows]

## Sheet: ROAR019-B1147
# MEAN: 0.0898239436619718 SD: 2.39790483003758 EMP_CUT: 8.8
ROAR019	B1147	HMM	start_gene_1	end_gene_1	bitscore_gene_1	start_gene_2	end_gene_2	bitscore_gene_2	delta-bitscore	z-score	p-value	loss_of_function
LOCUS_20440	LOCUS_37610	PF01042.21	7	126	152	20	123	82.8	69.2	28.8585	3.9606e-183	1
LOCUS_35260	LOCUS_32180	PF00465.19	11	375	368.1	11	290	308.7	59.4	24.7716	1.81332e-135	1
LOCUS_37440	LOCUS_34060	PF03797.19	523	779	165.4	601	776	118.5	46.9	19.5587	3.4756e-85	1
LOCUS_26270	LOCUS_36750	PF02776.18	1	166	192.3	4	170	145.7	46.6	19.4336	4.0096e-84	1
LOCUS_26270	LOCUS_36750	PF00205.22	186	321	151.1	192	319	112.2	38.9	16.2225	3.497e-59	1
LOCUS_43960	LOCUS_03810	PF13520.6	7	419	141	8	385	104.1	36.9	15.3884	1.95712e-53	1
LOCUS_11750	LOCUS_31320	PF16363.5	4	325	224.6	4	326	187.9	36.7	15.305	7.0772e-53	1
LOCUS_26270	LOCUS_36750	PF02775.21	374	522	174.2	379	525	137.7	36.5	15.2216	2.5416e-52	1
LOCUS_26200	LOCUS_25360	PF00294.24	11	302	263	5	300	230.2	32.8	13.6786	1.36276e-42	1
LOCUS_12290	LOCUS_34530	PF00107.26	171	297	91.8	171	297	59.2	32.6	13.5952	4.2758e-42	1
LOCUS_08530	LOCUS_40300	PF06429.13	183	260	93.5	170	241	65.9	27.6	11.51	1.17412e-30	1
LOCUS_29980	LOCUS_14500	PF07095.11	1	704	1153.3	4	674	1126.9	26.4	11.0096	3.4348e-28	1
LOCUS_08530	LOCUS_40300	PF00460.20	5	35	52.3	5	35	27.1	25.2	10.5092	7.8376e-26	1
LOCUS_42120	LOCUS_31880	PF00005.27	21	156	112.8	21	164	89.5	23.3	9.71682	2.5566e-22	1
LOCUS_20880	LOCUS_04450	PF01144.23	6	241	92.1	21	213	69.9	22.2	9.25808	2.0814e-20	1
LOCUS_10650	LOCUS_29040	PF00005.27	44	194	121.2	25	172	100.2	21	8.75765	1.99372e-18	1
LOCUS_01240	LOCUS_09240	PF00072.24	4	115	107	6	120	87.1	19.9	8.29891	1.0507e-16	1
LOCUS_00320	LOCUS_27740	PF00768.20	36	270	329.5	1	221	310.6	18.9	7.88188	3.2248e-15	1
LOCUS_39230	LOCUS_00900	PF01521.20	3	105	92	9	109	73.9	18.1	7.54826	4.4112e-14	1
LOCUS_14490	LOCUS_28380	PF08361.11	84	202	174.8	85	201	157.7	17.1	7.13123	9.948e-13	1
LOCUS_42430	LOCUS_24870	PF00294.24	14	293	231.2	12	296	214.2	17	7.08952	1.34576e-12	1
LOCUS_41020	LOCUS_29920	PF09335.11	49	176	95.1	48	173	78.6	16.5	6.88101	5.943e-12	1
LOCUS_20040	LOCUS_37420	PF06779.14	23	380	452.9	23	370	436.6	16.3	6.7976	1.06376e-11	1
LOCUS_13120	LOCUS_36840	PF00313.22	5	68	114.5	3	65	98.3	16.2	6.7559	1.41954e-11	1
LOCUS_32330	LOCUS_02220	PF03613.14	36	291	309.7	5	270	294.7	15	6.25546	3.9634e-10	1
LOCUS_14210	LOCUS_23590	PF00664.23	162	422	107.7	162	422	93	14.7	6.13035	8.7686e-10	1
LOCUS_44550	LOCUS_40060	PF01311.20	14	245	209.2	16	244	194.6	14.6	6.08865	1.13868e-09	1
LOCUS_34590	LOCUS_38800	PF05638.12	6	146	127.5	7	155	113.3	14.2	5.92184	3.1836e-09	1
LOCUS_11220	LOCUS_23440	PF00005.27	17	165	126.8	27	174	113.2	13.6	5.67162	1.41456e-08	1
LOCUS_23980	LOCUS_33380	PF10145.9	237	447	94.6	246	457	81.2	13.4	5.58821	2.2942e-08	1
LOCUS_17030	LOCUS_38940	PF14331.6	205	451	209.4	190	434	197.1	12.3	5.12948	2.9054e-07	1
LOCUS_17030	LOCUS_38940	PF06744.12	926	1121	174.7	908	1103	162.4	12.3	5.12948	2.9054e-07	1
LOCUS_24900	LOCUS_05920	PF06176.11	1	229	442	2	220	430.2	11.8	4.92096	8.612e-07	1
LOCUS_03180	LOCUS_24260	PF05198.16	2	56	87.8	1	48	76.4	11.4	4.75415	1.99282e-06	1
LOCUS_44060	LOCUS_40360	PF00669.20	4	142	62.1	3	139	51	11.1	4.62904	3.6736e-06	1
LOCUS_41830	LOCUS_09110	PF06293.14	11	213	233.6	11	213	222.7	10.9	4.54563	5.477e-06	1
LOCUS_44540	LOCUS_40070	PF01313.19	5	77	94.8	8	77	84.1	10.7	4.46223	8.1112e-06	1
LOCUS_24810	LOCUS_25380	PF00107.26	174	303	92.6	180	299	82.1	10.5	4.37882	1.19322e-05	1
LOCUS_01110	LOCUS_40410	PF02561.14	8	124	119.7	8	124	109.3	10.4	4.33712	1.44362e-05	1
LOCUS_09260	LOCUS_19170	PF00226.31	5	66	83.4	1	57	73	10.4	4.33712	1.44362e-05	1
LOCUS_16680	LOCUS_40520	PF01139.17	29	100	246.2	29	102	235.8	10.4	4.33712	1.44362e-05	1
LOCUS_16680	LOCUS_40520	PF01139.17	113	372	246.2	114	372	235.8	10.4	4.33712	1.44362e-05	1
LOCUS_32680	LOCUS_17970	PF03313.15	184	448	330	184	448	319.8	10.2	4.25371	2.1026e-05	1
LOCUS_26180	LOCUS_36980	PF02653.16	45	313	172.1	56	320	161.9	10.2	4.25371	2.1026e-05	1
LOCUS_02930	LOCUS_25100	PF00171.22	9	457	389.5	19	457	380	9.5	3.96179	7.439e-05	1
LOCUS_34760	LOCUS_31620	PF04055.21	11	177	75.9	11	177	66.4	9.5	3.96179	7.439e-05	1
LOCUS_16980	LOCUS_38880	PF05936.12	20	445	454	20	446	444.9	9.1	3.79498	0.000147656	1
LOCUS_21940	LOCUS_03490	PF13990.6	21	287	433.2	21	287	424.2	9	3.75328	0.000174538	1
LOCUS_21090	LOCUS_04280	PF12146.8	29	133	54.8	29	130	46	8.8	3.66987	0.00024268	0
LOCUS_17890	LOCUS_01070	PF00577.20	113	685	527.6	193	762	519	8.6	3.58646	0.0003352	0
LOCUS_10430	LOCUS_36890	PF09611.10	53	414	420.3	52	414	411.7	8.6	3.58646	0.0003352	0
LOCUS_36870	LOCUS_08360	PF02441.19	1	164	92.1	2	165	84	8.1	3.37795	0.00073028	0
LOCUS_24170	LOCUS_10590	PF04860.12	94	347	54.3	89	322	46.2	8.1	3.37795	0.00073028	0
LOCUS_04180	LOCUS_34890	PF02837.18	12	179	218.8	12	180	211.4	7.4	3.08603	0.0020286	0
LOCUS_00290	LOCUS_27770	PF03466.20	89	291	80.1	89	291	72.7	7.4	3.08603	0.0020286	0
LOCUS_05580	LOCUS_13510	PF01381.22	94	141	32.1	95	141	24.8	7.3	3.04432	0.002332	0
LOCUS_15680	LOCUS_11110	PF14602.6	99	113	41.5	96	110	34.2	7.3	3.04432	0.002332	0
LOCUS_08320	LOCUS_19990	PF09115.10	208	320	125	208	320	117.7	7.3	3.04432	0.002332	0
LOCUS_34090	LOCUS_31140	PF01274.22	18	697	665.8	18	697	658.5	7.3	3.04432	0.002332	0
LOCUS_19820	LOCUS_37600	PF07969.11	45	459	155.7	45	459	148.7	7	2.91922	0.0035092	0
LOCUS_10850	LOCUS_36200	PF08282.12	6	259	187	6	259	180.1	6.9	2.87751	0.0040082	0
LOCUS_34280	LOCUS_31280	PF12693.7	234	391	157.8	234	391	151	6.8	2.83581	0.004571	0
LOCUS_01240	LOCUS_09240	PF00196.19	149	204	73.7	150	204	67.1	6.6	2.7524	0.005916	0
LOCUS_26210	LOCUS_35290	PF00356.21	3	48	74.8	3	48	68.5	6.3	2.62729	0.0086068	0
LOCUS_01510	LOCUS_26500	PF09078.11	159	221	66.3	159	221	60	6.3	2.62729	0.0086068	0
LOCUS_21700	LOCUS_03700	PF00854.21	76	437	301.9	76	437	295.8	6.1	2.54389	0.0109626	0
LOCUS_17030	LOCUS_38940	PF06761.12	506	818	242.1	488	799	236.1	6	2.50218	0.012343	0
LOCUS_15660	LOCUS_11130	PF02837.18	52	219	248.9	52	219	243	5.9	2.46048	0.013875	0
LOCUS_12480	LOCUS_21920	PF03814.15	11	556	793.3	11	556	787.4	5.9	2.46048	0.013875	0
LOCUS_15210	LOCUS_11560	PF00480.20	3	301	334.6	3	301	328.8	5.8	2.41878	0.0155728	0
LOCUS_24810	LOCUS_25380	PF08240.12	26	134	108.6	27	139	102.8	5.8	2.41878	0.0155728	0
LOCUS_13440	LOCUS_22820	PF07690.16	22	238	85.5	22	237	79.8	5.7	2.37708	0.0174506	0
LOCUS_23110	LOCUS_39660	PF04055.21	82	220	39.3	82	226	33.6	5.7	2.37708	0.0174506	0
LOCUS_19890	LOCUS_37540	PF04313.14	239	396	86.6	239	396	80.9	5.7	2.37708	0.0174506	0
LOCUS_19020	LOCUS_02300	PF06574.12	13	168	195.5	2	150	189.9	5.6	2.33537	0.019524	0
LOCUS_43340	LOCUS_28260	PF00730.25	118	241	41.8	118	241	36.3	5.5	2.29367	0.02181	0
LOCUS_28400	LOCUS_15820	PF05170.14	1	582	618.2	1	582	612.8	5.4	2.25197	0.024324	0
LOCUS_43300	LOCUS_10950	PF03176.15	785	1012	48.2	785	1013	42.8	5.4	2.25197	0.024324	0
LOCUS_44110	LOCUS_40310	PF06429.13	182	260	98.3	182	259	92.9	5.4	2.25197	0.024324	0
LOCUS_02380	LOCUS_25680	PF04851.15	18	232	34.4	18	232	29.1	5.3	2.21026	0.027086	0
LOCUS_43440	LOCUS_28190	PF01451.21	5	139	160.6	5	139	155.3	5.3	2.21026	0.027086	0
LOCUS_14490	LOCUS_28380	PF00440.23	16	62	70	16	62	64.8	5.2	2.16856	0.030116	0
LOCUS_43550	LOCUS_28080	PF00534.20	219	389	78	219	389	72.8	5.2	2.16856	0.030116	0
LOCUS_10940	LOCUS_36360	PF02449.15	19	391	502.5	19	391	497.3	5.2	2.16856	0.030116	0
LOCUS_40670	LOCUS_07960	PF01261.24	28	224	71.2	28	224	66.1	5.1	2.12686	0.033432	0
LOCUS_33540	LOCUS_30600	PF08521.10	23	158	36.4	23	158	31.3	5.1	2.12686	0.033432	0
LOCUS_43590	LOCUS_28040	PF13440.6	31	325	230.9	31	325	225.9	5	2.08515	0.037056	0
LOCUS_22210	LOCUS_03360	PF14864.6	539	660	120.7	539	660	115.7	5	2.08515	0.037056	0
LOCUS_14910	LOCUS_11870	PF01965.24	4	170	163.1	4	170	158.1	5	2.08515	0.037056	0
LOCUS_28850	LOCUS_15480	PF10951.8	5	351	506.3	1	347	501.3	5	2.08515	0.037056	0
LOCUS_13890	LOCUS_23230	PF11392.8	159	263	99.7	159	263	94.7	5	2.08515	0.037056	0
LOCUS_17470	LOCUS_00700	PF01103.23	448	810	350.8	448	802	345.8	5	2.08515	0.037056	0
LOCUS_13530	LOCUS_22890	PF00756.20	172	391	162.9	172	391	158	4.9	2.04345	0.041008	0
LOCUS_13480	LOCUS_22860	PF02706.15	25	123	77.7	25	122	72.8	4.9	2.04345	0.041008	0
LOCUS_01190	LOCUS_26740	PF00291.25	16	316	185.7	16	316	180.8	4.9	2.04345	0.041008	0
LOCUS_15340	LOCUS_11450	PF00245.20	64	430	480.5	64	430	475.7	4.8	2.00175	0.045312	0
LOCUS_34050	LOCUS_31100	PF01565.23	56	194	121.9	56	194	117.1	4.8	2.00175	0.045312	0
LOCUS_25800	LOCUS_05140	PF07690.16	10	342	151.3	10	342	146.5	4.8	2.00175	0.045312	0
LOCUS_26910	LOCUS_40830	PF00696.28	5	287	95	4	296	90.2	4.8	2.00175	0.045312	0
LOCUS_40790	LOCUS_08070	PF00378.20	15	204	151.9	15	204	147.2	4.7	1.96004	0.04999	0
LOCUS_29220	LOCUS_15240	PF00702.26	433	639	128.4	433	639	123.7	4.7	1.96004	0.04999	0
LOCUS_10510	LOCUS_36810	PF04393.13	48	325	332	48	325	327.4	4.6	1.91834	0.055068	0
LOCUS_17420	LOCUS_00650	PF02684.15	9	377	526.7	9	377	522.1	4.6	1.91834	0.055068	0
LOCUS_30370	LOCUS_14100	PF00561.20	73	312	103.7	73	312	99.1	4.6	1.91834	0.055068	0
LOCUS_19980	LOCUS_37470	PF00392.21	4	66	59.9	4	66	55.3	4.6	1.91834	0.055068	0
LOCUS_03070	LOCUS_24950	PF18011.1	599	746	57.5	599	745	52.9	4.6	1.91834	0.055068	0
LOCUS_44120	LOCUS_19780	PF06429.13	170	241	78.3	170	247	73.7	4.6	1.91834	0.055068	0
LOCUS_39060	LOCUS_06500	PF08240.12	28	142	100.7	28	142	96.2	4.5	1.87664	0.060568	0
LOCUS_27710	LOCUS_16490	PF02782.16	260	440	77	261	440	72.5	4.5	1.87664	0.060568	0
LOCUS_34290	LOCUS_31290	PF04612.12	24	177	145	24	174	140.6	4.4	1.83494	0.066516	0
LOCUS_13160	LOCUS_22550	PF02518.26	429	539	59.4	429	539	55	4.4	1.83494	0.066516	0
LOCUS_41860	LOCUS_09140	PF02867.15	223	659	410.8	223	659	406.5	4.3	1.79323	0.072936	0
LOCUS_41860	LOCUS_09140	PF02867.15	662	731	410.8	662	731	406.5	4.3	1.79323	0.072936	0
LOCUS_15840	LOCUS_40900	PF01810.18	21	211	185.7	21	211	181.4	4.3	1.79323	0.072936	0
LOCUS_13530	LOCUS_22890	PF11806.8	29	155	152.8	29	155	148.6	4.2	1.75153	0.079854	0
LOCUS_12880	LOCUS_22270	PF06889.11	41	216	130.8	41	216	126.6	4.2	1.75153	0.079854	0
LOCUS_26850	LOCUS_41480	PF00892.20	3	128	71.3	3	128	67.1	4.2	1.75153	0.079854	0
LOCUS_26850	LOCUS_41480	PF00892.20	139	274	71.3	139	274	67.1	4.2	1.75153	0.079854	0
LOCUS_13470	LOCUS_00950	PF00005.27	24	171	118.4	27	176	114.2	4.2	1.75153	0.079854	0
LOCUS_10320	LOCUS_18190	PF00005.27	356	502	118.8	356	502	114.6	4.2	1.75153	0.079854	0
LOCUS_20810	LOCUS_04530	PF00324.21	27	466	410.1	27	466	406	4.1	1.70983	0.087298	0
LOCUS_01670	LOCUS_26340	PF00384.22	84	550	345.8	84	550	341.7	4.1	1.70983	0.087298	0
LOCUS_04420	LOCUS_03160	PF03466.20	88	296	153.3	88	286	149.2	4.1	1.70983	0.087298	0
LOCUS_06000	LOCUS_13100	PF00267.21	27	372	493.8	27	372	489.7	4.1	1.70983	0.087298	0
LOCUS_01530	LOCUS_26480	PF00672.25	212	262	38.7	212	262	34.6	4.1	1.70983	0.087298	0
LOCUS_41870	LOCUS_09150	PF12951.7	200	225	33.2	234	259	29.1	4.1	1.70983	0.087298	0
LOCUS_41870	LOCUS_09150	PF12951.7	426	452	33.2	460	486	29.1	4.1	1.70983	0.087298	0
LOCUS_41870	LOCUS_09150	PF12951.7	534	561	33.2	567	594	29.1	4.1	1.70983	0.087298	0
LOCUS_44110	LOCUS_40310	PF00460.20	5	35	51.7	5	35	47.6	4.1	1.70983	0.087298	0
LOCUS_22430	LOCUS_03110	PF00563.20	273	505	238	273	505	233.9	4.1	1.70983	0.087298	0
LOCUS_43330	LOCUS_28270	PF00012.20	3	228	85.1	3	228	81	4.1	1.70983	0.087298	0
LOCUS_43330	LOCUS_28270	PF00012.20	330	422	85.1	330	422	81	4.1	1.70983	0.087298	0
LOCUS_32080	LOCUS_29340	PF12343.8	568	629	52.7	568	629	48.7	4	1.66812	0.095292	0
LOCUS_19160	LOCUS_39140	PF01235.17	52	453	477.9	52	453	473.9	4	1.66812	0.095292	0
LOCUS_12010	LOCUS_21460	PF05681.14	50	325	270.4	50	325	266.4	4	1.66812	0.095292	0
LOCUS_22210	LOCUS_03360	PF14863.6	392	530	188.3	392	530	184.3	4	1.66812	0.095292	0
LOCUS_23390	LOCUS_38620	PF01546.28	76	377	117.1	76	377	113.1	4	1.66812	0.095292	0
LOCUS_36680	LOCUS_17640	PF00258.25	66	196	114.7	66	196	110.7	4	1.66812	0.095292	0
LOCUS_13220	LOCUS_22610	PF01874.16	25	290	287.6	25	290	283.6	4	1.66812	0.095292	0
LOCUS_06390	LOCUS_12790	PF01547.25	43	325	135	43	325	131	4	1.66812	0.095292	0
LOCUS_05740	LOCUS_13360	PF00015.21	335	492	195.8	335	492	191.8	4	1.66812	0.095292	0
LOCUS_33670	LOCUS_30730	PF00248.21	18	192	177.1	18	192	173.1	4	1.66812	0.095292	0
LOCUS_33670	LOCUS_30730	PF00248.21	200	261	177.1	201	260	173.1	4	1.66812	0.095292	0
LOCUS_27450	LOCUS_16750	PF01263.20	12	292	185.6	12	292	181.7	3.9	1.62642	0.10386	0
LOCUS_41960	LOCUS_09230	PF09456.10	709	799	121.9	709	799	118	3.9	1.62642	0.10386	0
LOCUS_13870	LOCUS_23210	PF17769.1	280	329	61.6	280	329	57.7	3.9	1.62642	0.10386	0
LOCUS_33250	LOCUS_30290	PF08239.11	35	85	40.6	35	85	36.7	3.9	1.62642	0.10386	0
LOCUS_05710	LOCUS_13390	PF04349.12	33	522	606	45	534	602.1	3.9	1.62642	0.10386	0
LOCUS_36300	LOCUS_18030	PF13407.6	29	283	223.4	29	283	219.6	3.8	1.58472	0.11303	0
LOCUS_26140	LOCUS_04820	PF12592.8	444	497	80.5	444	497	76.7	3.8	1.58472	0.11303	0
LOCUS_15580	LOCUS_11190	PF01557.18	26	199	80.8	75	259	77	3.8	1.58472	0.11303	0
LOCUS_42060	LOCUS_09340	PF03927.13	5	81	92.7	5	81	88.9	3.8	1.58472	0.11303	0
LOCUS_09040	LOCUS_19320	PF04261.12	61	410	406.4	61	410	402.6	3.8	1.58472	0.11303	0
LOCUS_11430	LOCUS_35840	PF13091.6	26	142	146.3	26	142	142.6	3.7	1.54301	0.122828	0
LOCUS_11430	LOCUS_35840	PF13091.6	214	336	146.3	214	337	142.6	3.7	1.54301	0.122828	0
LOCUS_37230	LOCUS_17190	PF07992.14	5	278	176.8	5	278	173.1	3.7	1.54301	0.122828	0
LOCUS_19790	LOCUS_37630	PF01380.22	124	252	67	124	252	63.3	3.7	1.54301	0.122828	0
LOCUS_43350	LOCUS_28250	PF00563.20	894	1089	69.9	893	1089	66.2	3.7	1.54301	0.122828	0
LOCUS_19360	LOCUS_16250	PF03466.20	89	293	126.6	89	293	122.9	3.7	1.54301	0.122828	0
LOCUS_26310	LOCUS_40990	PF00291.25	29	316	262.5	30	317	258.8	3.7	1.54301	0.122828	0
LOCUS_10870	LOCUS_36430	PF07690.16	27	361	99.1	27	361	95.4	3.7	1.54301	0.122828	0
LOCUS_35140	LOCUS_32030	PF03308.16	22	294	386.5	22	294	382.9	3.6	1.50131	0.133276	0
LOCUS_00250	LOCUS_27820	PF00815.20	28	427	554.5	28	427	550.9	3.6	1.50131	0.133276	0
LOCUS_06270	LOCUS_12900	PF04317.12	20	464	609.9	20	464	606.3	3.6	1.50131	0.133276	0
LOCUS_42470	LOCUS_09740	PF01773.20	1	74	74.7	1	72	71.1	3.6	1.50131	0.133276	0
LOCUS_04880	LOCUS_34200	PF04198.13	55	303	241.9	67	315	238.3	3.6	1.50131	0.133276	0
LOCUS_36510	LOCUS_17800	PF04536.14	29	152	123.8	29	151	120.2	3.6	1.50131	0.133276	0
LOCUS_19260	LOCUS_39220	PF06123.12	6	427	481.9	6	427	478.3	3.6	1.50131	0.133276	0
LOCUS_09070	LOCUS_19290	PF00474.17	35	437	493.7	35	437	490.1	3.6	1.50131	0.133276	0
LOCUS_32290	LOCUS_29580	PF01116.20	5	283	318.7	5	283	315.1	3.6	1.50131	0.133276	0
LOCUS_07610	LOCUS_20720	PF02954.19	537	576	56.1	537	576	52.6	3.5	1.45961	0.144398	0
LOCUS_10940	LOCUS_36360	PF08532.10	402	613	243.4	402	612	240	3.4	1.4179	0.156218	0
LOCUS_35590	LOCUS_32520	PF01979.20	53	410	181	53	410	177.6	3.4	1.4179	0.156218	0
LOCUS_11080	LOCUS_36220	PF04055.21	19	229	116.8	19	229	113.4	3.4	1.4179	0.156218	0
LOCUS_20890	LOCUS_04440	PF00890.24	43	475	106.6	43	475	103.2	3.4	1.4179	0.156218	0
LOCUS_03300	LOCUS_24130	PF00793.20	43	336	365.2	43	336	361.9	3.3	1.3762	0.16876	0
LOCUS_39900	LOCUS_07230	PF06249.12	85	232	231.4	85	232	228.1	3.3	1.3762	0.16876	0
LOCUS_25930	LOCUS_05020	PF13954.6	28	174	145.3	29	175	142	3.3	1.3762	0.16876	0
LOCUS_34150	LOCUS_31180	PF16549.5	30	131	65.2	1	98	61.9	3.3	1.3762	0.16876	0
LOCUS_35600	LOCUS_32530	PF13738.6	636	824	51.3	636	824	48	3.3	1.3762	0.16876	0
LOCUS_29470	LOCUS_14980	PF01019.21	65	573	641	65	573	637.7	3.3	1.3762	0.16876	0
LOCUS_19630	LOCUS_37790	PF07256.12	1	75	121.4	1	73	118.2	3.2	1.3345	0.18204	0
LOCUS_07730	LOCUS_20610	PF00842.21	232	354	138.2	232	354	135	3.2	1.3345	0.18204	0
LOCUS_43640	LOCUS_27990	PF16363.5	4	330	332	4	330	328.8	3.2	1.3345	0.18204	0
LOCUS_05340	LOCUS_13710	PF14863.6	388	526	203	388	526	199.8	3.2	1.3345	0.18204	0
LOCUS_20310	LOCUS_37250	PF05872.12	4	500	836.8	4	500	833.6	3.2	1.3345	0.18204	0
LOCUS_10360	LOCUS_36950	PF00577.20	179	745	613.6	179	745	610.5	3.1	1.2928	0.196082	0
LOCUS_04680	LOCUS_34410	PF00892.20	7	130	106.2	7	130	103.1	3.1	1.2928	0.196082	0
LOCUS_04680	LOCUS_34410	PF00892.20	143	286	106.2	143	286	103.1	3.1	1.2928	0.196082	0
LOCUS_36420	LOCUS_17920	PF04287.12	7	103	115.9	7	103	112.8	3.1	1.2928	0.196082	0
LOCUS_24360	LOCUS_38070	PF03473.17	47	159	75.3	49	159	72.2	3.1	1.2928	0.196082	0
LOCUS_34700	LOCUS_31550	PF00730.25	36	168	84	36	168	80.9	3.1	1.2928	0.196082	0
LOCUS_27850	LOCUS_16370	PF13377.6	113	277	130	113	277	126.9	3.1	1.2928	0.196082	0
LOCUS_20100	LOCUS_37370	PF00126.27	16	71	52.8	16	71	49.7	3.1	1.2928	0.196082	0
LOCUS_06150	LOCUS_12990	PF00924.18	120	323	214.9	120	323	211.8	3.1	1.2928	0.196082	0
LOCUS_31000	LOCUS_28310	PF00005.27	28	176	129.8	28	176	126.8	3	1.25109	0.2109	0
LOCUS_11050	LOCUS_36250	PF03453.17	9	168	162	9	168	159	3	1.25109	0.2109	0
LOCUS_11440	LOCUS_35830	PF03706.13	21	295	62.8	21	295	59.8	3	1.25109	0.2109	0
LOCUS_39010	LOCUS_06450	PF00480.20	100	321	111	115	337	108	3	1.25109	0.2109	0
LOCUS_27430	LOCUS_16770	PF01055.26	230	665	245.9	230	665	242.9	3	1.25109	0.2109	0
LOCUS_21300	LOCUS_04080	PF08676.11	441	569	85.9	441	569	83	2.9	1.20939	0.22652	0
LOCUS_14560	LOCUS_23960	PF12792.7	38	242	159.6	40	244	156.7	2.9	1.20939	0.22652	0
LOCUS_35920	LOCUS_32830	PF13600.6	34	129	51.8	34	129	48.9	2.9	1.20939	0.22652	0
LOCUS_20380	LOCUS_37180	PF00583.25	49	144	58.4	49	144	55.5	2.9	1.20939	0.22652	0
LOCUS_41960	LOCUS_09230	PF02518.26	581	690	105.1	581	690	102.2	2.9	1.20939	0.22652	0
LOCUS_14370	LOCUS_23760	PF07859.13	87	295	179.2	87	295	176.3	2.9	1.20939	0.22652	0
LOCUS_15800	LOCUS_11000	PF00158.26	219	393	218.2	201	375	215.3	2.9	1.20939	0.22652	0
LOCUS_02120	LOCUS_25940	PF02470.20	46	137	230	46	137	227.2	2.8	1.16769	0.24294	0
LOCUS_02120	LOCUS_25940	PF02470.20	163	220	230	163	220	227.2	2.8	1.16769	0.24294	0
LOCUS_02120	LOCUS_25940	PF02470.20	282	351	230	282	351	227.2	2.8	1.16769	0.24294	0
LOCUS_02120	LOCUS_25940	PF02470.20	394	455	230	394	455	227.2	2.8	1.16769	0.24294	0
LOCUS_02120	LOCUS_25940	PF02470.20	636	724	230	636	724	227.2	2.8	1.16769	0.24294	0
LOCUS_02120	LOCUS_25940	PF02470.20	747	810	230	747	810	227.2	2.8	1.16769	0.24294	0
LOCUS_02450	LOCUS_25610	PF02028.17	14	499	394.6	14	499	391.8	2.8	1.16769	0.24294	0
LOCUS_39310	LOCUS_06690	PF17972.1	485	610	144.9	485	610	142.1	2.8	1.16769	0.24294	0
LOCUS_42110	LOCUS_09390	PF03264.14	22	193	262.3	22	193	259.5	2.8	1.16769	0.24294	0
LOCUS_36060	LOCUS_32970	PF05193.21	216	394	135.5	216	394	132.7	2.8	1.16769	0.24294	0
LOCUS_36060	LOCUS_32970	PF05193.21	681	856	135.5	681	856	132.7	2.8	1.16769	0.24294	0
LOCUS_08730	LOCUS_19610	PF01266.24	4	352	156.3	4	352	153.5	2.8	1.16769	0.24294	0
LOCUS_38730	LOCUS_06210	PF02910.20	441	521	54.2	441	521	51.4	2.8	1.16769	0.24294	0
LOCUS_39020	LOCUS_06460	PF13432.6	499	558	51	499	558	48.2	2.8	1.16769	0.24294	0
LOCUS_39020	LOCUS_06460	PF13432.6	754	813	51	754	813	48.2	2.8	1.16769	0.24294	0
LOCUS_42500	LOCUS_09770	PF01773.20	8	81	78.3	8	81	75.5	2.8	1.16769	0.24294	0
LOCUS_04160	LOCUS_34910	PF13561.6	18	249	222.7	18	249	219.9	2.8	1.16769	0.24294	0
LOCUS_03070	LOCUS_24950	PF00199.19	81	466	588.5	81	466	585.7	2.8	1.16769	0.24294	0
LOCUS_07770	LOCUS_20570	PF06450.12	1	511	1014	1	511	1011.3	2.7	1.12598	0.26018	0
LOCUS_42330	LOCUS_09600	PF00496.22	100	506	235.8	100	506	233.1	2.7	1.12598	0.26018	0
LOCUS_04780	LOCUS_34310	PF00990.21	303	461	140.9	303	461	138.2	2.7	1.12598	0.26018	0
LOCUS_24470	LOCUS_38020	PF06629.12	26	246	168.4	26	246	165.7	2.7	1.12598	0.26018	0
LOCUS_41590	LOCUS_08880	PF00501.28	12	355	182.4	12	355	179.7	2.7	1.12598	0.26018	0
LOCUS_41640	LOCUS_08930	PF01522.21	15	161	46.2	15	161	43.5	2.7	1.12598	0.26018	0
LOCUS_35110	LOCUS_32000	PF03466.20	89	284	43.4	89	284	40.7	2.7	1.12598	0.26018	0
LOCUS_10900	LOCUS_36400	PF00768.20	33	269	340.8	33	269	338.1	2.7	1.12598	0.26018	0
LOCUS_19380	LOCUS_16230	PF13561.6	14	259	153.7	14	259	151	2.7	1.12598	0.26018	0
LOCUS_31750	LOCUS_29030	PF01699.24	4	144	179.5	4	144	176.8	2.7	1.12598	0.26018	0
LOCUS_31750	LOCUS_29030	PF01699.24	175	317	179.5	175	317	176.8	2.7	1.12598	0.26018	0
LOCUS_25850	LOCUS_05090	PF13419.6	7	183	82.6	7	183	79.9	2.7	1.12598	0.26018	0
LOCUS_09500	LOCUS_18930	PF17785.1	6	68	71.1	6	68	68.4	2.7	1.12598	0.26018	0
LOCUS_12380	LOCUS_21770	PF00854.21	77	443	321.5	77	442	318.8	2.7	1.12598	0.26018	0
LOCUS_32300	LOCUS_29590	PF01380.22	48	188	193	48	188	190.3	2.7	1.12598	0.26018	0
LOCUS_32300	LOCUS_29590	PF01380.22	221	357	193	221	356	190.3	2.7	1.12598	0.26018	0
LOCUS_06640	LOCUS_12560	PF00873.19	2	1024	1237.1	2	1024	1234.4	2.7	1.12598	0.26018	0
LOCUS_43180	LOCUS_10420	PF08013.11	1	418	635.6	1	418	633	2.6	1.08428	0.27824	0
LOCUS_09690	LOCUS_18740	PF12848.7	224	293	47	224	293	44.4	2.6	1.08428	0.27824	0
LOCUS_14010	LOCUS_23350	PF00205.22	193	329	130.6	193	327	128	2.6	1.08428	0.27824	0
LOCUS_26700	LOCUS_41340	PF09992.9	84	236	68.5	84	235	65.9	2.6	1.08428	0.27824	0
LOCUS_29450	LOCUS_15000	PF03009.17	12	238	146.4	12	238	143.8	2.6	1.08428	0.27824	0
LOCUS_42930	LOCUS_10180	PF07728.14	79	220	116.6	79	220	114	2.6	1.08428	0.27824	0
LOCUS_27240	LOCUS_16990	PF01636.23	32	259	148.7	32	259	146.1	2.6	1.08428	0.27824	0
LOCUS_39320	LOCUS_06700	PF00912.22	62	226	173.5	61	226	170.9	2.6	1.08428	0.27824	0
LOCUS_35550	LOCUS_32480	PF01979.20	73	434	285.4	73	434	282.8	2.6	1.08428	0.27824	0
LOCUS_36270	LOCUS_18060	PF07881.12	7	174	280.2	7	174	277.6	2.6	1.08428	0.27824	0
LOCUS_10000	LOCUS_18510	PF02698.17	80	213	99.9	80	213	97.4	2.5	1.04258	0.29714	0
LOCUS_03020	LOCUS_25000	PF02378.18	30	363	161.9	30	363	159.4	2.5	1.04258	0.29714	0
LOCUS_26300	LOCUS_40980	PF00920.21	34	607	732.1	34	607	729.6	2.5	1.04258	0.29714	0
LOCUS_33100	LOCUS_30150	PF04954.13	142	253	78.4	142	253	75.9	2.5	1.04258	0.29714	0
LOCUS_20370	LOCUS_37190	PF05987.13	13	374	189.6	13	375	187.1	2.5	1.04258	0.29714	0
LOCUS_31460	LOCUS_28800	PF00701.22	5	291	377.1	5	291	374.6	2.5	1.04258	0.29714	0
LOCUS_10690	LOCUS_36640	PF00497.20	23	242	241.2	23	242	238.7	2.5	1.04258	0.29714	0
LOCUS_41170	LOCUS_08430	PF01370.21	3	214	82.5	3	214	80	2.5	1.04258	0.29714	0
LOCUS_13410	LOCUS_22790	PF00501.28	37	437	255.6	37	437	253.1	2.5	1.04258	0.29714	0
LOCUS_04620	LOCUS_34470	PF01432.20	230	678	491.7	230	678	489.2	2.5	1.04258	0.29714	0
LOCUS_36070	LOCUS_32980	PF00580.21	10	437	234.5	15	437	232	2.5	1.04258	0.29714	0
LOCUS_17070	LOCUS_38950	PF06812.12	7	108	78.1	12	113	75.6	2.5	1.04258	0.29714	0
LOCUS_00340	LOCUS_27720	PF04632.12	21	318	67.2	21	319	64.7	2.5	1.04258	0.29714	0
LOCUS_32190	LOCUS_29440	PF03773.13	57	151	134.4	56	150	131.9	2.5	1.04258	0.29714	0
LOCUS_09090	LOCUS_19270	PF18327.1	89	136	65.4	89	136	63	2.4	1.00087	0.31688	0
LOCUS_40420	LOCUS_07710	PF03466.20	93	292	132.8	93	291	130.4	2.4	1.00087	0.31688	0
LOCUS_25510	LOCUS_05460	PF07690.16	3	338	137.1	3	338	134.7	2.4	1.00087	0.31688	0
LOCUS_28100	LOCUS_16020	PF00528.22	114	336	158.3	114	336	155.9	2.4	1.00087	0.31688	0
LOCUS_05340	LOCUS_13710	PF00753.27	126	351	132	126	351	129.6	2.4	1.00087	0.31688	0
LOCUS_33410	LOCUS_30470	PF00293.28	59	179	45.3	59	179	42.9	2.4	1.00087	0.31688	0
LOCUS_26260	LOCUS_40940	PF13335.6	400	492	105.6	400	492	103.2	2.4	1.00087	0.31688	0
LOCUS_27940	LOCUS_16280	PF13983.6	25	99	142.2	25	99	139.8	2.4	1.00087	0.31688	0
LOCUS_04230	LOCUS_34840	PF05681.14	51	326	289.2	50	326	286.9	2.3	0.959171	0.33748	0
LOCUS_39040	LOCUS_06480	PF00005.27	26	178	192.3	26	178	190	2.3	0.959171	0.33748	0
LOCUS_39040	LOCUS_06480	PF00005.27	278	432	192.3	278	432	190	2.3	0.959171	0.33748	0
LOCUS_04220	LOCUS_34850	PF01238.21	1	356	409.1	1	356	406.8	2.3	0.959171	0.33748	0
LOCUS_38920	LOCUS_06380	PF18076.1	36	150	153.4	36	150	151.1	2.3	0.959171	0.33748	0
LOCUS_38920	LOCUS_06380	PF13507.6	1039	1292	352.2	1039	1292	349.9	2.3	0.959171	0.33748	0
LOCUS_05350	LOCUS_13700	PF00990.21	186	341	162	207	362	159.7	2.3	0.959171	0.33748	0
LOCUS_35750	LOCUS_32670	PF00486.28	28	101	53.6	31	101	51.3	2.3	0.959171	0.33748	0
LOCUS_43540	LOCUS_28090	PF00293.28	22	142	70.3	23	143	68	2.3	0.959171	0.33748	0
LOCUS_07790	LOCUS_20550	PF13438.6	371	421	76.5	371	421	74.2	2.3	0.959171	0.33748	0
LOCUS_09430	LOCUS_19000	PF01750.18	23	150	139.2	23	150	136.9	2.3	0.959171	0.33748	0
LOCUS_04790	LOCUS_34300	PF01232.23	17	172	142.6	17	172	140.3	2.3	0.959171	0.33748	0
LOCUS_23340	LOCUS_38670	PF07690.16	28	387	200.7	28	387	198.4	2.3	0.959171	0.33748	0
LOCUS_27460	LOCUS_16740	PF07221.11	32	387	440.6	32	387	438.4	2.2	0.917468	0.3589	0
LOCUS_35600	LOCUS_32530	PF07992.14	552	840	158.4	552	840	156.2	2.2	0.917468	0.3589	0
LOCUS_31970	LOCUS_29230	PF00408.20	373	442	58.2	373	442	56	2.2	0.917468	0.3589	0
LOCUS_09860	LOCUS_18640	PF11940.8	444	545	117.5	443	544	115.3	2.2	0.917468	0.3589	0
LOCUS_19190	LOCUS_39170	PF00291.25	99	369	85.8	98	369	83.6	2.2	0.917468	0.3589	0
LOCUS_31800	LOCUS_29080	PF13466.6	14	90	66.4	14	90	64.2	2.2	0.917468	0.3589	0
LOCUS_27070	LOCUS_41620	PF03109.16	116	232	119.5	116	232	117.3	2.2	0.917468	0.3589	0
LOCUS_27800	LOCUS_16410	PF00037.27	84	104	49.1	84	104	46.9	2.2	0.917468	0.3589	0
LOCUS_40200	LOCUS_07530	PF00528.22	81	275	60.2	81	275	58	2.2	0.917468	0.3589	0
LOCUS_29850	LOCUS_14620	PF07670.14	353	443	168.1	353	443	165.9	2.2	0.917468	0.3589	0
LOCUS_29850	LOCUS_14620	PF07670.14	512	689	168.1	513	689	165.9	2.2	0.917468	0.3589	0
LOCUS_29530	LOCUS_14960	PF01408.22	3	120	98.1	3	120	95.9	2.2	0.917468	0.3589	0
LOCUS_36340	LOCUS_17990	PF00465.19	10	374	391.3	10	374	389.1	2.2	0.917468	0.3589	0
LOCUS_42660	LOCUS_09930	PF10808.8	1	79	149.7	1	79	147.5	2.2	0.917468	0.3589	0
LOCUS_00510	LOCUS_27560	PF02287.15	38	169	208.2	38	169	206	2.2	0.917468	0.3589	0
LOCUS_32280	LOCUS_29570	PF03830.15	6	153	162.7	6	152	160.5	2.2	0.917468	0.3589	0
LOCUS_02760	LOCUS_25260	PF01131.20	158	593	374.5	158	593	372.3	2.2	0.917468	0.3589	0
LOCUS_22850	LOCUS_02460	PF00809.22	360	598	213.7	360	598	211.5	2.2	0.917468	0.3589	0
LOCUS_04420	LOCUS_03160	PF00126.27	5	64	78.6	3	61	76.4	2.2	0.917468	0.3589	0
LOCUS_31300	LOCUS_28630	PF04632.12	11	654	518.2	11	654	516.1	2.1	0.875765	0.38116	0
LOCUS_31110	LOCUS_28430	PF06325.13	3	292	353.8	3	292	351.7	2.1	0.875765	0.38116	0
LOCUS_22680	LOCUS_02860	PF01547.25	45	315	146.8	45	315	144.7	2.1	0.875765	0.38116	0
LOCUS_06960	LOCUS_12220	PF00290.20	8	266	338.8	8	266	336.7	2.1	0.875765	0.38116	0
LOCUS_43100	LOCUS_10340	PF08543.12	13	260	318.6	13	260	316.5	2.1	0.875765	0.38116	0
LOCUS_18840	LOCUS_02050	PF00766.19	190	274	103.7	190	274	101.6	2.1	0.875765	0.38116	0
LOCUS_41870	LOCUS_09150	PF03797.19	847	1086	112.2	889	1128	110.1	2.1	0.875765	0.38116	0
LOCUS_18620	LOCUS_01800	PF00005.27	18	157	128.9	18	157	126.8	2.1	0.875765	0.38116	0
LOCUS_32060	LOCUS_29320	PF03725.15	157	220	72.7	157	220	70.6	2.1	0.875765	0.38116	0
LOCUS_32060	LOCUS_29320	PF03725.15	470	537	72.7	470	537	70.6	2.1	0.875765	0.38116	0
LOCUS_28330	LOCUS_15870	PF00990.21	234	381	43.7	234	381	41.6	2.1	0.875765	0.38116	0
LOCUS_36020	LOCUS_32930	PF07963.12	4	27	35.8	4	27	33.7	2.1	0.875765	0.38116	0
LOCUS_19110	LOCUS_39090	PF10807.8	3	132	221.7	3	132	219.6	2.1	0.875765	0.38116	0
LOCUS_21670	LOCUS_03730	PF18500.1	191	324	244	191	324	241.9	2.1	0.875765	0.38116	0
LOCUS_41780	LOCUS_09050	PF00890.24	4	399	208.9	4	399	206.8	2.1	0.875765	0.38116	0
LOCUS_08950	LOCUS_19400	PF06496.11	18	152	133.4	18	152	131.3	2.1	0.875765	0.38116	0
LOCUS_39250	LOCUS_06630	PF00012.20	22	600	684.3	22	600	682.2	2.1	0.875765	0.38116	0
LOCUS_28960	LOCUS_15320	PF00496.22	68	433	313.5	68	433	311.5	2	0.834061	0.40424	0
LOCUS_16030	LOCUS_40660	PF00248.21	16	309	254.4	16	309	252.4	2	0.834061	0.40424	0
LOCUS_00140	LOCUS_27910	PF00393.19	179	466	448.4	179	466	446.4	2	0.834061	0.40424	0
LOCUS_32020	LOCUS_29280	PF08364.11	56	94	60.1	56	94	58.1	2	0.834061	0.40424	0
LOCUS_17510	LOCUS_00740	PF02670.16	4	132	169.1	4	132	167.1	2	0.834061	0.40424	0
LOCUS_07560	LOCUS_20770	PF00916.20	29	411	255.9	29	411	253.9	2	0.834061	0.40424	0
LOCUS_41940	LOCUS_09210	PF10062.9	84	205	269.1	84	205	267.1	2	0.834061	0.40424	0
LOCUS_41940	LOCUS_09210	PF10062.9	412	531	269.1	412	531	267.1	2	0.834061	0.40424	0
LOCUS_12200	LOCUS_21590	PF00577.20	183	733	616.3	167	717	614.3	2	0.834061	0.40424	0
LOCUS_03290	LOCUS_24150	PF02696.14	2	450	526.3	2	450	524.3	2	0.834061	0.40424	0
LOCUS_35030	LOCUS_31860	PF05068.12	5	167	176.1	5	167	174.1	2	0.834061	0.40424	0
LOCUS_42970	LOCUS_10210	PF05406.15	6	69	60.9	8	69	58.9	2	0.834061	0.40424	0
LOCUS_20660	LOCUS_04670	PF04357.13	923	1259	233.7	922	1258	231.7	2	0.834061	0.40424	0
LOCUS_40560	LOCUS_07850	PF00359.22	687	826	111.9	687	826	109.9	2	0.834061	0.40424	0
LOCUS_04730	LOCUS_34360	PF07690.16	19	348	118.4	19	323	116.4	2	0.834061	0.40424	0
LOCUS_16800	LOCUS_39940	PF00795.22	6	241	112.2	6	241	110.2	2	0.834061	0.40424	0
LOCUS_30350	LOCUS_14120	PF00485.18	7	214	261.3	7	214	259.3	2	0.834061	0.40424	0
LOCUS_24390	LOCUS_38040	PF02777.18	96	201	139.2	96	201	137.2	2	0.834061	0.40424	0
LOCUS_35350	LOCUS_32270	PF02347.16	16	440	682.9	16	440	680.9	2	0.834061	0.40424	0
LOCUS_35350	LOCUS_32270	PF02347.16	479	739	682.9	479	739	680.9	2	0.834061	0.40424	0
LOCUS_32360	LOCUS_29650	PF08013.11	4	423	666.3	4	423	664.3	2	0.834061	0.40424	0
LOCUS_27960	LOCUS_16260	PF02092.17	6	551	718	6	551	716	2	0.834061	0.40424	0
LOCUS_31240	LOCUS_28560	PF02545.14	4	184	200.2	4	184	198.2	2	0.834061	0.40424	0
LOCUS_24520	LOCUS_37970	PF00171.22	33	498	547.7	33	498	545.8	1.9	0.792358	0.42816	0
LOCUS_23100	LOCUS_39670	PF05690.14	4	247	369.3	4	247	367.4	1.9	0.792358	0.42816	0
LOCUS_03860	LOCUS_35200	PF16925.5	84	189	42.7	84	189	40.8	1.9	0.792358	0.42816	0
LOCUS_28920	LOCUS_15360	PF00005.27	28	179	134.6	28	179	132.7	1.9	0.792358	0.42816	0
LOCUS_18570	LOCUS_01750	PF00694.19	3	126	139.6	3	126	137.7	1.9	0.792358	0.42816	0
LOCUS_33460	LOCUS_30520	PF00593.24	218	687	218.5	218	687	216.6	1.9	0.792358	0.42816	0
LOCUS_06050	LOCUS_13050	PF00990.21	253	406	158.8	253	406	156.9	1.9	0.792358	0.42816	0
LOCUS_11710	LOCUS_41910	PF13531.6	29	254	172.9	29	254	171	1.9	0.792358	0.42816	0
LOCUS_41450	LOCUS_08760	PF00361.20	134	430	238.5	134	430	236.6	1.9	0.792358	0.42816	0
LOCUS_36460	LOCUS_17850	PF05958.11	108	431	104.5	113	431	102.6	1.9	0.792358	0.42816	0
LOCUS_06030	LOCUS_13070	PF00270.29	27	191	153.8	27	191	151.9	1.9	0.792358	0.42816	0
LOCUS_26540	LOCUS_41190	PF04055.21	20	173	51.7	20	169	49.8	1.9	0.792358	0.42816	0
LOCUS_25720	LOCUS_05220	PF00712.19	1	120	157	1	120	155.1	1.9	0.792358	0.42816	0
LOCUS_05950	LOCUS_13150	PF11739.8	657	858	215.3	657	858	213.4	1.9	0.792358	0.42816	0
LOCUS_08130	LOCUS_20180	PF02687.21	302	407	50.4	302	407	48.5	1.9	0.792358	0.42816	0
LOCUS_37460	LOCUS_34020	PF00529.20	35	345	66.3	35	345	64.4	1.9	0.792358	0.42816	0
LOCUS_23360	LOCUS_38650	PF00206.20	6	301	343.4	6	301	341.5	1.9	0.792358	0.42816	0
LOCUS_08850	LOCUS_19500	PF13091.6	39	184	149.2	39	184	147.3	1.9	0.792358	0.42816	0
LOCUS_08850	LOCUS_19500	PF13091.6	275	417	149.2	275	417	147.3	1.9	0.792358	0.42816	0
LOCUS_38600	LOCUS_06110	PF13549.6	472	694	252.2	472	694	250.3	1.9	0.792358	0.42816	0
LOCUS_31050	LOCUS_28360	PF00873.19	1	1029	1432.8	1	1029	1430.9	1.9	0.792358	0.42816	0
LOCUS_06490	LOCUS_12690	PF00171.22	32	489	567.6	32	489	565.8	1.8	0.750655	0.45286	0
LOCUS_01930	LOCUS_26120	PF00920.21	66	598	531.6	66	598	529.8	1.8	0.750655	0.45286	0
LOCUS_10660	LOCUS_36670	PF00497.20	23	242	228	23	242	226.2	1.8	0.750655	0.45286	0
LOCUS_01010	LOCUS_26940	PF01514.17	30	218	253.9	30	218	252.1	1.8	0.750655	0.45286	0
LOCUS_24370	LOCUS_38060	PF00701.22	7	265	177.3	7	265	175.5	1.8	0.750655	0.45286	0
LOCUS_33550	LOCUS_30610	PF00072.24	3	112	77.9	3	112	76.1	1.8	0.750655	0.45286	0
LOCUS_18280	LOCUS_01470	PF07072.11	19	225	261.3	19	225	259.5	1.8	0.750655	0.45286	0
LOCUS_19300	LOCUS_39260	PF06445.15	127	288	78.9	127	288	77.1	1.8	0.750655	0.45286	0
LOCUS_08050	LOCUS_20260	PF08402.10	286	366	35.2	292	372	33.4	1.8	0.750655	0.45286	0
LOCUS_19650	LOCUS_37770	PF00196.19	152	204	57.2	134	186	55.4	1.8	0.750655	0.45286	0
LOCUS_10600	LOCUS_36730	PF11066.8	331	463	50.7	331	463	48.9	1.8	0.750655	0.45286	0
LOCUS_31720	LOCUS_29010	PF08282.12	95	158	47.6	95	158	45.8	1.8	0.750655	0.45286	0
LOCUS_15930	LOCUS_40770	PF03466.20	91	280	71.2	91	280	69.4	1.8	0.750655	0.45286	0
LOCUS_09290	LOCUS_19140	PF01568.21	690	811	89	690	811	87.2	1.8	0.750655	0.45286	0
LOCUS_18300	LOCUS_01490	PF00293.28	5	125	76.1	5	125	74.3	1.8	0.750655	0.45286	0
LOCUS_43280	LOCUS_10930	PF02518.26	349	460	78.1	349	460	76.3	1.8	0.750655	0.45286	0
LOCUS_07210	LOCUS_21080	PF01734.22	8	165	89.3	8	165	87.5	1.8	0.750655	0.45286	0
LOCUS_40560	LOCUS_07850	PF00381.19	7	84	48.4	7	83	46.6	1.8	0.750655	0.45286	0
LOCUS_41580	LOCUS_08870	PF13378.6	83	239	60.4	124	280	58.6	1.8	0.750655	0.45286	0
LOCUS_25930	LOCUS_05020	PF13953.6	758	823	67.1	762	824	65.3	1.8	0.750655	0.45286	0
LOCUS_22260	LOCUS_03310	PF01568.21	576	682	92	576	682	90.2	1.8	0.750655	0.45286	0
LOCUS_28690	LOCUS_15570	PF07992.14	5	318	234.7	5	318	232.9	1.8	0.750655	0.45286	0
LOCUS_26870	LOCUS_41500	PF01717.18	153	227	567.8	153	223	566	1.8	0.750655	0.45286	0
LOCUS_26870	LOCUS_41500	PF01717.18	426	749	567.8	426	749	566	1.8	0.750655	0.45286	0
LOCUS_39540	LOCUS_06900	PF00563.20	442	674	216.8	442	674	215.1	1.7	0.708952	0.47836	0
LOCUS_33080	LOCUS_30130	PF00015.21	319	472	158.9	319	472	157.2	1.7	0.708952	0.47836	0
LOCUS_08740	LOCUS_19600	PF01292.20	9	180	100.2	9	180	98.5	1.7	0.708952	0.47836	0
LOCUS_11320	LOCUS_35960	PF02885.17	5	69	40.1	5	69	38.4	1.7	0.708952	0.47836	0
LOCUS_23120	LOCUS_39610	PF04983.18	489	644	96	489	644	94.3	1.7	0.708952	0.47836	0
LOCUS_15170	LOCUS_11590	PF00149.28	1	225	68.8	1	225	67.1	1.7	0.708952	0.47836	0
LOCUS_39160	LOCUS_06540	PF00874.20	30	118	53.2	30	118	51.5	1.7	0.708952	0.47836	0
LOCUS_21790	LOCUS_03630	PF14689.6	305	359	42.3	305	357	40.6	1.7	0.708952	0.47836	0
LOCUS_32230	LOCUS_29480	PF04348.13	40	347	452.3	40	347	450.6	1.7	0.708952	0.47836	0
LOCUS_17500	LOCUS_00730	PF01255.19	24	244	270	1	220	268.3	1.7	0.708952	0.47836	0
LOCUS_33780	LOCUS_30840	PF11115.8	1	92	164.6	1	92	162.9	1.7	0.708952	0.47836	0
LOCUS_38730	LOCUS_06210	PF00890.24	10	392	357	10	392	355.3	1.7	0.708952	0.47836	0
LOCUS_18520	LOCUS_01700	PF02776.18	5	168	200	5	168	198.3	1.7	0.708952	0.47836	0
LOCUS_18520	LOCUS_01700	PF00205.22	196	330	159.5	196	330	157.8	1.7	0.708952	0.47836	0
LOCUS_35300	LOCUS_32220	PF00557.24	185	414	221.7	185	414	220	1.7	0.708952	0.47836	0
LOCUS_03320	LOCUS_24110	PF01326.19	22	351	407	22	351	405.3	1.7	0.708952	0.47836	0
LOCUS_11960	LOCUS_21400	PF13941.6	3	456	439.6	3	456	438	1.6	0.667249	0.50462	0
LOCUS_31970	LOCUS_29230	PF02879.16	157	254	75.4	157	254	73.8	1.6	0.667249	0.50462	0
LOCUS_06030	LOCUS_13070	PF03880.15	384	454	73.7	384	454	72.1	1.6	0.667249	0.50462	0
LOCUS_29190	LOCUS_15270	PF02592.15	43	199	127.4	43	199	125.8	1.6	0.667249	0.50462	0
LOCUS_27390	LOCUS_16810	PF07690.16	32	365	82.9	32	365	81.3	1.6	0.667249	0.50462	0
LOCUS_01810	LOCUS_26230	PF14520.6	72	130	59.5	72	130	57.9	1.6	0.667249	0.50462	0
LOCUS_34280	LOCUS_31280	PF05134.13	44	194	63.9	37	192	62.3	1.6	0.667249	0.50462	0
LOCUS_40330	LOCUS_07640	PF00533.26	596	669	52.9	596	669	51.3	1.6	0.667249	0.50462	0
LOCUS_15520	LOCUS_11240	PF00107.26	197	319	73.3	197	319	71.7	1.6	0.667249	0.50462	0
LOCUS_36440	LOCUS_17900	PF00258.25	6	140	86.6	6	140	85	1.6	0.667249	0.50462	0
LOCUS_27160	LOCUS_41710	PF00725.22	496	592	120.6	496	592	119	1.6	0.667249	0.50462	0
LOCUS_27160	LOCUS_41710	PF00725.22	627	690	120.6	627	690	119	1.6	0.667249	0.50462	0
LOCUS_43130	LOCUS_10370	PF00294.24	19	306	177.1	19	306	175.5	1.6	0.667249	0.50462	0
LOCUS_30400	LOCUS_14070	PF00999.21	11	373	230.5	11	373	228.9	1.6	0.667249	0.50462	0
LOCUS_30890	LOCUS_00090	PF02911.18	207	304	112.3	207	304	110.7	1.6	0.667249	0.50462	0
LOCUS_38980	LOCUS_06430	PF00175.21	264	372	65.3	264	372	63.7	1.6	0.667249	0.50462	0
LOCUS_20480	LOCUS_36350	PF00356.21	6	51	75.5	7	52	73.9	1.6	0.667249	0.50462	0
LOCUS_25770	LOCUS_05170	PF10396.9	6	120	121.8	6	120	120.2	1.6	0.667249	0.50462	0
LOCUS_01440	LOCUS_26560	PF00982.21	17	452	508.7	17	452	507.1	1.6	0.667249	0.50462	0
LOCUS_42790	LOCUS_10040	PF00933.21	46	352	335.9	46	352	334.3	1.6	0.667249	0.50462	0
LOCUS_29640	LOCUS_14850	PF00343.20	102	810	1092.3	102	810	1090.7	1.6	0.667249	0.50462	0
LOCUS_20970	LOCUS_04400	PF00436.25	3	87	49.3	3	87	47.8	1.5	0.625546	0.53162	0
LOCUS_18690	LOCUS_01870	PF12137.8	605	965	525.5	605	965	524	1.5	0.625546	0.53162	0
LOCUS_15630	LOCUS_11150	PF09339.10	15	65	55.1	15	63	53.6	1.5	0.625546	0.53162	0
LOCUS_33560	LOCUS_30620	PF04076.13	25	127	156.1	25	127	154.6	1.5	0.625546	0.53162	0
LOCUS_36050	LOCUS_32960	PF04257.14	1	806	1022.8	1	806	1021.3	1.5	0.625546	0.53162	0
LOCUS_02180	LOCUS_25880	PF07690.16	22	412	171.8	22	412	170.3	1.5	0.625546	0.53162	0
LOCUS_36790	LOCUS_17530	PF01128.19	8	229	316.5	8	229	315	1.5	0.625546	0.53162	0
LOCUS_43580	LOCUS_28050	PF13727.6	65	238	136.5	65	238	135	1.5	0.625546	0.53162	0
LOCUS_05100	LOCUS_13920	PF00563.20	547	781	228.3	547	781	226.8	1.5	0.625546	0.53162	0
LOCUS_39310	LOCUS_06690	PF17970.1	59	163	166	59	163	164.5	1.5	0.625546	0.53162	0
LOCUS_15800	LOCUS_11000	PF02954.19	498	527	42.8	480	509	41.3	1.5	0.625546	0.53162	0
LOCUS_13540	LOCUS_22900	PF00593.24	276	743	196.2	276	743	194.7	1.5	0.625546	0.53162	0
LOCUS_04250	LOCUS_34820	PF05472.11	9	306	459.4	9	306	457.9	1.5	0.625546	0.53162	0
LOCUS_04410	LOCUS_34680	PF07690.16	41	262	131.2	41	262	129.7	1.5	0.625546	0.53162	0
LOCUS_04410	LOCUS_34680	PF07690.16	249	407	131.2	249	407	129.7	1.5	0.625546	0.53162	0
LOCUS_21350	LOCUS_04040	PF08331.10	62	140	85.3	62	140	83.8	1.5	0.625546	0.53162	0
LOCUS_36450	LOCUS_17860	PF09984.9	31	177	184.1	31	177	182.6	1.5	0.625546	0.53162	0
LOCUS_25760	LOCUS_05180	PF02096.20	354	533	204.7	354	533	203.2	1.5	0.625546	0.53162	0
LOCUS_13200	LOCUS_22590	PF04223.12	43	508	909.2	43	508	907.8	1.4	0.583843	0.55932	0
LOCUS_26960	LOCUS_41510	PF01738.18	42	265	265.6	42	265	264.2	1.4	0.583843	0.55932	0
LOCUS_23560	LOCUS_38460	PF02378.18	19	336	258.8	31	348	257.4	1.4	0.583843	0.55932	0
LOCUS_27150	LOCUS_41700	PF02803.18	261	386	166.8	262	386	165.4	1.4	0.583843	0.55932	0
LOCUS_26490	LOCUS_41140	PF01943.17	4	283	36.2	4	283	34.8	1.4	0.583843	0.55932	0
LOCUS_19620	LOCUS_39530	PF08468.11	8	162	190.4	8	162	189	1.4	0.583843	0.55932	0
LOCUS_29630	LOCUS_14860	PF08323.11	2	233	243.1	2	233	241.7	1.4	0.583843	0.55932	0
LOCUS_10740	LOCUS_36560	PF08402.10	295	375	69.5	295	375	68.1	1.4	0.583843	0.55932	0
LOCUS_08380	LOCUS_19930	PF13561.6	12	241	229.6	12	241	228.2	1.4	0.583843	0.55932	0
LOCUS_01010	LOCUS_26940	PF08345.11	250	429	177	250	429	175.6	1.4	0.583843	0.55932	0
LOCUS_20100	LOCUS_37370	PF03466.20	99	297	89	99	297	87.6	1.4	0.583843	0.55932	0
LOCUS_33720	LOCUS_30780	PF01618.16	97	203	117	97	203	115.6	1.4	0.583843	0.55932	0
LOCUS_00330	LOCUS_27730	PF06445.15	1	152	101.5	1	152	100.1	1.4	0.583843	0.55932	0
LOCUS_28000	LOCUS_16170	PF02826.19	108	287	208.9	108	287	207.5	1.4	0.583843	0.55932	0
LOCUS_15660	LOCUS_11130	PF16353.5	637	723	70.5	637	723	69.1	1.4	0.583843	0.55932	0
LOCUS_26220	LOCUS_04740	PF07690.16	17	406	175.4	17	406	174	1.4	0.583843	0.55932	0
LOCUS_26240	LOCUS_40920	PF03466.20	87	270	55.4	88	270	54	1.4	0.583843	0.55932	0
LOCUS_10600	LOCUS_36730	PF13460.6	9	157	61.8	9	157	60.4	1.4	0.583843	0.55932	0
LOCUS_04180	LOCUS_34890	PF00703.21	185	272	32	214	272	30.6	1.4	0.583843	0.55932	0
LOCUS_28130	LOCUS_15990	PF00005.27	38	189	113.6	38	189	112.2	1.4	0.583843	0.55932	0
LOCUS_28300	LOCUS_15900	PF03170.13	62	670	736.6	60	668	735.2	1.4	0.583843	0.55932	0
LOCUS_24850	LOCUS_05970	PF01075.17	69	324	305.7	69	324	304.3	1.4	0.583843	0.55932	0
LOCUS_24550	LOCUS_37940	PF03841.13	83	451	601.3	83	451	599.9	1.4	0.583843	0.55932	0
LOCUS_17730	LOCUS_00930	PF01032.18	17	323	462	18	323	460.6	1.4	0.583843	0.55932	0
LOCUS_17730	LOCUS_00930	PF01032.18	384	657	462	358	657	460.6	1.4	0.583843	0.55932	0
LOCUS_12640	LOCUS_22050	PF03950.18	340	528	214.2	340	528	212.8	1.4	0.583843	0.55932	0
LOCUS_27660	LOCUS_16540	PF07944.12	12	560	567.3	12	560	565.9	1.4	0.583843	0.55932	0
LOCUS_29750	LOCUS_14750	PF01137.21	12	324	267.5	12	324	266.1	1.4	0.583843	0.55932	0
LOCUS_29850	LOCUS_14620	PF02421.18	5	162	216	5	162	214.7	1.3	0.54214	0.58772	0
LOCUS_30850	LOCUS_00130	PF03889.13	4	45	89.4	4	45	88.1	1.3	0.54214	0.58772	0
LOCUS_39020	LOCUS_06460	PF17128.4	39	343	231.4	39	343	230.1	1.3	0.54214	0.58772	0
LOCUS_00570	LOCUS_27500	PF10114.9	7	165	154.5	6	165	153.2	1.3	0.54214	0.58772	0
LOCUS_05720	LOCUS_13380	PF07063.13	9	401	402.1	9	401	400.8	1.3	0.54214	0.58772	0
LOCUS_00940	LOCUS_27010	PF02154.15	38	231	269.6	38	231	268.3	1.3	0.54214	0.58772	0
LOCUS_39700	LOCUS_07050	PF06804.11	41	342	374.5	41	342	373.2	1.3	0.54214	0.58772	0
LOCUS_10150	LOCUS_18360	PF18381.1	407	581	225.4	407	581	224.1	1.3	0.54214	0.58772	0
LOCUS_36270	LOCUS_18060	PF07882.12	175	354	270.5	175	354	269.2	1.3	0.54214	0.58772	0
LOCUS_05790	LOCUS_13300	PF02800.20	155	313	198.9	155	313	197.6	1.3	0.54214	0.58772	0
LOCUS_06800	LOCUS_12400	PF00694.19	691	818	170.3	691	818	169	1.3	0.54214	0.58772	0
LOCUS_35900	LOCUS_32810	PF00501.28	233	619	222.3	233	619	221	1.3	0.54214	0.58772	0
LOCUS_26380	LOCUS_41030	PF00580.21	3	265	250.5	3	265	249.2	1.3	0.54214	0.58772	0
LOCUS_01910	LOCUS_26130	PF00479.22	13	186	195.9	13	186	194.6	1.3	0.54214	0.58772	0
LOCUS_15890	LOCUS_40810	PF02629.19	189	283	61.2	189	283	59.9	1.3	0.54214	0.58772	0
LOCUS_29530	LOCUS_14960	PF02894.17	135	238	58.4	135	239	57.1	1.3	0.54214	0.58772	0
LOCUS_43430	LOCUS_28200	PF02563.16	50	134	100.5	50	134	99.2	1.3	0.54214	0.58772	0
LOCUS_33020	LOCUS_30070	PF13520.6	11	439	108	11	439	106.7	1.3	0.54214	0.58772	0
LOCUS_11140	LOCUS_36140	PF03600.16	25	304	93.6	25	304	92.3	1.3	0.54214	0.58772	0
LOCUS_09860	LOCUS_18640	PF17900.1	22	186	69.1	23	185	67.8	1.3	0.54214	0.58772	0
LOCUS_05550	LOCUS_13550	PF00005.27	21	162	115.8	21	162	114.5	1.3	0.54214	0.58772	0
LOCUS_29220	LOCUS_15240	PF00403.26	53	109	47	53	109	45.7	1.3	0.54214	0.58772	0
LOCUS_06230	LOCUS_12940	PF13378.6	133	319	94.1	133	319	92.8	1.3	0.54214	0.58772	0
LOCUS_27860	LOCUS_16360	PF02653.16	57	383	169.7	57	383	168.4	1.3	0.54214	0.58772	0
LOCUS_31680	LOCUS_28970	PF04963.13	114	303	210.1	114	303	208.8	1.3	0.54214	0.58772	0
LOCUS_07630	LOCUS_20700	PF02734.17	32	204	186.2	32	204	184.9	1.3	0.54214	0.58772	0
LOCUS_18660	LOCUS_01840	PF02610.15	5	359	598	5	359	596.7	1.3	0.54214	0.58772	0
LOCUS_35150	LOCUS_32040	PF01642.22	28	539	787.9	28	539	786.6	1.3	0.54214	0.58772	0
LOCUS_37280	LOCUS_17150	PF00455.22	74	231	177.4	74	231	176.2	1.2	0.500437	0.61676	0
LOCUS_15150	LOCUS_11610	PF00989.25	99	194	42.6	99	194	41.4	1.2	0.500437	0.61676	0
LOCUS_30220	LOCUS_14250	PF10414.9	150	207	65.8	150	207	64.6	1.2	0.500437	0.61676	0
LOCUS_41660	LOCUS_08960	PF00535.26	11	171	121.2	11	171	120	1.2	0.500437	0.61676	0
LOCUS_01080	LOCUS_26860	PF02806.18	416	491	28.5	416	491	27.3	1.2	0.500437	0.61676	0
LOCUS_08030	LOCUS_20270	PF07687.14	206	303	45.9	206	303	44.7	1.2	0.500437	0.61676	0
LOCUS_07380	LOCUS_20930	PF00672.25	173	223	39.9	173	223	38.7	1.2	0.500437	0.61676	0
LOCUS_27790	LOCUS_16420	PF09339.10	20	69	52.9	20	69	51.7	1.2	0.500437	0.61676	0
LOCUS_27810	LOCUS_16400	PF00155.21	165	400	79.1	165	400	77.9	1.2	0.500437	0.61676	0
LOCUS_28950	LOCUS_15330	PF00528.22	117	308	153.5	117	308	152.3	1.2	0.500437	0.61676	0
LOCUS_23380	LOCUS_38630	PF02774.18	163	311	72.1	163	311	70.9	1.2	0.500437	0.61676	0
LOCUS_18580	LOCUS_01770	PF12793.7	5	118	143	5	118	141.8	1.2	0.500437	0.61676	0
LOCUS_15220	LOCUS_11550	PF04381.12	24	322	427.8	24	322	426.6	1.2	0.500437	0.61676	0
LOCUS_04240	LOCUS_34830	PF00206.20	12	342	419	12	342	417.8	1.2	0.500437	0.61676	0
LOCUS_15770	LOCUS_11030	PF03972.14	18	463	526.9	18	463	525.7	1.2	0.500437	0.61676	0
LOCUS_18430	LOCUS_01620	PF08245.12	106	292	177.3	106	292	176.2	1.1	0.458734	0.64642	0
LOCUS_34010	LOCUS_31070	PF00501.28	32	454	253.8	32	453	252.7	1.1	0.458734	0.64642	0
LOCUS_42980	LOCUS_10230	PF09334.11	11	400	554.1	11	400	553	1.1	0.458734	0.64642	0
LOCUS_15410	LOCUS_11390	PF05992.12	80	393	553.6	80	393	552.5	1.1	0.458734	0.64642	0
LOCUS_34050	LOCUS_31100	PF02913.19	230	470	233.8	230	470	232.7	1.1	0.458734	0.64642	0
LOCUS_42260	LOCUS_09530	PF04851.15	2	142	72.7	2	142	71.6	1.1	0.458734	0.64642	0
LOCUS_21210	LOCUS_04170	PF00575.23	641	724	73.9	641	724	72.8	1.1	0.458734	0.64642	0
LOCUS_20740	LOCUS_04590	PF01638.17	29	115	110.2	29	115	109.1	1.1	0.458734	0.64642	0
LOCUS_09700	LOCUS_18730	PF02926.17	23	153	73.9	23	153	72.8	1.1	0.458734	0.64642	0
LOCUS_43350	LOCUS_28250	PF08447.12	328	408	85.2	328	408	84.1	1.1	0.458734	0.64642	0
LOCUS_43350	LOCUS_28250	PF08447.12	452	537	85.2	452	537	84.1	1.1	0.458734	0.64642	0
LOCUS_41540	LOCUS_08840	PF02775.21	414	534	36.7	415	534	35.6	1.1	0.458734	0.64642	0
LOCUS_05550	LOCUS_13550	PF08402.10	257	331	63.1	257	331	62	1.1	0.458734	0.64642	0
LOCUS_18710	LOCUS_01890	PF05099.13	47	170	39.4	47	170	38.3	1.1	0.458734	0.64642	0
LOCUS_42640	LOCUS_09910	PF14697.6	338	394	62	338	394	60.9	1.1	0.458734	0.64642	0
LOCUS_25560	LOCUS_05400	PF00474.17	35	442	174.1	35	442	173	1.1	0.458734	0.64642	0
LOCUS_18080	LOCUS_01260	PF09691.10	24	105	38.8	24	105	37.7	1.1	0.458734	0.64642	0
LOCUS_03840	LOCUS_35220	PF00903.25	3	123	88.3	3	123	87.2	1.1	0.458734	0.64642	0
LOCUS_29680	LOCUS_14810	PF16901.5	282	393	47.8	381	482	46.7	1.1	0.458734	0.64642	0
LOCUS_33730	LOCUS_30790	PF02472.16	13	134	106.8	13	134	105.7	1.1	0.458734	0.64642	0
LOCUS_18580	LOCUS_01770	PF00496.22	165	306	72.8	165	306	71.7	1.1	0.458734	0.64642	0
LOCUS_33550	LOCUS_30610	PF00486.28	145	216	81.1	145	216	80	1.1	0.458734	0.64642	0
LOCUS_27320	LOCUS_16890	PF06969.16	363	431	36.3	363	431	35.2	1.1	0.458734	0.64642	0
LOCUS_42030	LOCUS_09310	PF00005.27	341	477	98.1	341	477	97	1.1	0.458734	0.64642	0
LOCUS_15070	LOCUS_11690	PF13721.6	1	92	112.8	1	92	111.7	1.1	0.458734	0.64642	0
LOCUS_02190	LOCUS_25870	PF01614.18	129	254	169.7	129	254	168.6	1.1	0.458734	0.64642	0
LOCUS_25320	LOCUS_05620	PF01055.26	240	667	403.7	240	667	402.6	1.1	0.458734	0.64642	0
LOCUS_10560	LOCUS_36760	PF00970.24	35	104	32.7	35	104	31.7	1	0.417031	0.67666	0
LOCUS_27490	LOCUS_16710	PF00294.24	2	286	227.9	2	286	226.9	1	0.417031	0.67666	0
LOCUS_31910	LOCUS_29170	PF02113.15	1	430	571.8	1	430	570.8	1	0.417031	0.67666	0
LOCUS_10280	LOCUS_18230	PF13491.6	20	191	142.9	20	191	141.9	1	0.417031	0.67666	0
LOCUS_10280	LOCUS_18230	PF09397.10	1269	1329	97.7	1258	1318	96.7	1	0.417031	0.67666	0
LOCUS_29550	LOCUS_14940	PF00532.21	45	290	108.7	45	290	107.7	1	0.417031	0.67666	0
LOCUS_32640	LOCUS_29740	PF03222.13	29	438	35.4	29	438	34.4	1	0.417031	0.67666	0
LOCUS_24490	LOCUS_38000	PF16576.5	164	301	43.8	163	301	42.8	1	0.417031	0.67666	0
LOCUS_25990	LOCUS_04970	PF02823.16	6	84	105.6	6	84	104.6	1	0.417031	0.67666	0
LOCUS_03640	LOCUS_35400	PF13247.6	17	112	79.3	47	142	78.3	1	0.417031	0.67666	0
LOCUS_19020	LOCUS_02300	PF01687.17	185	307	130.3	167	289	129.3	1	0.417031	0.67666	0
LOCUS_10710	LOCUS_36590	PF10767.9	21	160	214.4	21	160	213.4	1	0.417031	0.67666	0
LOCUS_07240	LOCUS_21050	PF00487.24	67	338	93.6	67	338	92.6	1	0.417031	0.67666	0
LOCUS_25980	LOCUS_04980	PF00132.24	267	300	95.7	268	300	94.7	1	0.417031	0.67666	0
LOCUS_25980	LOCUS_04980	PF00132.24	353	382	95.7	353	382	94.7	1	0.417031	0.67666	0
LOCUS_25980	LOCUS_04980	PF00132.24	395	429	95.7	395	429	94.7	1	0.417031	0.67666	0
LOCUS_22970	LOCUS_39800	PF00512.25	244	306	51.3	244	306	50.3	1	0.417031	0.67666	0
LOCUS_27270	LOCUS_16960	PF01553.21	21	152	51.3	21	150	50.3	1	0.417031	0.67666	0
LOCUS_35980	LOCUS_32890	PF00391.23	320	391	58.3	320	391	57.3	1	0.417031	0.67666	0
LOCUS_38450	LOCUS_33180	PF17152.4	44	144	103.7	44	144	102.7	1	0.417031	0.67666	0
LOCUS_10750	LOCUS_36550	PF13416.6	46	335	119.2	46	335	118.2	1	0.417031	0.67666	0
LOCUS_01600	LOCUS_26410	PF00771.20	31	681	895.2	31	681	894.2	1	0.417031	0.67666	0
LOCUS_11400	LOCUS_35870	PF12698.7	25	358	166.3	25	358	165.3	1	0.417031	0.67666	0
LOCUS_40460	LOCUS_07750	PF00563.20	313	544	199	493	724	198	1	0.417031	0.67666	0
LOCUS_42200	LOCUS_09480	PF00072.24	9	121	109.5	9	121	108.5	1	0.417031	0.67666	0
LOCUS_43310	LOCUS_10960	PF00873.19	13	1022	1240.6	13	1022	1239.6	1	0.417031	0.67666	0
LOCUS_42380	LOCUS_09650	PF08125.13	216	462	333.5	216	462	332.5	1	0.417031	0.67666	0
LOCUS_29730	LOCUS_14770	PF00158.26	187	354	173.7	188	354	172.7	1	0.417031	0.67666	0
LOCUS_38980	LOCUS_06430	PF00970.24	164	252	37.2	164	252	36.2	1	0.417031	0.67666	0
LOCUS_17230	LOCUS_00470	PF09383.10	268	339	72.7	268	339	71.7	1	0.417031	0.67666	0
LOCUS_24910	LOCUS_05910	PF08437.10	278	334	77.7	278	334	76.7	1	0.417031	0.67666	0
LOCUS_25070	LOCUS_05780	PF04127.15	187	371	246.6	187	371	245.6	1	0.417031	0.67666	0
LOCUS_37380	LOCUS_17040	PF01411.19	7	556	803.8	7	556	802.8	1	0.417031	0.67666	0
LOCUS_25700	LOCUS_05250	PF00204.25	221	390	201	221	390	200	1	0.417031	0.67666	0
LOCUS_40530	LOCUS_07820	PF02378.18	41	343	49.8	41	343	48.8	1	0.417031	0.67666	0
LOCUS_41230	LOCUS_08550	PF03606.15	1	487	546.3	1	487	545.3	1	0.417031	0.67666	0
LOCUS_42860	LOCUS_10110	PF04397.15	144	237	88.3	144	237	87.3	1	0.417031	0.67666	0
LOCUS_22380	LOCUS_03190	PF00474.17	63	468	467.5	63	468	466.5	1	0.417031	0.67666	0
LOCUS_03410	LOCUS_35620	PF01487.15	20	246	236.5	20	246	235.5	1	0.417031	0.67666	0
LOCUS_35500	LOCUS_32410	PF00152.20	162	501	278.3	162	501	277.3	1	0.417031	0.67666	0
LOCUS_40510	LOCUS_07800	PF02685.16	6	315	414.8	6	315	413.8	1	0.417031	0.67666	0
LOCUS_33630	LOCUS_30690	PF11842.8	594	726	153.3	594	722	152.3	1	0.417031	0.67666	0
LOCUS_13270	LOCUS_22660	PF13192.6	126	195	35.1	126	195	34.1	1	0.417031	0.67666	0
LOCUS_43240	LOCUS_10480	PF00781.24	8	129	101.5	8	129	100.5	1	0.417031	0.67666	0
LOCUS_25570	LOCUS_05390	PF00165.23	193	232	68.8	193	232	67.8	1	0.417031	0.67666	0
LOCUS_41130	LOCUS_08410	PF00005.27	21	181	116.9	21	181	115.9	1	0.417031	0.67666	0
LOCUS_24530	LOCUS_37960	PF00465.19	10	375	409.8	10	375	408.9	0.9	0.375328	0.70742	0
LOCUS_42570	LOCUS_09840	PF00756.20	21	271	241	21	271	240.1	0.9	0.375328	0.70742	0
LOCUS_35580	LOCUS_32510	PF00941.21	4	145	71	4	145	70.1	0.9	0.375328	0.70742	0
LOCUS_18850	LOCUS_02060	PF01012.21	28	210	130.5	28	210	129.6	0.9	0.375328	0.70742	0
LOCUS_25430	LOCUS_05540	PF13382.6	434	579	188.8	434	579	187.9	0.9	0.375328	0.70742	0
LOCUS_38450	LOCUS_33180	PF00990.21	248	402	150.6	248	402	149.7	0.9	0.375328	0.70742	0
LOCUS_17400	LOCUS_00630	PF02811.19	8	171	138.4	8	171	137.5	0.9	0.375328	0.70742	0
LOCUS_05100	LOCUS_13920	PF13426.7	24	125	92	24	125	91.1	0.9	0.375328	0.70742	0
LOCUS_05100	LOCUS_13920	PF13426.7	149	250	92	149	250	91.1	0.9	0.375328	0.70742	0
LOCUS_21510	LOCUS_03890	PF00893.19	1	93	114.4	1	93	113.5	0.9	0.375328	0.70742	0
LOCUS_39310	LOCUS_06690	PF01835.19	388	479	82.5	388	479	81.6	0.9	0.375328	0.70742	0
LOCUS_13640	LOCUS_22990	PF00924.18	142	396	249	142	396	248.1	0.9	0.375328	0.70742	0
LOCUS_09260	LOCUS_19170	PF01556.18	120	276	117.2	111	267	116.3	0.9	0.375328	0.70742	0
LOCUS_40790	LOCUS_08070	PF02737.18	311	489	204.1	311	489	203.2	0.9	0.375328	0.70742	0
LOCUS_05750	LOCUS_13340	PF01848.16	6	46	75.4	6	46	74.5	0.9	0.375328	0.70742	0
LOCUS_21970	LOCUS_03450	PF06983.13	5	138	29.6	37	138	28.7	0.9	0.375328	0.70742	0
LOCUS_41930	LOCUS_09200	PF00207.22	815	897	57.1	801	883	56.2	0.9	0.375328	0.70742	0
LOCUS_32730	LOCUS_29830	PF03466.20	95	280	67.8	96	280	66.9	0.9	0.375328	0.70742	0
LOCUS_13810	LOCUS_23150	PF04307.14	1	166	116.6	1	166	115.7	0.9	0.375328	0.70742	0
LOCUS_01220	LOCUS_26710	PF03472.15	4	139	112.6	4	140	111.7	0.9	0.375328	0.70742	0
LOCUS_44130	LOCUS_19770	PF06429.13	324	401	74.1	323	400	73.2	0.9	0.375328	0.70742	0
LOCUS_40960	LOCUS_08240	PF02801.22	254	361	104.8	254	361	103.9	0.9	0.375328	0.70742	0
LOCUS_39950	LOCUS_07280	PF00171.22	35	422	107.8	35	422	106.9	0.9	0.375328	0.70742	0
LOCUS_21950	LOCUS_03480	PF00350.23	72	282	69.6	72	282	68.7	0.9	0.375328	0.70742	0
LOCUS_17340	LOCUS_00580	PF07073.12	9	83	98.3	9	83	97.4	0.9	0.375328	0.70742	0
LOCUS_34140	LOCUS_31170	PF01478.18	93	202	68.6	130	239	67.7	0.9	0.375328	0.70742	0
LOCUS_36970	LOCUS_17410	PF00488.21	610	797	300	610	797	299.1	0.9	0.375328	0.70742	0
LOCUS_28720	LOCUS_15540	PF04445.13	19	246	349	19	246	348.1	0.9	0.375328	0.70742	0
LOCUS_37700	LOCUS_33790	PF00324.21	18	456	416.5	18	453	415.6	0.9	0.375328	0.70742	0
LOCUS_10820	LOCUS_36480	PF06826.12	17	182	277.4	17	182	276.5	0.9	0.375328	0.70742	0
LOCUS_10820	LOCUS_36480	PF06826.12	385	555	277.4	385	555	276.5	0.9	0.375328	0.70742	0
LOCUS_19050	LOCUS_02330	PF01055.26	218	669	387.2	218	669	386.3	0.9	0.375328	0.70742	0
LOCUS_41250	LOCUS_08570	PF00871.17	6	393	592.6	6	393	591.7	0.9	0.375328	0.70742	0
LOCUS_35430	LOCUS_32340	PF07254.12	1	129	190.2	1	129	189.3	0.9	0.375328	0.70742	0
LOCUS_02200	LOCUS_25860	PF13996.6	2	71	131	2	71	130.2	0.8	0.333625	0.73866	0
LOCUS_03220	LOCUS_24220	PF03483.17	212	385	241.8	212	385	241	0.8	0.333625	0.73866	0
LOCUS_26090	LOCUS_04870	PF13932.6	403	616	266.8	403	616	266	0.8	0.333625	0.73866	0
LOCUS_40950	LOCUS_08230	PF05430.11	118	244	173.9	118	244	173.1	0.8	0.333625	0.73866	0
LOCUS_18950	LOCUS_02150	PF00117.28	197	372	173	197	372	172.2	0.8	0.333625	0.73866	0
LOCUS_01730	LOCUS_26290	PF00857.20	9	182	133.3	9	182	132.5	0.8	0.333625	0.73866	0
LOCUS_25700	LOCUS_05250	PF18053.1	564	729	186.9	564	729	186.1	0.8	0.333625	0.73866	0
LOCUS_05420	LOCUS_13670	PF00324.21	35	476	422.6	35	476	421.8	0.8	0.333625	0.73866	0
LOCUS_08800	LOCUS_19550	PF13984.6	3	124	218.5	3	124	217.7	0.8	0.333625	0.73866	0
LOCUS_05210	LOCUS_13820	PF01568.21	833	948	62.6	893	1008	61.8	0.8	0.333625	0.73866	0
LOCUS_33080	LOCUS_30130	PF00672.25	206	247	26	206	247	25.2	0.8	0.333625	0.73866	0
LOCUS_14010	LOCUS_23350	PF02775.21	393	553	121.7	393	553	120.9	0.8	0.333625	0.73866	0
LOCUS_21790	LOCUS_03630	PF17203.4	20	152	84.7	20	152	83.9	0.8	0.333625	0.73866	0
LOCUS_01210	LOCUS_26720	PF00005.27	19	173	124.1	19	173	123.3	0.8	0.333625	0.73866	0
LOCUS_10280	LOCUS_18230	PF17854.1	845	945	100.5	834	934	99.7	0.8	0.333625	0.73866	0
LOCUS_20560	LOCUS_37020	PF08245.12	108	291	67.1	108	291	66.3	0.8	0.333625	0.73866	0
LOCUS_10490	LOCUS_36830	PF00005.27	24	172	109	24	172	108.2	0.8	0.333625	0.73866	0
LOCUS_06350	LOCUS_12830	PF01261.24	19	219	94.6	19	219	93.8	0.8	0.333625	0.73866	0
LOCUS_08600	LOCUS_19730	PF13144.6	96	215	83.1	96	215	82.3	0.8	0.333625	0.73866	0
LOCUS_07500	LOCUS_20830	PF13847.6	108	244	71.5	108	241	70.7	0.8	0.333625	0.73866	0
LOCUS_25030	LOCUS_05820	PF06831.14	129	219	114.1	129	219	113.3	0.8	0.333625	0.73866	0
LOCUS_12730	LOCUS_22140	PF04055.21	151	325	97.1	151	325	96.3	0.8	0.333625	0.73866	0
LOCUS_25180	LOCUS_05680	PF04607.17	235	345	123.7	235	345	122.9	0.8	0.333625	0.73866	0
LOCUS_01670	LOCUS_26340	PF01568.21	670	779	86.3	670	779	85.5	0.8	0.333625	0.73866	0
LOCUS_17180	LOCUS_39030	PF08241.12	49	145	93.5	49	145	92.7	0.8	0.333625	0.73866	0
LOCUS_13400	LOCUS_22780	PF00550.25	217	276	32.8	217	276	32	0.8	0.333625	0.73866	0
LOCUS_33630	LOCUS_30690	PF04055.21	380	585	73.7	380	585	72.9	0.8	0.333625	0.73866	0
LOCUS_09440	LOCUS_18990	PF01292.20	14	220	120.1	14	220	119.3	0.8	0.333625	0.73866	0
LOCUS_36470	LOCUS_17840	PF13291.6	664	740	66.7	664	740	65.9	0.8	0.333625	0.73866	0
LOCUS_29330	LOCUS_15110	PF13458.6	44	381	208.7	28	365	207.9	0.8	0.333625	0.73866	0
LOCUS_34660	LOCUS_31510	PF03711.15	565	694	160.7	565	694	159.9	0.8	0.333625	0.73866	0
LOCUS_15800	LOCUS_11000	PF06506.11	36	196	169.1	18	178	168.3	0.8	0.333625	0.73866	0
LOCUS_13130	LOCUS_22510	PF07017.11	64	210	221.6	37	183	220.8	0.8	0.333625	0.73866	0
LOCUS_27150	LOCUS_41700	PF00108.23	4	254	292.6	4	254	291.9	0.7	0.291922	0.77034	0
LOCUS_21860	LOCUS_03560	PF01276.20	141	591	650.5	141	591	649.8	0.7	0.291922	0.77034	0
LOCUS_25490	LOCUS_05480	PF00205.22	201	334	159.8	201	334	159.1	0.7	0.291922	0.77034	0
LOCUS_39730	LOCUS_07080	PF17176.4	537	654	129.9	537	654	129.2	0.7	0.291922	0.77034	0
LOCUS_17830	LOCUS_01030	PF01743.20	51	182	137.8	51	182	137.1	0.7	0.291922	0.77034	0
LOCUS_08890	LOCUS_19460	PF07012.12	41	75	83.8	41	75	83.1	0.7	0.291922	0.77034	0
LOCUS_08890	LOCUS_19460	PF07012.12	87	120	83.8	87	120	83.1	0.7	0.291922	0.77034	0
LOCUS_19360	LOCUS_16250	PF00126.27	4	63	79.9	4	62	79.2	0.7	0.291922	0.77034	0
LOCUS_07610	LOCUS_20720	PF00158.26	279	438	121.7	279	438	121	0.7	0.291922	0.77034	0
LOCUS_14950	LOCUS_11830	PF02780.20	495	610	95.3	495	609	94.6	0.7	0.291922	0.77034	0
LOCUS_40970	LOCUS_08250	PF07690.16	20	242	110.7	20	238	110	0.7	0.291922	0.77034	0
LOCUS_14430	LOCUS_23830	PF12169.8	232	361	112.2	232	361	111.5	0.7	0.291922	0.77034	0
LOCUS_06050	LOCUS_13050	PF08448.10	142	244	37.7	142	244	37	0.7	0.291922	0.77034	0
LOCUS_14210	LOCUS_23590	PF00005.27	497	641	99.8	492	636	99.1	0.7	0.291922	0.77034	0
LOCUS_20730	LOCUS_04600	PF00149.28	25	259	53.2	24	259	52.5	0.7	0.291922	0.77034	0
LOCUS_36680	LOCUS_17640	PF00667.20	230	424	97.7	230	424	97	0.7	0.291922	0.77034	0
LOCUS_28490	LOCUS_15750	PF12833.7	159	235	44.1	159	235	43.4	0.7	0.291922	0.77034	0
LOCUS_20670	LOCUS_04660	PF01103.23	284	574	109.5	284	574	108.8	0.7	0.291922	0.77034	0
LOCUS_06010	LOCUS_13090	PF00582.26	1	144	102.8	1	144	102.1	0.7	0.291922	0.77034	0
LOCUS_29600	LOCUS_14890	PF00128.24	273	344	42.2	273	344	41.5	0.7	0.291922	0.77034	0
LOCUS_22230	LOCUS_03340	PF13437.6	210	293	72.2	210	293	71.5	0.7	0.291922	0.77034	0
LOCUS_04240	LOCUS_34830	PF10415.9	408	461	90.4	408	460	89.7	0.7	0.291922	0.77034	0
LOCUS_00320	LOCUS_27740	PF07943.13	290	380	69.9	241	331	69.2	0.7	0.291922	0.77034	0
LOCUS_10490	LOCUS_36830	PF02687.21	553	641	43.9	553	641	43.2	0.7	0.291922	0.77034	0
LOCUS_03470	LOCUS_35560	PF13183.6	576	687	49.3	577	687	48.6	0.7	0.291922	0.77034	0
LOCUS_01670	LOCUS_26340	PF18364.1	40	80	43.9	40	80	43.2	0.7	0.291922	0.77034	0
LOCUS_18710	LOCUS_01890	PF00226.31	208	267	42.4	208	267	41.7	0.7	0.291922	0.77034	0
LOCUS_27470	LOCUS_16730	PF01791.9	17	257	198.6	17	257	197.9	0.7	0.291922	0.77034	0
LOCUS_42560	LOCUS_09830	PF00593.24	191	630	214.1	191	630	213.4	0.7	0.291922	0.77034	0
LOCUS_10300	LOCUS_18210	PF07992.14	8	301	178.6	8	301	177.9	0.7	0.291922	0.77034	0
LOCUS_33980	LOCUS_31040	PF00155.21	44	384	185.6	44	384	184.9	0.7	0.291922	0.77034	0
LOCUS_10220	LOCUS_18290	PF04976.12	1	277	386.8	1	277	386.1	0.7	0.291922	0.77034	0
LOCUS_12680	LOCUS_22090	PF00480.20	89	392	339.9	89	392	339.2	0.7	0.291922	0.77034	0
LOCUS_13930	LOCUS_23270	PF01546.28	79	405	111.6	79	405	110.9	0.7	0.291922	0.77034	0
LOCUS_29780	LOCUS_14720	PF02446.17	148	664	455.3	148	664	454.6	0.7	0.291922	0.77034	0
LOCUS_06340	LOCUS_12840	PF01408.22	10	128	112.1	10	128	111.4	0.7	0.291922	0.77034	0
LOCUS_00890	LOCUS_27060	PF01311.20	14	246	229	14	246	228.3	0.7	0.291922	0.77034	0
LOCUS_37000	LOCUS_17380	PF00158.26	381	548	237.1	381	548	236.4	0.7	0.291922	0.77034	0
LOCUS_26460	LOCUS_41110	PF00984.19	206	293	95.6	206	293	94.9	0.7	0.291922	0.77034	0
LOCUS_15180	LOCUS_11580	PF13476.6	5	264	94.6	5	266	93.9	0.7	0.291922	0.77034	0
LOCUS_14320	LOCUS_23740	PF00999.21	13	384	256.7	13	384	256	0.7	0.291922	0.77034	0
LOCUS_41000	LOCUS_08280	PF02774.18	141	317	144.3	141	317	143.7	0.6	0.250218	0.80242	0
LOCUS_26610	LOCUS_41260	PF01295.18	228	825	849.9	228	825	849.3	0.6	0.250218	0.80242	0
LOCUS_33480	LOCUS_30540	PF01032.18	14	323	290.5	14	323	289.9	0.6	0.250218	0.80242	0
LOCUS_42530	LOCUS_09800	PF03601.14	18	326	391.8	18	326	391.2	0.6	0.250218	0.80242	0
LOCUS_25930	LOCUS_05020	PF00577.20	192	749	622.7	192	749	622.1	0.6	0.250218	0.80242	0
LOCUS_41350	LOCUS_08670	PF00346.19	329	600	340.6	329	600	340	0.6	0.250218	0.80242	0
LOCUS_10550	LOCUS_36770	PF03063.20	1	545	521.2	12	556	520.6	0.6	0.250218	0.80242	0
LOCUS_37300	LOCUS_17130	PF00106.25	3	197	165.8	3	197	165.2	0.6	0.250218	0.80242	0
LOCUS_40780	LOCUS_08060	PF00108.23	15	288	204.3	15	288	203.7	0.6	0.250218	0.80242	0
LOCUS_15600	LOCUS_11180	PF00561.20	38	273	84.9	38	152	84.3	0.6	0.250218	0.80242	0
LOCUS_06230	LOCUS_12940	PF02746.16	1	112	109.7	1	112	109.1	0.6	0.250218	0.80242	0
LOCUS_27370	LOCUS_16830	PF07702.13	91	230	73.2	91	230	72.6	0.6	0.250218	0.80242	0
LOCUS_18100	LOCUS_01280	PF02675.15	33	169	106.4	33	169	105.8	0.6	0.250218	0.80242	0
LOCUS_35740	LOCUS_32660	PF01551.22	10	103	110.4	10	103	109.8	0.6	0.250218	0.80242	0
LOCUS_04650	LOCUS_34440	PF12833.7	238	316	70.9	238	316	70.3	0.6	0.250218	0.80242	0
LOCUS_19010	LOCUS_02290	PF01406.19	574	648	34.7	574	648	34.1	0.6	0.250218	0.80242	0
LOCUS_07360	LOCUS_20940	PF07690.16	3	370	52	3	370	51.4	0.6	0.250218	0.80242	0
LOCUS_18840	LOCUS_02050	PF01012.21	47	169	52	44	169	51.4	0.6	0.250218	0.80242	0
LOCUS_30080	LOCUS_14390	PF05036.13	349	421	48.7	349	421	48.1	0.6	0.250218	0.80242	0
LOCUS_13040	LOCUS_22420	PF05036.13	283	355	63.1	283	355	62.5	0.6	0.250218	0.80242	0
LOCUS_36070	LOCUS_32980	PF12705.7	950	1151	27.5	950	1151	26.9	0.6	0.250218	0.80242	0
LOCUS_33130	LOCUS_30180	PF10410.9	369	424	48.1	369	424	47.5	0.6	0.250218	0.80242	0
LOCUS_34500	LOCUS_31410	PF02563.16	88	159	54	88	159	53.4	0.6	0.250218	0.80242	0
LOCUS_15150	LOCUS_11610	PF00512.25	204	268	65.8	204	268	65.2	0.6	0.250218	0.80242	0
LOCUS_02110	LOCUS_25950	PF17125.5	10	107	101.1	8	105	100.5	0.6	0.250218	0.80242	0
LOCUS_02410	LOCUS_25650	PF13193.6	469	543	69	469	543	68.4	0.6	0.250218	0.80242	0
LOCUS_18120	LOCUS_01300	PF11791.8	4	156	231.6	4	156	231	0.6	0.250218	0.80242	0
LOCUS_20410	LOCUS_37150	PF04074.12	1	147	153.9	1	147	153.3	0.6	0.250218	0.80242	0
LOCUS_41290	LOCUS_08610	PF03600.16	16	199	195.2	16	197	194.6	0.6	0.250218	0.80242	0
LOCUS_41290	LOCUS_08610	PF03600.16	430	607	195.2	430	606	194.6	0.6	0.250218	0.80242	0
LOCUS_03880	LOCUS_35190	PF00248.21	18	291	157	18	291	156.4	0.6	0.250218	0.80242	0
LOCUS_27000	LOCUS_41550	PF03401.14	52	321	197.9	52	321	197.3	0.6	0.250218	0.80242	0
LOCUS_42720	LOCUS_09990	PF02321.18	45	242	107.5	69	266	106.9	0.6	0.250218	0.80242	0
LOCUS_42720	LOCUS_09990	PF02321.18	269	449	107.5	293	473	106.9	0.6	0.250218	0.80242	0
LOCUS_43200	LOCUS_15400	PF02302.17	4	83	42.8	5	83	42.2	0.6	0.250218	0.80242	0
LOCUS_04890	LOCUS_34190	PF00370.21	2	246	169.2	2	246	168.6	0.6	0.250218	0.80242	0
LOCUS_37230	LOCUS_17190	PF18113.1	305	375	73.5	305	375	72.9	0.6	0.250218	0.80242	0
LOCUS_37460	LOCUS_34020	PF13437.6	218	328	55.3	218	296	54.7	0.6	0.250218	0.80242	0
LOCUS_27340	LOCUS_16870	PF02518.26	234	347	65.1	234	347	64.5	0.6	0.250218	0.80242	0
LOCUS_30000	LOCUS_14470	PF17092.5	309	418	106	309	418	105.4	0.6	0.250218	0.80242	0
LOCUS_24390	LOCUS_38040	PF00081.22	2	89	116.1	2	89	115.5	0.6	0.250218	0.80242	0
LOCUS_23330	LOCUS_38680	PF03466.20	89	293	184.7	89	293	184.1	0.6	0.250218	0.80242	0
LOCUS_06950	LOCUS_12230	PF00291.25	52	375	167.4	52	377	166.8	0.6	0.250218	0.80242	0
LOCUS_33080	LOCUS_30130	PF08447.12	31	113	62.8	31	113	62.2	0.6	0.250218	0.80242	0
LOCUS_26660	LOCUS_41300	PF04340.12	11	232	293.7	11	232	293.1	0.6	0.250218	0.80242	0
LOCUS_42760	LOCUS_10020	PF00768.20	30	261	297.2	31	261	296.6	0.6	0.250218	0.80242	0
LOCUS_41670	LOCUS_08970	PF01041.17	13	374	453.7	13	373	453.1	0.6	0.250218	0.80242	0
LOCUS_26980	LOCUS_41530	PF01970.16	21	439	468.2	21	439	467.6	0.6	0.250218	0.80242	0
LOCUS_08310	LOCUS_20000	PF01026.21	4	255	257.7	4	255	257.1	0.6	0.250218	0.80242	0
LOCUS_26150	LOCUS_04810	PF02705.16	14	544	686.3	14	544	685.7	0.6	0.250218	0.80242	0
LOCUS_06250	LOCUS_12920	PF13188.7	82	135	24.1	82	134	23.6	0.5	0.208515	0.83482	0
LOCUS_19640	LOCUS_37780	PF06276.12	93	236	109.1	93	236	108.6	0.5	0.208515	0.83482	0
LOCUS_17490	LOCUS_00720	PF01148.20	4	278	238.9	4	278	238.4	0.5	0.208515	0.83482	0
LOCUS_08020	LOCUS_20280	PF08007.12	10	310	348.2	10	310	347.7	0.5	0.208515	0.83482	0
LOCUS_19840	LOCUS_37580	PF13722.6	447	575	120.4	491	619	119.9	0.5	0.208515	0.83482	0
LOCUS_27180	LOCUS_41730	PF01205.19	19	126	96.4	18	125	95.9	0.5	0.208515	0.83482	0
LOCUS_09900	LOCUS_18610	PF00267.21	28	356	468.2	28	356	467.7	0.5	0.208515	0.83482	0
LOCUS_26530	LOCUS_41180	PF00324.21	16	428	346.4	16	428	345.9	0.5	0.208515	0.83482	0
LOCUS_15100	LOCUS_11660	PF02547.15	4	343	443.9	4	343	443.4	0.5	0.208515	0.83482	0
LOCUS_08270	LOCUS_20050	PF13036.6	73	210	128	73	210	127.5	0.5	0.208515	0.83482	0
LOCUS_38830	LOCUS_06300	PF02565.15	84	227	84.6	83	226	84.1	0.5	0.208515	0.83482	0
LOCUS_43300	LOCUS_10950	PF00873.19	4	1008	1237.1	4	1008	1236.6	0.5	0.208515	0.83482	0
LOCUS_01810	LOCUS_26230	PF01330.21	1	62	77	1	62	76.5	0.5	0.208515	0.83482	0
LOCUS_01880	LOCUS_26160	PF00224.21	6	344	436.7	6	344	436.2	0.5	0.208515	0.83482	0
LOCUS_27290	LOCUS_16930	PF00476.20	552	925	538.2	552	925	537.7	0.5	0.208515	0.83482	0
LOCUS_19010	LOCUS_02290	PF13603.6	224	359	28.6	225	359	28.1	0.5	0.208515	0.83482	0
LOCUS_14190	LOCUS_23570	PF13411.6	1	66	66.3	1	66	65.8	0.5	0.208515	0.83482	0
LOCUS_23400	LOCUS_38610	PF00311.17	129	883	981.6	129	883	981.1	0.5	0.208515	0.83482	0
LOCUS_01650	LOCUS_26360	PF03932.14	3	200	282.9	3	200	282.4	0.5	0.208515	0.83482	0
LOCUS_01960	LOCUS_26100	PF02222.22	123	295	193.2	123	295	192.7	0.5	0.208515	0.83482	0
LOCUS_28710	LOCUS_15550	PF01432.20	222	677	590	222	677	589.5	0.5	0.208515	0.83482	0
LOCUS_27680	LOCUS_16520	PF12833.7	184	263	66.5	184	263	66	0.5	0.208515	0.83482	0
LOCUS_21880	LOCUS_03540	PF13520.6	12	403	172.9	12	403	172.4	0.5	0.208515	0.83482	0
LOCUS_33400	LOCUS_30460	PF02321.18	27	209	200.4	27	209	199.9	0.5	0.208515	0.83482	0
LOCUS_33400	LOCUS_30460	PF02321.18	232	427	200.4	232	427	199.9	0.5	0.208515	0.83482	0
LOCUS_06790	LOCUS_12410	PF00925.20	5	170	228.2	5	170	227.7	0.5	0.208515	0.83482	0
LOCUS_21070	LOCUS_04300	PF13483.6	44	283	57.6	44	283	57.1	0.5	0.208515	0.83482	0
LOCUS_36270	LOCUS_18060	PF02952.17	390	554	188.8	390	554	188.3	0.5	0.208515	0.83482	0
LOCUS_42600	LOCUS_32800	PF00356.21	3	48	76.4	3	48	75.9	0.5	0.208515	0.83482	0
LOCUS_25970	LOCUS_04990	PF01380.22	289	418	226.1	289	418	225.6	0.5	0.208515	0.83482	0
LOCUS_25970	LOCUS_04990	PF01380.22	462	591	226.1	462	591	225.6	0.5	0.208515	0.83482	0
LOCUS_14260	LOCUS_23670	PF00122.20	320	500	174.9	320	500	174.4	0.5	0.208515	0.83482	0
LOCUS_23640	LOCUS_38380	PF07690.16	34	400	149	34	400	148.5	0.5	0.208515	0.83482	0
LOCUS_22300	LOCUS_03270	PF03918.14	8	126	147.5	8	126	147	0.5	0.208515	0.83482	0
LOCUS_34660	LOCUS_31510	PF03709.15	1	88	54.4	1	87	53.9	0.5	0.208515	0.83482	0
LOCUS_13840	LOCUS_23180	PF12850.7	1	203	43.1	1	203	42.6	0.5	0.208515	0.83482	0
LOCUS_08130	LOCUS_20180	PF12704.7	27	239	60	27	239	59.5	0.5	0.208515	0.83482	0
LOCUS_25780	LOCUS_05160	PF01212.21	49	437	302.9	49	437	302.4	0.5	0.208515	0.83482	0
LOCUS_26010	LOCUS_04950	PF00231.19	5	286	325	5	286	324.5	0.5	0.208515	0.83482	0
LOCUS_40600	LOCUS_07890	PF00155.21	37	376	203.7	37	376	203.2	0.5	0.208515	0.83482	0
LOCUS_31580	LOCUS_28870	PF01645.17	824	1187	526.5	829	1192	526	0.5	0.208515	0.83482	0
LOCUS_37110	LOCUS_17270	PF00374.19	218	286	53.7	218	286	53.2	0.5	0.208515	0.83482	0
LOCUS_35000	LOCUS_31830	PF02302.17	372	455	48	372	454	47.5	0.5	0.208515	0.83482	0
LOCUS_04260	LOCUS_34810	PF02518.26	320	423	67.9	320	423	67.4	0.5	0.208515	0.83482	0
LOCUS_05840	LOCUS_13240	PF11898.8	713	1297	787.2	713	1297	786.7	0.5	0.208515	0.83482	0
LOCUS_17980	LOCUS_01160	PF01522.21	228	365	77.1	228	365	76.6	0.5	0.208515	0.83482	0
LOCUS_05210	LOCUS_13820	PF00384.22	47	529	124.7	107	589	124.2	0.5	0.208515	0.83482	0
LOCUS_15070	LOCUS_11690	PF02355.16	422	590	57.4	422	590	56.9	0.5	0.208515	0.83482	0
LOCUS_41240	LOCUS_08560	PF13500.6	4	230	175.3	4	230	174.8	0.5	0.208515	0.83482	0
LOCUS_07670	LOCUS_20650	PF07238.14	112	230	45.2	112	230	44.7	0.5	0.208515	0.83482	0
LOCUS_15180	LOCUS_11580	PF13558.6	930	1001	58	930	1001	57.5	0.5	0.208515	0.83482	0
LOCUS_24030	LOCUS_33450	PF04865.14	117	262	90.3	118	261	89.8	0.5	0.208515	0.83482	0
LOCUS_15760	LOCUS_11040	PF16177.5	4	57	77.5	4	57	77	0.5	0.208515	0.83482	0
LOCUS_09960	LOCUS_18550	PF04310.12	2	227	415.1	2	227	414.7	0.4	0.166812	0.86752	0
LOCUS_18720	LOCUS_01900	PF04453.14	242	631	375.1	309	698	374.7	0.4	0.166812	0.86752	0
LOCUS_08780	LOCUS_19570	PF03279.13	5	297	400.6	5	297	400.2	0.4	0.166812	0.86752	0
LOCUS_09980	LOCUS_18530	PF17192.4	121	281	283.6	121	281	283.2	0.4	0.166812	0.86752	0
LOCUS_36970	LOCUS_17410	PF05192.18	272	559	139	272	559	138.6	0.4	0.166812	0.86752	0
LOCUS_12750	LOCUS_22160	PF02130.17	20	142	134.6	20	142	134.2	0.4	0.166812	0.86752	0
LOCUS_14710	LOCUS_12070	PF13279.6	11	119	58.7	11	119	58.3	0.4	0.166812	0.86752	0
LOCUS_38830	LOCUS_06300	PF11967.8	3	77	80.7	4	76	80.3	0.4	0.166812	0.86752	0
LOCUS_37310	LOCUS_17120	PF03829.13	4	115	131.8	4	115	131.4	0.4	0.166812	0.86752	0
LOCUS_22840	LOCUS_02480	PF02690.15	13	147	144.5	13	147	144.1	0.4	0.166812	0.86752	0
LOCUS_35670	LOCUS_32600	PF00291.25	41	358	168.4	41	368	168	0.4	0.166812	0.86752	0
LOCUS_15730	LOCUS_11070	PF03466.20	96	299	184.3	96	298	183.9	0.4	0.166812	0.86752	0
LOCUS_00640	LOCUS_27380	PF03466.20	91	293	134.4	91	293	134	0.4	0.166812	0.86752	0
LOCUS_05200	LOCUS_13830	PF09163.11	246	289	72.4	246	289	72	0.4	0.166812	0.86752	0
LOCUS_43230	LOCUS_10470	PF00455.22	85	238	172.6	85	238	172.2	0.4	0.166812	0.86752	0
LOCUS_26030	LOCUS_04930	PF00213.18	7	174	170.4	7	174	170	0.4	0.166812	0.86752	0
LOCUS_36500	LOCUS_17810	PF03952.16	4	134	198	4	134	197.6	0.4	0.166812	0.86752	0
LOCUS_25070	LOCUS_05780	PF02441.19	6	177	144.4	6	176	144	0.4	0.166812	0.86752	0
LOCUS_39730	LOCUS_07080	PF13718.6	369	484	98.5	369	485	98.1	0.4	0.166812	0.86752	0
LOCUS_40080	LOCUS_07410	PF01520.18	59	273	175.9	59	273	175.5	0.4	0.166812	0.86752	0
LOCUS_06770	LOCUS_12430	PF06305.11	23	85	74.5	33	95	74.1	0.4	0.166812	0.86752	0
LOCUS_35110	LOCUS_32000	PF00126.27	8	65	50.4	8	65	50	0.4	0.166812	0.86752	0
LOCUS_38790	LOCUS_06260	PF03144.25	107	177	48.5	205	275	48.1	0.4	0.166812	0.86752	0
LOCUS_18920	LOCUS_02130	PF07180.11	8	61	26.7	8	61	26.3	0.4	0.166812	0.86752	0
LOCUS_19120	LOCUS_39100	PF13099.6	5	39	54.4	5	39	54	0.4	0.166812	0.86752	0
LOCUS_24480	LOCUS_38010	PF03466.20	146	303	61.5	146	303	61.1	0.4	0.166812	0.86752	0
LOCUS_33040	LOCUS_30090	PF16353.5	614	699	63.4	614	699	63	0.4	0.166812	0.86752	0
LOCUS_11620	LOCUS_42000	PF01095.19	194	339	53.1	195	339	52.7	0.4	0.166812	0.86752	0
LOCUS_18890	LOCUS_02100	PF13193.6	440	515	55	435	510	54.6	0.4	0.166812	0.86752	0
LOCUS_10610	LOCUS_36720	PF01370.21	15	246	97.8	15	246	97.4	0.4	0.166812	0.86752	0
LOCUS_24920	LOCUS_05900	PF08437.10	280	336	78.8	280	336	78.4	0.4	0.166812	0.86752	0
LOCUS_23320	LOCUS_38690	PF02852.22	346	457	106.3	346	457	105.9	0.4	0.166812	0.86752	0
LOCUS_32780	LOCUS_29880	PF07332.11	19	127	78.1	19	127	77.7	0.4	0.166812	0.86752	0
LOCUS_03520	LOCUS_35510	PF00005.27	17	172	73.3	17	172	72.9	0.4	0.166812	0.86752	0
LOCUS_25030	LOCUS_05820	PF01149.24	1	114	111.3	1	114	110.9	0.4	0.166812	0.86752	0
LOCUS_26800	LOCUS_41430	PF00271.31	224	332	88.3	224	332	87.9	0.4	0.166812	0.86752	0
LOCUS_34960	LOCUS_31790	PF01435.18	71	245	92.1	75	245	91.7	0.4	0.166812	0.86752	0
LOCUS_42220	LOCUS_09490	PF00884.23	260	500	116.3	260	500	115.9	0.4	0.166812	0.86752	0
LOCUS_27210	LOCUS_17020	PF03205.14	5	139	165.7	5	139	165.3	0.4	0.166812	0.86752	0
LOCUS_32900	LOCUS_29960	PF04295.13	107	494	518.6	107	494	518.2	0.4	0.166812	0.86752	0
LOCUS_39280	LOCUS_06660	PF00883.21	109	421	347.5	109	421	347.1	0.4	0.166812	0.86752	0
LOCUS_16040	LOCUS_40650	PF03466.20	90	294	139.7	90	294	139.3	0.4	0.166812	0.86752	0
LOCUS_21210	LOCUS_04170	PF00773.19	260	587	372.2	260	587	371.8	0.4	0.166812	0.86752	0
LOCUS_37450	LOCUS_34030	PF07690.16	19	413	183.7	19	413	183.3	0.4	0.166812	0.86752	0
LOCUS_09680	LOCUS_18750	PF04403.13	49	200	309.5	49	200	309.1	0.4	0.166812	0.86752	0
LOCUS_09680	LOCUS_18750	PF04403.13	253	408	309.5	253	408	309.1	0.4	0.166812	0.86752	0
LOCUS_10260	LOCUS_18250	PF12002.8	268	434	217.2	268	434	216.8	0.4	0.166812	0.86752	0
LOCUS_04180	LOCUS_34890	PF02836.17	274	593	372.9	274	593	372.5	0.4	0.166812	0.86752	0
LOCUS_03900	LOCUS_35170	PF04632.12	20	662	541.6	20	662	541.3	0.3	0.125109	0.90044	0
LOCUS_13170	LOCUS_22560	PF08218.11	147	333	280.2	147	333	279.9	0.3	0.125109	0.90044	0
LOCUS_13140	LOCUS_22530	PF03606.15	6	451	453.8	6	451	453.5	0.3	0.125109	0.90044	0
LOCUS_28330	LOCUS_15870	PF00563.20	402	635	211.3	402	635	211	0.3	0.125109	0.90044	0
LOCUS_06570	LOCUS_12620	PF00528.22	92	311	152.3	92	311	152	0.3	0.125109	0.90044	0
LOCUS_23550	LOCUS_38470	PF02219.17	16	291	362.7	16	291	362.4	0.3	0.125109	0.90044	0
LOCUS_12010	LOCUS_21460	PF05683.12	331	536	266.6	331	536	266.3	0.3	0.125109	0.90044	0
LOCUS_40140	LOCUS_07470	PF02378.18	120	401	142.4	120	401	142.1	0.3	0.125109	0.90044	0
LOCUS_10490	LOCUS_36830	PF12704.7	272	491	140.8	272	491	140.5	0.3	0.125109	0.90044	0
LOCUS_41980	LOCUS_09250	PF16359.5	688	789	137.9	688	789	137.6	0.3	0.125109	0.90044	0
LOCUS_00440	LOCUS_07270	PF03319.13	1	87	103.9	1	83	103.6	0.3	0.125109	0.90044	0
LOCUS_19310	LOCUS_39270	PF00300.22	4	194	194.3	4	194	194	0.3	0.125109	0.90044	0
LOCUS_19070	LOCUS_02350	PF06965.12	6	380	507.1	6	380	506.8	0.3	0.125109	0.90044	0
LOCUS_11980	LOCUS_21430	PF07476.11	164	409	388.8	164	409	388.5	0.3	0.125109	0.90044	0
LOCUS_12770	LOCUS_22180	PF00795.22	224	478	137.9	224	478	137.6	0.3	0.125109	0.90044	0
LOCUS_08320	LOCUS_19990	PF13177.6	12	164	140.8	12	164	140.5	0.3	0.125109	0.90044	0
LOCUS_28350	LOCUS_15850	PF05193.21	201	377	68.4	201	377	68.1	0.3	0.125109	0.90044	0
LOCUS_04210	LOCUS_34860	PF06097.11	1	480	463.5	1	480	463.2	0.3	0.125109	0.90044	0
LOCUS_31770	LOCUS_29050	PF02405.16	44	256	245	44	256	244.7	0.3	0.125109	0.90044	0
LOCUS_01020	LOCUS_26930	PF02049.18	18	104	94.9	21	104	94.6	0.3	0.125109	0.90044	0
LOCUS_10150	LOCUS_18360	PF02624.16	59	391	276	59	391	275.7	0.3	0.125109	0.90044	0
LOCUS_11900	LOCUS_21340	PF01618.16	78	207	140.5	78	207	140.2	0.3	0.125109	0.90044	0
LOCUS_15890	LOCUS_40810	PF00549.19	346	503	162.8	346	503	162.5	0.3	0.125109	0.90044	0
LOCUS_39540	LOCUS_06900	PF05231.14	1	264	186.5	1	264	186.2	0.3	0.125109	0.90044	0
LOCUS_07510	LOCUS_20820	PF03462.18	13	203	254.3	13	203	254	0.3	0.125109	0.90044	0
LOCUS_21390	LOCUS_04000	PF00924.18	875	1074	182.5	875	1074	182.2	0.3	0.125109	0.90044	0
LOCUS_24500	LOCUS_37990	PF11742.8	3	78	143.4	3	78	143.1	0.3	0.125109	0.90044	0
LOCUS_18540	LOCUS_01720	PF08502.10	369	499	122.9	369	499	122.6	0.3	0.125109	0.90044	0
LOCUS_42090	LOCUS_09370	PF12801.7	83	126	56.6	83	126	56.3	0.3	0.125109	0.90044	0
LOCUS_42090	LOCUS_09370	PF12801.7	179	211	56.6	179	211	56.3	0.3	0.125109	0.90044	0
LOCUS_29270	LOCUS_15190	PF02881.19	225	290	51.6	225	290	51.3	0.3	0.125109	0.90044	0
LOCUS_19060	LOCUS_02340	PF03466.20	97	284	39.6	97	284	39.3	0.3	0.125109	0.90044	0
LOCUS_19200	LOCUS_39180	PF00288.26	84	150	52.6	85	150	52.3	0.3	0.125109	0.90044	0
LOCUS_24540	LOCUS_37950	PF09106.11	424	480	57.1	424	480	56.8	0.3	0.125109	0.90044	0
LOCUS_35150	LOCUS_32040	PF02310.19	586	699	59.7	586	699	59.4	0.3	0.125109	0.90044	0
LOCUS_24480	LOCUS_38010	PF00126.27	9	66	46.7	9	66	46.4	0.3	0.125109	0.90044	0
LOCUS_07350	LOCUS_20950	PF01568.21	1087	1202	81	1087	1202	80.7	0.3	0.125109	0.90044	0
LOCUS_40580	LOCUS_07870	PF04397.15	146	242	113.1	146	242	112.8	0.3	0.125109	0.90044	0
LOCUS_26400	LOCUS_41050	PF00271.31	243	351	103.6	243	351	103.3	0.3	0.125109	0.90044	0
LOCUS_31570	LOCUS_28860	PF00070.27	289	364	49.3	289	364	49	0.3	0.125109	0.90044	0
LOCUS_15680	LOCUS_11110	PF00132.24	135	169	62.3	132	166	62	0.3	0.125109	0.90044	0
LOCUS_43470	LOCUS_28160	PF00132.24	110	141	36	110	141	35.7	0.3	0.125109	0.90044	0
LOCUS_01360	LOCUS_26630	PF00210.24	7	143	122.6	7	143	122.3	0.3	0.125109	0.90044	0
LOCUS_15150	LOCUS_11610	PF11808.8	6	91	94.5	6	91	94.2	0.3	0.125109	0.90044	0
LOCUS_26570	LOCUS_41220	PF07219.13	26	132	122.1	26	132	121.8	0.3	0.125109	0.90044	0
LOCUS_25230	LOCUS_05630	PF05170.14	1	540	88.6	1	540	88.3	0.3	0.125109	0.90044	0
LOCUS_39450	LOCUS_06830	PF13742.6	3	77	96.6	3	77	96.3	0.3	0.125109	0.90044	0
LOCUS_35570	LOCUS_32500	PF01315.22	187	297	107	187	297	106.7	0.3	0.125109	0.90044	0
LOCUS_13410	LOCUS_22790	PF13193.6	446	520	49.3	446	520	49	0.3	0.125109	0.90044	0
LOCUS_39310	LOCUS_06690	PF07703.14	759	906	54.8	759	906	54.5	0.3	0.125109	0.90044	0
LOCUS_42310	LOCUS_09580	PF12911.7	8	49	27.4	8	46	27.1	0.3	0.125109	0.90044	0
LOCUS_01130	LOCUS_26820	PF00700.21	350	434	102.6	351	435	102.3	0.3	0.125109	0.90044	0
LOCUS_04060	LOCUS_35010	PF12838.7	376	430	37.8	376	430	37.5	0.3	0.125109	0.90044	0
LOCUS_27340	LOCUS_16870	PF00512.25	131	186	52.3	131	186	52	0.3	0.125109	0.90044	0
LOCUS_23490	LOCUS_38530	PF00381.19	7	84	46.3	7	84	46	0.3	0.125109	0.90044	0
LOCUS_35440	LOCUS_32350	PF00258.25	5	160	98.7	5	160	98.4	0.3	0.125109	0.90044	0
LOCUS_29600	LOCUS_14890	PF02922.18	125	207	105.7	125	207	105.4	0.3	0.125109	0.90044	0
LOCUS_38580	LOCUS_06090	PF10043.9	24	100	41.8	24	100	41.5	0.3	0.125109	0.90044	0
LOCUS_38790	LOCUS_06260	PF06421.12	389	494	168.7	487	592	168.4	0.3	0.125109	0.90044	0
LOCUS_15790	LOCUS_11010	PF13714.6	10	250	168.2	10	250	167.9	0.3	0.125109	0.90044	0
LOCUS_08650	LOCUS_19680	PF04337.12	5	158	213.2	5	158	212.9	0.3	0.125109	0.90044	0
LOCUS_12490	LOCUS_21930	PF00702.26	301	530	133.7	301	530	133.4	0.3	0.125109	0.90044	0
LOCUS_05850	LOCUS_13230	PF02525.17	3	195	162.6	3	194	162.3	0.3	0.125109	0.90044	0
LOCUS_39560	LOCUS_06920	PF13090.6	505	676	229.6	505	676	229.3	0.3	0.125109	0.90044	0
LOCUS_35720	LOCUS_32650	PF02738.18	159	700	544.4	159	700	544.1	0.3	0.125109	0.90044	0
LOCUS_04230	LOCUS_34840	PF05683.12	332	537	303.4	332	537	303.1	0.3	0.125109	0.90044	0
LOCUS_13450	LOCUS_22830	PF01032.18	19	328	302.9	19	328	302.6	0.3	0.125109	0.90044	0
LOCUS_22260	LOCUS_03310	PF00384.22	61	487	387.9	61	487	387.6	0.3	0.125109	0.90044	0
LOCUS_40350	LOCUS_07660	PF13593.6	8	316	344.1	8	316	343.9	0.2	0.0834061	0.93352	0
LOCUS_21690	LOCUS_03710	PF01276.20	130	545	660.7	130	545	660.5	0.2	0.0834061	0.93352	0
LOCUS_16780	LOCUS_39960	PF09317.11	514	792	390.1	514	792	389.9	0.2	0.0834061	0.93352	0
LOCUS_33230	LOCUS_30270	PF02673.18	10	266	298.6	10	266	298.4	0.2	0.0834061	0.93352	0
LOCUS_11090	LOCUS_36210	PF02901.15	10	671	692.6	10	671	692.4	0.2	0.0834061	0.93352	0
LOCUS_31260	LOCUS_28580	PF13116.6	505	789	325.1	505	789	324.9	0.2	0.0834061	0.93352	0
LOCUS_37090	LOCUS_17290	PF00361.20	135	404	133.4	126	404	133.2	0.2	0.0834061	0.93352	0
LOCUS_19580	LOCUS_39490	PF00009.27	13	277	158.3	13	277	158.1	0.2	0.0834061	0.93352	0
LOCUS_09690	LOCUS_18740	PF00005.27	19	185	171.8	19	185	171.6	0.2	0.0834061	0.93352	0
LOCUS_09690	LOCUS_18740	PF00005.27	336	469	171.8	336	469	171.6	0.2	0.0834061	0.93352	0
LOCUS_03680	LOCUS_35360	PF08803.11	4	98	138.4	4	98	138.2	0.2	0.0834061	0.93352	0
LOCUS_09550	LOCUS_18880	PF12462.8	1	164	203.8	1	164	203.6	0.2	0.0834061	0.93352	0
LOCUS_36060	LOCUS_32970	PF00675.20	54	191	133.8	54	191	133.6	0.2	0.0834061	0.93352	0
LOCUS_19480	LOCUS_39390	PF01676.18	2	398	134.4	2	398	134.2	0.2	0.0834061	0.93352	0
LOCUS_17520	LOCUS_00750	PF01765.19	20	183	211.4	20	183	211.2	0.2	0.0834061	0.93352	0
LOCUS_20400	LOCUS_37160	PF02729.21	7	147	164.8	7	147	164.6	0.2	0.0834061	0.93352	0
LOCUS_13160	LOCUS_22550	PF14689.6	330	373	30.6	330	372	30.4	0.2	0.0834061	0.93352	0
LOCUS_39680	LOCUS_07030	PF01842.25	97	166	36.7	97	166	36.5	0.2	0.0834061	0.93352	0
LOCUS_05990	LOCUS_13110	PF17147.4	265	347	59.7	265	347	59.5	0.2	0.0834061	0.93352	0
LOCUS_12210	LOCUS_21600	PF00345.20	22	142	119.8	22	142	119.6	0.2	0.0834061	0.93352	0
LOCUS_19230	LOCUS_39200	PF00588.19	3	153	115.3	3	153	115.1	0.2	0.0834061	0.93352	0
LOCUS_43450	LOCUS_28180	PF13614.6	538	651	49.6	538	651	49.4	0.2	0.0834061	0.93352	0
LOCUS_01510	LOCUS_26500	PF01627.23	6	104	72	6	104	71.8	0.2	0.0834061	0.93352	0
LOCUS_08030	LOCUS_20270	PF01546.28	139	402	62.2	139	402	62	0.2	0.0834061	0.93352	0
LOCUS_23700	LOCUS_38320	PF00270.29	203	362	60.1	203	362	59.9	0.2	0.0834061	0.93352	0
LOCUS_25430	LOCUS_05540	PF01979.20	82	362	100.3	82	362	100.1	0.2	0.0834061	0.93352	0
LOCUS_31600	LOCUS_28890	PF02518.26	395	504	108.4	395	504	108.2	0.2	0.0834061	0.93352	0
LOCUS_02690	LOCUS_25310	PF17763.1	213	326	112.4	213	326	112.2	0.2	0.0834061	0.93352	0
LOCUS_35570	LOCUS_32500	PF01799.20	73	144	38.5	73	144	38.3	0.2	0.0834061	0.93352	0
LOCUS_34700	LOCUS_31550	PF14815.6	234	343	87.4	234	343	87.2	0.2	0.0834061	0.93352	0
LOCUS_29610	LOCUS_14880	PF00128.24	185	281	60.6	185	269	60.4	0.2	0.0834061	0.93352	0
LOCUS_28880	LOCUS_15450	PF12698.7	26	363	108.4	26	363	108.2	0.2	0.0834061	0.93352	0
LOCUS_33130	LOCUS_30180	PF08278.11	451	574	112.3	451	574	112.1	0.2	0.0834061	0.93352	0
LOCUS_41590	LOCUS_08880	PF13193.6	366	423	32.6	366	421	32.4	0.2	0.0834061	0.93352	0
LOCUS_10240	LOCUS_18270	PF01568.21	695	806	102.7	695	806	102.5	0.2	0.0834061	0.93352	0
LOCUS_03050	LOCUS_24970	PF11975.8	199	415	121.8	199	415	121.6	0.2	0.0834061	0.93352	0
LOCUS_10360	LOCUS_36950	PF13954.6	26	163	111	26	163	110.8	0.2	0.0834061	0.93352	0
LOCUS_36570	LOCUS_17750	PF02782.16	225	418	81.4	225	418	81.2	0.2	0.0834061	0.93352	0
LOCUS_30250	LOCUS_14220	PF03460.17	560	622	45.6	560	622	45.4	0.2	0.0834061	0.93352	0
LOCUS_40330	LOCUS_07640	PF12826.7	510	573	90.2	510	573	90	0.2	0.0834061	0.93352	0
LOCUS_19640	LOCUS_37780	PF11575.8	241	261	31.7	241	261	31.5	0.2	0.0834061	0.93352	0
LOCUS_26570	LOCUS_41220	PF07719.17	329	360	29.4	329	360	29.2	0.2	0.0834061	0.93352	0
LOCUS_18240	LOCUS_01430	PF05157.15	8	68	26.3	8	68	26.1	0.2	0.0834061	0.93352	0
LOCUS_41930	LOCUS_09200	PF17973.1	1345	1461	29.5	1339	1447	29.3	0.2	0.0834061	0.93352	0
LOCUS_27340	LOCUS_16870	PF00989.25	11	99	32	11	99	31.8	0.2	0.0834061	0.93352	0
LOCUS_14830	LOCUS_11950	PF00116.20	128	198	26.2	148	218	26	0.2	0.0834061	0.93352	0
LOCUS_42540	LOCUS_09810	PF00126.27	2	39	33.9	2	39	33.7	0.2	0.0834061	0.93352	0
LOCUS_14400	LOCUS_23800	PF13589.6	25	171	51.9	25	171	51.7	0.2	0.0834061	0.93352	0
LOCUS_20670	LOCUS_04660	PF07244.15	189	245	54.3	189	246	54.1	0.2	0.0834061	0.93352	0
LOCUS_13160	LOCUS_22550	PF17203.4	65	173	76.6	65	173	76.4	0.2	0.0834061	0.93352	0
LOCUS_36740	LOCUS_17580	PF00009.27	27	231	147.1	27	231	146.9	0.2	0.0834061	0.93352	0
LOCUS_37260	LOCUS_17170	PF00158.26	187	353	226.1	187	353	225.9	0.2	0.0834061	0.93352	0
LOCUS_39680	LOCUS_07030	PF13740.6	7	82	93.6	7	82	93.4	0.2	0.0834061	0.93352	0
LOCUS_38790	LOCUS_06260	PF00679.24	301	384	69.6	399	482	69.4	0.2	0.0834061	0.93352	0
LOCUS_11780	LOCUS_41840	PF01263.20	17	342	305	17	342	304.8	0.2	0.0834061	0.93352	0
LOCUS_32990	LOCUS_30040	PF00724.20	5	331	363.5	5	331	363.3	0.2	0.0834061	0.93352	0
LOCUS_25580	LOCUS_05380	PF06826.12	11	179	294.8	11	179	294.6	0.2	0.0834061	0.93352	0
LOCUS_25580	LOCUS_05380	PF06826.12	374	546	294.8	374	546	294.6	0.2	0.0834061	0.93352	0
LOCUS_40570	LOCUS_07860	PF12833.7	204	281	70.1	204	281	69.9	0.2	0.0834061	0.93352	0
LOCUS_31270	LOCUS_28590	PF01523.16	35	332	230	35	332	229.8	0.2	0.0834061	0.93352	0
LOCUS_03060	LOCUS_24960	PF04794.12	5	240	197.1	5	240	196.9	0.2	0.0834061	0.93352	0
LOCUS_14700	LOCUS_12080	PF06508.13	3	213	284.3	3	213	284.1	0.2	0.0834061	0.93352	0
LOCUS_09090	LOCUS_19270	PF00171.22	659	1105	376.5	659	1105	376.3	0.2	0.0834061	0.93352	0
LOCUS_12390	LOCUS_21780	PF03441.14	272	466	283.8	272	466	283.6	0.2	0.0834061	0.93352	0
LOCUS_42450	LOCUS_09720	PF00294.24	5	295	217.2	5	295	217	0.2	0.0834061	0.93352	0
LOCUS_17770	LOCUS_00970	PF14812.6	1	79	93.1	1	79	92.9	0.2	0.0834061	0.93352	0
LOCUS_15620	LOCUS_11160	PF01494.19	16	352	279.2	16	352	279	0.2	0.0834061	0.93352	0
LOCUS_07730	LOCUS_20610	PF01168.20	9	217	223.2	9	217	223	0.2	0.0834061	0.93352	0
LOCUS_07400	LOCUS_20910	PF11924.8	66	341	326.8	66	341	326.6	0.2	0.0834061	0.93352	0
LOCUS_24840	LOCUS_05980	PF01370.21	2	236	160.1	2	236	159.9	0.2	0.0834061	0.93352	0
LOCUS_23540	LOCUS_38480	PF00141.23	78	396	287.7	84	396	287.5	0.2	0.0834061	0.93352	0
LOCUS_23540	LOCUS_38480	PF00141.23	403	700	287.7	403	700	287.5	0.2	0.0834061	0.93352	0
LOCUS_21390	LOCUS_04000	PF12795.7	31	256	176.1	31	256	175.9	0.2	0.0834061	0.93352	0
LOCUS_11880	LOCUS_21320	PF06519.11	299	392	129.6	331	424	129.4	0.2	0.0834061	0.93352	0
LOCUS_00810	LOCUS_27140	PF00892.20	14	140	140.8	14	140	140.7	0.1	0.0417031	0.96674	0
LOCUS_00810	LOCUS_27140	PF00892.20	150	284	140.8	150	284	140.7	0.1	0.0417031	0.96674	0
LOCUS_31380	LOCUS_28700	PF06295.12	6	126	160.3	8	128	160.2	0.1	0.0417031	0.96674	0
LOCUS_27620	LOCUS_16580	PF02634.15	27	264	242.3	38	275	242.2	0.1	0.0417031	0.96674	0
LOCUS_40430	LOCUS_07720	PF00749.21	2	305	412	2	305	411.9	0.1	0.0417031	0.96674	0
LOCUS_18150	LOCUS_01330	PF00198.23	399	629	266.3	399	629	266.2	0.1	0.0417031	0.96674	0
LOCUS_23060	LOCUS_39710	PF01964.18	148	596	662.4	148	596	662.3	0.1	0.0417031	0.96674	0
LOCUS_34880	LOCUS_31740	PF00083.24	18	450	472.5	18	450	472.4	0.1	0.0417031	0.96674	0
LOCUS_03320	LOCUS_24110	PF02896.18	481	789	203.8	481	789	203.7	0.1	0.0417031	0.96674	0
LOCUS_14970	LOCUS_11810	PF04608.13	22	162	172.3	22	162	172.2	0.1	0.0417031	0.96674	0
LOCUS_08460	LOCUS_19850	PF10150.9	121	391	312.1	121	391	312	0.1	0.0417031	0.96674	0
LOCUS_36970	LOCUS_17410	PF05188.17	131	256	115.2	131	256	115.1	0.1	0.0417031	0.96674	0
LOCUS_09870	LOCUS_18630	PF17767.1	29	146	126.2	13	130	126.1	0.1	0.0417031	0.96674	0
LOCUS_29180	LOCUS_15280	PF08786.11	51	181	105.2	51	181	105.1	0.1	0.0417031	0.96674	0
LOCUS_29420	LOCUS_15020	PF00528.22	93	276	79.7	93	276	79.6	0.1	0.0417031	0.96674	0
LOCUS_21300	LOCUS_04080	PF01119.19	214	330	120.7	214	330	120.6	0.1	0.0417031	0.96674	0
LOCUS_42200	LOCUS_09480	PF00196.19	153	207	86.2	153	207	86.1	0.1	0.0417031	0.96674	0
LOCUS_10500	LOCUS_36820	PF16576.5	49	294	65.4	49	294	65.3	0.1	0.0417031	0.96674	0
LOCUS_41960	LOCUS_09230	PF00072.24	827	936	102.9	827	936	102.8	0.1	0.0417031	0.96674	0
LOCUS_14260	LOCUS_23670	PF00403.26	8	62	102.9	8	62	102.8	0.1	0.0417031	0.96674	0
LOCUS_14260	LOCUS_23670	PF00403.26	105	159	102.9	105	159	102.8	0.1	0.0417031	0.96674	0
LOCUS_02380	LOCUS_25680	PF13307.6	459	616	120.2	459	616	120.1	0.1	0.0417031	0.96674	0
LOCUS_30320	LOCUS_14150	PF13515.6	355	476	70.9	377	498	70.8	0.1	0.0417031	0.96674	0
LOCUS_23060	LOCUS_39710	PF13667.6	27	108	112.7	27	108	112.6	0.1	0.0417031	0.96674	0
LOCUS_36570	LOCUS_17750	PF00370.21	5	110	76.4	5	110	76.3	0.1	0.0417031	0.96674	0
LOCUS_36570	LOCUS_17750	PF00370.21	121	216	76.4	121	216	76.3	0.1	0.0417031	0.96674	0
LOCUS_31060	LOCUS_28370	PF16576.5	60	292	57.5	59	292	57.4	0.1	0.0417031	0.96674	0
LOCUS_37010	LOCUS_17370	PF00586.24	53	152	59.1	53	152	59	0.1	0.0417031	0.96674	0
LOCUS_08450	LOCUS_19860	PF01479.25	34	80	41.7	34	80	41.6	0.1	0.0417031	0.96674	0
LOCUS_29850	LOCUS_14620	PF17910.1	177	257	28.3	177	257	28.2	0.1	0.0417031	0.96674	0
LOCUS_09630	LOCUS_18800	PF05362.13	435	538	39.9	435	538	39.8	0.1	0.0417031	0.96674	0
LOCUS_01250	LOCUS_26680	PF02151.19	204	237	40.4	204	237	40.3	0.1	0.0417031	0.96674	0
LOCUS_29630	LOCUS_14860	PF00534.20	288	438	46	288	438	45.9	0.1	0.0417031	0.96674	0
LOCUS_40140	LOCUS_07470	PF00367.20	13	44	47.6	13	44	47.5	0.1	0.0417031	0.96674	0
LOCUS_42270	LOCUS_09540	PF01479.25	1	45	37.7	1	45	37.6	0.1	0.0417031	0.96674	0
LOCUS_21300	LOCUS_04080	PF13589.6	24	122	48.7	24	122	48.6	0.1	0.0417031	0.96674	0
LOCUS_00290	LOCUS_27770	PF00126.27	7	63	48.5	7	63	48.4	0.1	0.0417031	0.96674	0
LOCUS_23700	LOCUS_38320	PF00271.31	522	589	43.4	522	589	43.3	0.1	0.0417031	0.96674	0
LOCUS_07560	LOCUS_20770	PF01740.21	453	554	46.2	453	554	46.1	0.1	0.0417031	0.96674	0
LOCUS_00940	LOCUS_27010	PF01052.20	253	321	61.5	253	321	61.4	0.1	0.0417031	0.96674	0
LOCUS_12140	LOCUS_21530	PF13534.6	148	221	40.2	148	221	40.1	0.1	0.0417031	0.96674	0
LOCUS_42080	LOCUS_09360	PF12800.7	136	155	29.5	109	128	29.4	0.1	0.0417031	0.96674	0
LOCUS_42080	LOCUS_09360	PF12800.7	183	196	29.5	156	169	29.4	0.1	0.0417031	0.96674	0
LOCUS_12330	LOCUS_21720	PF06827.14	235	263	35.1	235	263	35	0.1	0.0417031	0.96674	0
LOCUS_19950	LOCUS_37500	PF00271.31	1089	1153	40.4	1089	1153	40.3	0.1	0.0417031	0.96674	0
LOCUS_26440	LOCUS_41090	PF02706.15	15	84	55	15	84	54.9	0.1	0.0417031	0.96674	0
LOCUS_10680	LOCUS_36650	PF00528.22	40	214	48.5	32	214	48.4	0.1	0.0417031	0.96674	0
LOCUS_17780	LOCUS_00980	PF00271.31	219	342	43.9	219	342	43.8	0.1	0.0417031	0.96674	0
LOCUS_10360	LOCUS_36950	PF13953.6	758	816	47.4	758	816	47.3	0.1	0.0417031	0.96674	0
LOCUS_11630	LOCUS_41990	PF00694.19	636	684	28.3	636	684	28.2	0.1	0.0417031	0.96674	0
LOCUS_06760	LOCUS_12440	PF13432.6	113	171	38.1	113	171	38	0.1	0.0417031	0.96674	0
LOCUS_23560	LOCUS_38460	PF00367.20	426	458	48.9	438	470	48.8	0.1	0.0417031	0.96674	0
LOCUS_42370	LOCUS_09640	PF07683.14	242	321	24.9	242	321	24.8	0.1	0.0417031	0.96674	0
LOCUS_28170	LOCUS_15980	PF03222.13	21	322	26.9	21	322	26.8	0.1	0.0417031	0.96674	0
LOCUS_03740	LOCUS_35310	PF07690.16	14	341	143.9	14	341	143.8	0.1	0.0417031	0.96674	0
LOCUS_31970	LOCUS_29230	PF02878.16	4	136	154.4	4	136	154.3	0.1	0.0417031	0.96674	0
LOCUS_28290	LOCUS_15910	PF00535.26	276	446	120.6	276	446	120.5	0.1	0.0417031	0.96674	0
LOCUS_07100	LOCUS_21200	PF08352.12	244	311	68	244	311	67.9	0.1	0.0417031	0.96674	0
LOCUS_39350	LOCUS_06730	PF13413.6	18	78	55.3	18	78	55.2	0.1	0.0417031	0.96674	0
LOCUS_10620	LOCUS_36710	PF01510.25	42	179	89.1	42	179	89	0.1	0.0417031	0.96674	0
LOCUS_42500	LOCUS_09770	PF07662.13	201	412	234.7	201	412	234.6	0.1	0.0417031	0.96674	0
LOCUS_00140	LOCUS_27910	PF03446.15	5	174	174.4	5	174	174.3	0.1	0.0417031	0.96674	0
LOCUS_08050	LOCUS_20260	PF00005.27	29	168	119	35	174	118.9	0.1	0.0417031	0.96674	0
LOCUS_08180	LOCUS_20140	PF03461.15	1027	1119	102	1027	1119	101.9	0.1	0.0417031	0.96674	0
LOCUS_36050	LOCUS_32960	PF17946.1	829	1049	222.9	829	1049	222.8	0.1	0.0417031	0.96674	0
LOCUS_12650	LOCUS_22060	PF00358.20	500	624	157.9	500	624	157.8	0.1	0.0417031	0.96674	0
LOCUS_31370	LOCUS_00850	PF00595.24	261	345	102.5	288	368	102.4	0.1	0.0417031	0.96674	0
LOCUS_31370	LOCUS_00850	PF00595.24	374	443	102.5	394	464	102.4	0.1	0.0417031	0.96674	0
LOCUS_07380	LOCUS_20930	PF07730.13	390	453	68.1	390	453	68	0.1	0.0417031	0.96674	0
LOCUS_02560	LOCUS_25520	PF04284.13	7	145	154	7	145	153.9	0.1	0.0417031	0.96674	0
LOCUS_03470	LOCUS_35560	PF01565.23	52	192	130.2	52	192	130.1	0.1	0.0417031	0.96674	0
LOCUS_41290	LOCUS_08610	PF02080.21	231	304	90.1	231	304	90	0.1	0.0417031	0.96674	0
LOCUS_41290	LOCUS_08610	PF02080.21	326	390	90.1	326	390	90	0.1	0.0417031	0.96674	0
LOCUS_29400	LOCUS_15040	PF13416.6	44	368	148.9	44	368	148.8	0.1	0.0417031	0.96674	0
LOCUS_17400	LOCUS_00630	PF17657.1	561	735	222	561	735	221.9	0.1	0.0417031	0.96674	0
LOCUS_33330	LOCUS_30360	PF04380.13	1	78	100	1	78	99.9	0.1	0.0417031	0.96674	0
LOCUS_05100	LOCUS_13920	PF00990.21	377	525	83	377	525	82.9	0.1	0.0417031	0.96674	0
LOCUS_40340	LOCUS_07650	PF12843.7	3	68	101.3	3	68	101.2	0.1	0.0417031	0.96674	0
LOCUS_38600	LOCUS_06110	PF13607.6	147	280	157.6	147	280	157.5	0.1	0.0417031	0.96674	0
LOCUS_27360	LOCUS_16840	PF00009.27	4	195	196	4	195	195.9	0.1	0.0417031	0.96674	0
LOCUS_32370	LOCUS_29660	PF08220.12	18	74	74.5	18	74	74.4	0.1	0.0417031	0.96674	0
LOCUS_37680	LOCUS_33810	PF01476.20	99	147	54.3	99	147	54.2	0.1	0.0417031	0.96674	0
LOCUS_04340	LOCUS_34750	PF05222.15	4	137	175.5	4	137	175.4	0.1	0.0417031	0.96674	0
LOCUS_20510	LOCUS_37080	PF03477.16	4	89	79.6	4	89	79.5	0.1	0.0417031	0.96674	0
LOCUS_33130	LOCUS_30180	PF01807.20	7	100	139.2	7	100	139.1	0.1	0.0417031	0.96674	0
LOCUS_30510	LOCUS_13960	PF03764.18	486	609	155.1	486	609	155	0.1	0.0417031	0.96674	0
LOCUS_30320	LOCUS_14150	PF12805.7	41	308	239.1	63	330	239	0.1	0.0417031	0.96674	0
LOCUS_31580	LOCUS_28870	PF01493.19	1267	1450	252.1	1272	1455	252	0.1	0.0417031	0.96674	0
LOCUS_43360	LOCUS_28240	PF00485.18	10	199	152.7	10	199	152.6	0.1	0.0417031	0.96674	0
LOCUS_40790	LOCUS_08070	PF00725.22	492	586	126.6	492	586	126.5	0.1	0.0417031	0.96674	0
LOCUS_40790	LOCUS_08070	PF00725.22	618	704	126.6	618	703	126.5	0.1	0.0417031	0.96674	0
LOCUS_29870	LOCUS_14600	PF12836.7	491	555	99.6	491	555	99.5	0.1	0.0417031	0.96674	0
LOCUS_26800	LOCUS_41430	PF00270.29	30	189	76.1	30	189	76	0.1	0.0417031	0.96674	0
LOCUS_32060	LOCUS_29320	PF01138.21	26	154	145	26	154	144.9	0.1	0.0417031	0.96674	0
LOCUS_32060	LOCUS_29320	PF01138.21	334	466	145	334	466	144.9	0.1	0.0417031	0.96674	0
LOCUS_23790	LOCUS_38240	PF06005.12	1	78	86.8	1	78	86.7	0.1	0.0417031	0.96674	0
LOCUS_05840	LOCUS_13240	PF07717.16	622	698	71	622	698	70.9	0.1	0.0417031	0.96674	0
LOCUS_00860	LOCUS_27090	PF10733.9	18	75	114.5	19	76	114.4	0.1	0.0417031	0.96674	0
LOCUS_02190	LOCUS_25870	PF09339.10	15	65	51.8	15	65	51.7	0.1	0.0417031	0.96674	0
LOCUS_40780	LOCUS_08060	PF02803.18	297	434	125.5	297	434	125.4	0.1	0.0417031	0.96674	0
LOCUS_29270	LOCUS_15190	PF00448.22	308	508	267.7	308	508	267.6	0.1	0.0417031	0.96674	0
LOCUS_37560	LOCUS_33930	PF02867.15	176	693	478.4	176	693	478.3	0.1	0.0417031	0.96674	0
LOCUS_39550	LOCUS_06910	PF02541.16	26	308	345.9	26	308	345.8	0.1	0.0417031	0.96674	0
LOCUS_22850	LOCUS_02460	PF02574.16	17	325	269.4	17	325	269.3	0.1	0.0417031	0.96674	0
LOCUS_22850	LOCUS_02460	PF02965.17	938	1208	431.4	938	1208	431.3	0.1	0.0417031	0.96674	0
LOCUS_18540	LOCUS_01720	PF00682.19	4	273	351.7	4	273	351.6	0.1	0.0417031	0.96674	0
LOCUS_30190	LOCUS_14280	PF10797.9	6	431	557.3	6	431	557.2	0.1	0.0417031	0.96674	0
LOCUS_39630	LOCUS_06990	PF03960.15	8	117	77.3	8	117	77.3	0	0	1	0
LOCUS_07970	LOCUS_20330	PF03054.16	21	375	482.2	21	375	482.2	0	0	1	0
LOCUS_41270	LOCUS_08590	PF03887.14	1	164	230.6	1	164	230.6	0	0	1	0
LOCUS_13160	LOCUS_22550	PF00989.25	225	285	24.9	225	285	24.9	0	0	1	0
LOCUS_06250	LOCUS_12920	PF00158.26	207	365	187.8	207	365	187.8	0	0	1	0
LOCUS_39760	LOCUS_07110	PF01546.28	62	371	150.7	62	371	150.7	0	0	1	0
LOCUS_29410	LOCUS_15030	PF00528.22	88	293	71.8	88	293	71.8	0	0	1	0
LOCUS_35580	LOCUS_32510	PF03450.17	167	248	23.4	167	248	23.4	0	0	1	0
LOCUS_24590	LOCUS_37900	PF02302.17	379	453	38.8	379	453	38.8	0	0	1	0
LOCUS_24590	LOCUS_37900	PF00359.22	498	634	113.9	498	634	113.9	0	0	1	0
LOCUS_18020	LOCUS_01200	PF00484.19	38	187	170.4	38	187	170.4	0	0	1	0
LOCUS_42090	LOCUS_09370	PF13237.6	221	270	29.4	221	270	29.4	0	0	1	0
LOCUS_37260	LOCUS_17170	PF01590.26	23	154	41.5	23	154	41.5	0	0	1	0
LOCUS_06360	LOCUS_12820	PF00107.26	168	286	89.1	168	286	89.1	0	0	1	0
LOCUS_39620	LOCUS_06980	PF00308.18	24	220	64.6	24	220	64.6	0	0	1	0
LOCUS_04760	LOCUS_34330	PF04960.15	24	308	376.3	24	308	376.3	0	0	1	0
LOCUS_04490	LOCUS_34600	PF04879.16	49	108	55.6	49	108	55.6	0	0	1	0
LOCUS_36700	LOCUS_17620	PF01507.19	48	219	175.8	48	219	175.8	0	0	1	0
LOCUS_21610	LOCUS_03790	PF10415.9	411	464	63.9	411	464	63.9	0	0	1	0
LOCUS_07350	LOCUS_20950	PF14710.6	3	40	62.7	3	40	62.7	0	0	1	0
LOCUS_11290	LOCUS_35990	PF01258.17	37	67	47.4	37	67	47.4	0	0	1	0
LOCUS_31950	LOCUS_29210	PF06480.15	8	96	60.5	8	96	60.5	0	0	1	0
LOCUS_31950	LOCUS_29210	PF00004.29	191	323	157.3	191	323	157.3	0	0	1	0
LOCUS_31950	LOCUS_29210	PF17862.1	346	390	43.7	346	390	43.7	0	0	1	0
LOCUS_31950	LOCUS_29210	PF01434.18	404	594	244.6	404	594	244.6	0	0	1	0
LOCUS_17390	LOCUS_00620	PF03255.14	5	151	209.1	5	151	209.1	0	0	1	0
LOCUS_08450	LOCUS_19860	PF00849.22	115	263	103.9	115	263	103.9	0	0	1	0
LOCUS_40190	LOCUS_07520	PF00528.22	76	274	118.4	76	274	118.4	0	0	1	0
LOCUS_40580	LOCUS_07870	PF00072.24	3	112	83.6	3	112	83.6	0	0	1	0
LOCUS_24560	LOCUS_37930	PF00043.25	97	192	42.9	97	192	42.9	0	0	1	0
LOCUS_25080	LOCUS_05770	PF00692.19	17	150	152.8	17	150	152.8	0	0	1	0
LOCUS_17480	LOCUS_00710	PF02163.22	11	438	296.2	11	438	296.2	0	0	1	0
LOCUS_01400	LOCUS_26600	PF00532.21	26	319	320.8	26	319	320.8	0	0	1	0
LOCUS_32080	LOCUS_29340	PF00270.29	31	195	176.1	31	195	176.1	0	0	1	0
LOCUS_32080	LOCUS_29340	PF00271.31	232	340	107.3	232	340	107.3	0	0	1	0
LOCUS_32080	LOCUS_29340	PF03880.15	489	558	73.2	489	558	73.2	0	0	1	0
LOCUS_07160	LOCUS_21130	PF00465.19	457	850	383	457	850	383	0	0	1	0
LOCUS_21690	LOCUS_03710	PF03709.15	14	124	101.8	14	124	101.8	0	0	1	0
LOCUS_23110	LOCUS_39660	PF06968.13	258	360	75.2	258	360	75.2	0	0	1	0
LOCUS_10910	LOCUS_36390	PF13417.6	6	82	55.9	6	82	55.9	0	0	1	0
LOCUS_36970	LOCUS_17410	PF01624.20	11	122	147.6	11	122	147.6	0	0	1	0
LOCUS_09330	LOCUS_19100	PF00512.25	433	498	59.2	433	498	59.2	0	0	1	0
LOCUS_33530	LOCUS_30590	PF02525.17	3	188	129.9	3	188	129.9	0	0	1	0
LOCUS_07190	LOCUS_21100	PF00483.23	10	276	90.1	10	276	90.1	0	0	1	0
LOCUS_29850	LOCUS_14620	PF07664.12	455	507	72.1	455	507	72.1	0	0	1	0
LOCUS_31570	LOCUS_28860	PF14691.6	25	134	129.5	25	134	129.5	0	0	1	0
LOCUS_21960	LOCUS_03460	PF08274.12	2	30	56.9	2	30	56.9	0	0	1	0
LOCUS_21960	LOCUS_03460	PF03831.14	44	111	119.5	44	111	119.5	0	0	1	0
LOCUS_25220	LOCUS_05640	PF00860.20	34	426	375.6	34	426	375.6	0	0	1	0
LOCUS_10060	LOCUS_18450	PF00664.23	27	297	205.8	27	297	205.8	0	0	1	0
LOCUS_10060	LOCUS_18450	PF00005.27	359	509	126	359	509	126	0	0	1	0
LOCUS_13190	LOCUS_22580	PF03328.14	15	234	280.3	15	234	280.3	0	0	1	0
LOCUS_03200	LOCUS_24240	PF00453.18	3	109	165.1	3	109	165.1	0	0	1	0
LOCUS_08580	LOCUS_19750	PF00460.20	7	37	41	7	37	41	0	0	1	0
LOCUS_08580	LOCUS_19750	PF06429.13	87	131	47.2	87	131	47.2	0	0	1	0
LOCUS_42750	LOCUS_10010	PF06930.12	7	177	125.4	7	177	125.4	0	0	1	0
LOCUS_13250	LOCUS_22640	PF14760.6	4	42	39.8	4	42	39.8	0	0	1	0
LOCUS_13250	LOCUS_22640	PF01272.19	50	126	74.2	50	126	74.2	0	0	1	0
LOCUS_03040	LOCUS_24980	PF07883.11	28	80	34.1	28	80	34.1	0	0	1	0
LOCUS_42510	LOCUS_09780	PF13412.6	1	48	41.3	1	48	41.3	0	0	1	0
LOCUS_10900	LOCUS_36400	PF07943.13	288	379	83.6	288	379	83.6	0	0	1	0
LOCUS_12570	LOCUS_21980	PF17206.3	1	35	83.5	1	35	83.5	0	0	1	0
LOCUS_12570	LOCUS_21980	PF03925.13	71	179	168.7	71	179	168.7	0	0	1	0
LOCUS_24610	LOCUS_37880	PF05068.12	29	187	207.5	29	187	207.5	0	0	1	0
LOCUS_18690	LOCUS_01870	PF18339.1	3	53	83.9	3	53	83.9	0	0	1	0
LOCUS_18690	LOCUS_01870	PF18337.1	55	118	98.3	55	118	98.3	0	0	1	0
LOCUS_18690	LOCUS_01870	PF00176.23	174	441	68	174	441	68	0	0	1	0
LOCUS_18690	LOCUS_01870	PF00271.31	495	601	65.6	495	601	65.6	0	0	1	0
LOCUS_32900	LOCUS_29960	PF08666.12	10	81	61.5	10	81	61.5	0	0	1	0
LOCUS_17570	LOCUS_00800	PF01842.25	709	758	66.4	709	758	66.4	0	0	1	0
LOCUS_17570	LOCUS_00800	PF01842.25	817	874	66.4	817	874	66.4	0	0	1	0
LOCUS_42290	LOCUS_09560	PF13989.6	4	108	167.3	4	108	167.3	0	0	1	0
LOCUS_21850	LOCUS_03570	PF00165.23	200	241	76.1	200	241	76.1	0	0	1	0
LOCUS_31120	LOCUS_28440	PF00474.17	36	432	476.6	36	432	476.6	0	0	1	0
LOCUS_04140	LOCUS_34930	PF00367.20	455	486	60.3	455	486	60.3	0	0	1	0
LOCUS_12970	LOCUS_22350	PF14840.6	214	338	242.3	214	338	242.3	0	0	1	0
LOCUS_33260	LOCUS_30300	PF01928.21	3	196	134.1	3	196	134.1	0	0	1	0
LOCUS_18660	LOCUS_01840	PF11762.8	363	476	155.8	363	476	155.8	0	0	1	0
LOCUS_28330	LOCUS_15870	PF17154.4	23	142	163.1	23	142	163.1	0	0	1	0
LOCUS_33120	LOCUS_30170	PF03979.14	4	79	103.5	4	79	103.5	0	0	1	0
LOCUS_33120	LOCUS_30170	PF00140.20	96	126	50	96	126	50	0	0	1	0
LOCUS_33120	LOCUS_30170	PF04546.13	137	348	250.8	137	348	250.8	0	0	1	0
LOCUS_33120	LOCUS_30170	PF04542.14	379	448	77.1	379	448	77.1	0	0	1	0
LOCUS_33120	LOCUS_30170	PF04539.16	458	533	100.6	458	533	100.6	0	0	1	0
LOCUS_33120	LOCUS_30170	PF04545.16	547	600	66.6	547	600	66.6	0	0	1	0
LOCUS_32730	LOCUS_29830	PF00126.27	9	68	59.5	9	68	59.5	0	0	1	0
LOCUS_26640	LOCUS_41280	PF13627.6	8	29	35.6	8	29	35.6	0	0	1	0
LOCUS_16780	LOCUS_39960	PF02771.16	147	232	60.5	147	232	60.5	0	0	1	0
LOCUS_16780	LOCUS_39960	PF02770.19	237	328	36.2	237	328	36.2	0	0	1	0
LOCUS_16780	LOCUS_39960	PF00441.24	360	504	46.5	360	504	46.5	0	0	1	0
LOCUS_31710	LOCUS_29000	PF06835.13	9	183	183.9	9	183	183.9	0	0	1	0
LOCUS_09960	LOCUS_18550	PF13558.6	1336	1424	56.9	1336	1424	56.9	0	0	1	0
LOCUS_05990	LOCUS_13110	PF01855.19	13	243	274.2	13	243	274.2	0	0	1	0
LOCUS_05990	LOCUS_13110	PF13484.6	689	757	40.5	689	757	40.5	0	0	1	0
LOCUS_13370	LOCUS_22750	PF13722.6	469	596	122.3	469	596	122.3	0	0	1	0
LOCUS_17610	LOCUS_00830	PF11944.8	1	125	185.6	1	125	185.6	0	0	1	0
LOCUS_08200	LOCUS_20120	PF07338.13	34	85	69.7	34	85	69.7	0	0	1	0
LOCUS_23600	LOCUS_38420	PF00696.28	12	284	149.4	12	284	149.4	0	0	1	0
LOCUS_23600	LOCUS_38420	PF03447.16	465	600	95.3	465	600	95.3	0	0	1	0
LOCUS_23600	LOCUS_38420	PF00742.19	608	803	155.1	608	803	155.1	0	0	1	0
LOCUS_18480	LOCUS_01660	PF01795.19	5	310	412.9	5	310	412.9	0	0	1	0
LOCUS_14950	LOCUS_11830	PF13292.6	12	282	387.5	12	282	387.5	0	0	1	0
LOCUS_14950	LOCUS_11830	PF02779.24	320	480	136.1	320	480	136.1	0	0	1	0
LOCUS_40160	LOCUS_07490	PF01418.17	1	76	93.2	1	76	93.2	0	0	1	0
LOCUS_41490	LOCUS_08790	PF00092.28	225	394	87	224	393	87	0	0	1	0
LOCUS_16700	LOCUS_40480	PF00817.20	7	154	167.2	7	154	167.2	0	0	1	0
LOCUS_14760	LOCUS_12030	PF02190.16	10	201	146.6	10	201	146.6	0	0	1	0
LOCUS_14760	LOCUS_12030	PF00004.29	352	489	65.3	352	489	65.3	0	0	1	0
LOCUS_40880	LOCUS_08160	PF01713.21	98	172	64	98	172	64	0	0	1	0
LOCUS_14430	LOCUS_23830	PF13177.6	20	178	144.4	20	178	144.4	0	0	1	0
LOCUS_14430	LOCUS_23830	PF12168.8	417	498	73.3	417	498	73.3	0	0	1	0
LOCUS_03220	LOCUS_24220	PF03147.14	701	794	99.9	701	794	99.9	0	0	1	0
LOCUS_30060	LOCUS_14410	PF01202.22	65	222	190.8	65	222	190.8	0	0	1	0
LOCUS_19620	LOCUS_39530	PF05175.14	167	333	205.4	167	333	205.4	0	0	1	0
LOCUS_25440	LOCUS_05530	PF07690.16	35	397	114.6	35	397	114.6	0	0	1	0
LOCUS_33740	LOCUS_30800	PF13561.6	59	291	195.7	59	291	195.7	0	0	1	0
LOCUS_35160	LOCUS_32050	PF00126.27	7	64	67.5	7	64	67.5	0	0	1	0
LOCUS_35160	LOCUS_32050	PF03466.20	93	288	44.8	93	288	44.8	0	0	1	0
LOCUS_24350	LOCUS_38080	PF16527.5	82	146	42.4	82	146	42.4	0	0	1	0
LOCUS_24350	LOCUS_38080	PF00672.25	181	234	41.9	181	234	41.9	0	0	1	0
LOCUS_24350	LOCUS_38080	PF00512.25	238	298	52.4	238	298	52.4	0	0	1	0
LOCUS_24350	LOCUS_38080	PF02518.26	346	454	79.1	346	454	79.1	0	0	1	0
LOCUS_10280	LOCUS_18230	PF01580.18	953	1166	257.2	942	1155	257.2	0	0	1	0
LOCUS_20560	LOCUS_37020	PF02875.21	312	361	40.7	312	361	40.7	0	0	1	0
LOCUS_03170	LOCUS_24270	PF02824.21	4	61	52.2	4	61	52.2	0	0	1	0
LOCUS_03170	LOCUS_24270	PF07973.14	173	219	53.2	173	219	53.2	0	0	1	0
LOCUS_03170	LOCUS_24270	PF00587.25	318	528	176.7	318	528	176.7	0	0	1	0
LOCUS_03170	LOCUS_24270	PF03129.20	541	630	84.8	541	630	84.8	0	0	1	0
LOCUS_23160	LOCUS_39570	PF00687.21	30	219	178.1	30	219	178.1	0	0	1	0
LOCUS_33460	LOCUS_30520	PF07715.15	48	144	54.4	48	144	54.4	0	0	1	0
LOCUS_19580	LOCUS_39490	PF03144.25	314	380	44.9	314	380	44.9	0	0	1	0
LOCUS_19580	LOCUS_39490	PF16658.5	387	514	159.4	387	514	159.4	0	0	1	0
LOCUS_11330	LOCUS_35950	PF00270.29	31	95	32.5	31	95	32.5	0	0	1	0
LOCUS_11330	LOCUS_35950	PF06733.15	200	264	31.7	200	264	31.7	0	0	1	0
LOCUS_17430	LOCUS_00660	PF00132.24	12	45	90.8	12	45	90.8	0	0	1	0
LOCUS_17430	LOCUS_00660	PF00132.24	109	143	90.8	109	143	90.8	0	0	1	0
LOCUS_17430	LOCUS_00660	PF13720.6	180	261	101.1	180	261	101.1	0	0	1	0
LOCUS_04840	LOCUS_34240	PF13407.6	30	285	183.2	30	285	183.2	0	0	1	0
LOCUS_11050	LOCUS_36250	PF03454.15	332	404	78.8	332	404	78.8	0	0	1	0
LOCUS_07100	LOCUS_21200	PF00005.27	41	192	108.6	41	192	108.6	0	0	1	0
LOCUS_35940	LOCUS_32850	PF06004.12	23	71	84.1	23	71	84.1	0	0	1	0
LOCUS_41400	LOCUS_08710	PF00146.21	17	317	400.3	17	317	400.3	0	0	1	0
LOCUS_20640	LOCUS_04710	PF00719.19	18	173	188	18	173	188	0	0	1	0
LOCUS_39350	LOCUS_06730	PF13464.6	254	328	83.9	254	328	83.9	0	0	1	0
LOCUS_29950	LOCUS_14530	PF01430.19	5	272	287.6	5	272	287.6	0	0	1	0
LOCUS_18170	LOCUS_01350	PF00392.21	12	74	89.6	12	74	89.6	0	0	1	0
LOCUS_18170	LOCUS_01350	PF07729.12	99	226	64.4	99	226	64.4	0	0	1	0
LOCUS_08390	LOCUS_19920	PF00698.21	6	283	135.9	6	283	135.9	0	0	1	0
LOCUS_01250	LOCUS_26680	PF01541.24	18	93	44.5	18	93	44.5	0	0	1	0
LOCUS_01250	LOCUS_26680	PF00633.23	579	606	39.9	579	606	39.9	0	0	1	0
LOCUS_11120	LOCUS_36160	PF12848.7	224	309	84.4	224	309	84.4	0	0	1	0
LOCUS_29550	LOCUS_14940	PF00356.21	1	33	41.4	1	33	41.4	0	0	1	0
LOCUS_10090	LOCUS_18420	PF00575.23	20	78	335.7	20	78	335.7	0	0	1	0
LOCUS_10090	LOCUS_18420	PF00575.23	104	171	335.7	104	171	335.7	0	0	1	0
LOCUS_10090	LOCUS_18420	PF00575.23	190	260	335.7	190	260	335.7	0	0	1	0
LOCUS_10090	LOCUS_18420	PF00575.23	275	347	335.7	275	347	335.7	0	0	1	0
LOCUS_10090	LOCUS_18420	PF00575.23	361	434	335.7	361	434	335.7	0	0	1	0
LOCUS_10090	LOCUS_18420	PF00575.23	449	520	335.7	449	520	335.7	0	0	1	0
LOCUS_24340	LOCUS_38090	PF00486.28	152	228	77.4	152	228	77.4	0	0	1	0
LOCUS_31250	LOCUS_28570	PF00575.23	38	109	31.1	38	109	31.1	0	0	1	0
LOCUS_31250	LOCUS_28570	PF10150.9	124	393	340.1	124	393	340.1	0	0	1	0
LOCUS_43890	LOCUS_15140	PF08681.11	6	82	91.1	8	86	91.1	0	0	1	0
LOCUS_33890	LOCUS_30950	PF01384.20	30	488	296.5	30	488	296.5	0	0	1	0
LOCUS_35330	LOCUS_32250	PF08669.11	280	357	50.8	280	357	50.8	0	0	1	0
LOCUS_09290	LOCUS_19140	PF18364.1	55	95	64.1	55	95	64.1	0	0	1	0
LOCUS_27050	LOCUS_41600	PF01209.18	15	250	378.2	15	250	378.2	0	0	1	0
LOCUS_33860	LOCUS_30920	PF01455.18	1	72	87.5	1	72	87.5	0	0	1	0
LOCUS_12950	LOCUS_22330	PF13603.6	221	403	264.9	221	403	264.9	0	0	1	0
LOCUS_12950	LOCUS_22330	PF08264.13	701	821	62.8	701	821	62.8	0	0	1	0
LOCUS_34170	LOCUS_31200	PF03958.17	145	206	148.9	145	206	148.9	0	0	1	0
LOCUS_34170	LOCUS_31200	PF03958.17	211	277	148.9	211	277	148.9	0	0	1	0
LOCUS_34170	LOCUS_31200	PF03958.17	285	362	148.9	285	362	148.9	0	0	1	0
LOCUS_34170	LOCUS_31200	PF00263.21	465	626	174	465	626	174	0	0	1	0
LOCUS_15560	LOCUS_11210	PF07836.11	273	334	106.3	273	334	106.3	0	0	1	0
LOCUS_24490	LOCUS_38000	PF00529.20	11	367	50.2	11	367	50.2	0	0	1	0
LOCUS_23690	LOCUS_38330	PF01197.18	1	65	106.3	1	65	106.3	0	0	1	0
LOCUS_08000	LOCUS_20300	PF00072.24	3	112	89.4	3	112	89.4	0	0	1	0
LOCUS_43270	LOCUS_10920	PF00072.24	13	121	87.5	13	121	87.5	0	0	1	0
LOCUS_43270	LOCUS_10920	PF00486.28	157	231	82.3	157	231	82.3	0	0	1	0
LOCUS_25020	LOCUS_05830	PF01467.26	6	134	82	6	134	82	0	0	1	0
LOCUS_10740	LOCUS_36560	PF00005.27	36	177	127.1	36	177	127.1	0	0	1	0
LOCUS_37320	LOCUS_17110	PF03612.14	4	171	224.6	4	171	224.6	0	0	1	0
LOCUS_37320	LOCUS_17110	PF07663.11	226	318	144.9	226	318	144.9	0	0	1	0
LOCUS_22390	LOCUS_03150	PF00999.21	7	421	262.4	7	421	262.4	0	0	1	0
LOCUS_40470	LOCUS_07760	PF01773.20	10	82	74.2	10	82	74.2	0	0	1	0
LOCUS_40470	LOCUS_07760	PF07670.14	92	189	29.8	92	189	29.8	0	0	1	0
LOCUS_40470	LOCUS_07760	PF07662.13	193	398	210	193	398	210	0	0	1	0
LOCUS_02610	LOCUS_25470	PF08298.11	20	380	597.3	20	380	597.3	0	0	1	0
LOCUS_02610	LOCUS_25470	PF06798.12	382	636	250.1	382	636	250.1	0	0	1	0
LOCUS_19090	LOCUS_39070	PF01556.18	118	330	158.1	118	330	158.1	0	0	1	0
LOCUS_11230	LOCUS_36040	PF00924.18	515	714	151.3	515	714	151.3	0	0	1	0
LOCUS_08400	LOCUS_19910	PF08545.10	106	183	102.5	106	183	102.5	0	0	1	0
LOCUS_08400	LOCUS_19910	PF08541.10	228	316	127.4	228	316	127.4	0	0	1	0
LOCUS_01810	LOCUS_26230	PF07499.13	159	201	56.5	159	201	56.5	0	0	1	0
LOCUS_08180	LOCUS_20140	PF17757.1	150	238	76.1	150	238	76.1	0	0	1	0
LOCUS_08180	LOCUS_20140	PF02559.16	498	593	87.6	498	593	87.6	0	0	1	0
LOCUS_35340	LOCUS_32260	PF01597.19	8	128	169.3	8	128	169.3	0	0	1	0
LOCUS_30900	LOCUS_00080	PF01327.21	4	152	171	4	152	171	0	0	1	0
LOCUS_23620	LOCUS_38400	PF01340.20	3	99	196.8	3	99	196.8	0	0	1	0
LOCUS_32020	LOCUS_29280	PF04760.15	1	52	85	1	52	85	0	0	1	0
LOCUS_32020	LOCUS_29280	PF04760.15	314	364	85	314	364	85	0	0	1	0
LOCUS_32020	LOCUS_29280	PF00009.27	394	550	121.9	394	550	121.9	0	0	1	0
LOCUS_32020	LOCUS_29280	PF11987.8	674	779	125.1	674	779	125.1	0	0	1	0
LOCUS_39470	LOCUS_06850	PF02540.17	223	257	35.8	223	257	35.8	0	0	1	0
LOCUS_39470	LOCUS_06850	PF00958.22	433	524	148.5	433	524	148.5	0	0	1	0
LOCUS_42270	LOCUS_09540	PF00849.22	62	192	65.8	62	192	65.8	0	0	1	0
LOCUS_23320	LOCUS_38690	PF00070.27	178	251	64.6	178	251	64.6	0	0	1	0
LOCUS_41890	LOCUS_09170	PF00521.20	32	506	513.7	32	506	513.7	0	0	1	0
LOCUS_09950	LOCUS_18560	PF03734.14	377	543	108.9	377	543	108.9	0	0	1	0
LOCUS_24550	LOCUS_37940	PF12390.8	9	48	36.8	9	48	36.8	0	0	1	0
LOCUS_37650	LOCUS_33840	PF00581.20	10	99	41.1	10	99	41.1	0	0	1	0
LOCUS_37650	LOCUS_33840	PF11127.8	115	171	39.8	115	171	39.8	0	0	1	0
LOCUS_23050	LOCUS_39720	PF04353.13	1	147	174.2	1	147	174.2	0	0	1	0
LOCUS_40890	LOCUS_08170	PF05175.14	132	215	64.3	132	215	64.3	0	0	1	0
LOCUS_35660	LOCUS_32590	PF01546.28	78	395	83.4	78	395	83.4	0	0	1	0
LOCUS_12650	LOCUS_22060	PF00367.20	396	427	46.5	396	427	46.5	0	0	1	0
LOCUS_26040	LOCUS_04920	PF00430.18	6	137	136.8	6	137	136.8	0	0	1	0
LOCUS_23730	LOCUS_38290	PF00227.26	2	167	84.1	2	167	84.1	0	0	1	0
LOCUS_43430	LOCUS_28200	PF10531.9	142	189	43.8	142	189	43.8	0	0	1	0
LOCUS_43430	LOCUS_28200	PF18412.1	316	345	58.5	316	345	58.5	0	0	1	0
LOCUS_23140	LOCUS_39590	PF16320.5	4	49	60.1	4	49	60.1	0	0	1	0
LOCUS_23140	LOCUS_39590	PF00542.19	55	121	107	55	121	107	0	0	1	0
LOCUS_05260	LOCUS_13790	PF14710.6	3	40	62	3	40	62	0	0	1	0
LOCUS_07920	LOCUS_20430	PF01709.20	4	235	264.1	4	235	264.1	0	0	1	0
LOCUS_25400	LOCUS_05560	PF06711.11	1	142	232.3	1	142	232.3	0	0	1	0
LOCUS_27970	LOCUS_16200	PF00313.22	5	69	112	5	69	112	0	0	1	0
LOCUS_19060	LOCUS_02340	PF00126.27	7	65	57.9	7	65	57.9	0	0	1	0
LOCUS_02160	LOCUS_25900	PF00595.24	240	320	56.2	240	320	56.2	0	0	1	0
LOCUS_02160	LOCUS_25900	PF03572.18	356	529	180.8	356	529	180.8	0	0	1	0
LOCUS_02160	LOCUS_25900	PF11818.8	536	667	134	536	667	134	0	0	1	0
LOCUS_43450	LOCUS_28180	PF13807.6	367	447	104.3	367	447	104.3	0	0	1	0
LOCUS_19340	LOCUS_39300	PF01464.20	492	604	115.9	483	595	115.9	0	0	1	0
LOCUS_06580	LOCUS_12610	PF12911.7	16	66	37.1	16	66	37.1	0	0	1	0
LOCUS_06930	LOCUS_12250	PF00117.28	6	186	150.1	6	186	150.1	0	0	1	0
LOCUS_01510	LOCUS_26500	PF02895.14	260	322	63.9	260	322	63.9	0	0	1	0
LOCUS_01510	LOCUS_26500	PF02518.26	370	506	65.5	370	506	65.5	0	0	1	0
LOCUS_23920	LOCUS_38110	PF01545.21	14	206	151.6	14	206	151.6	0	0	1	0
LOCUS_23920	LOCUS_38110	PF16916.5	211	287	89.3	211	287	89.3	0	0	1	0
LOCUS_14920	LOCUS_11860	PF02926.17	28	161	102	28	161	102	0	0	1	0
LOCUS_14920	LOCUS_11860	PF02568.14	175	369	273.5	175	369	273.5	0	0	1	0
LOCUS_07170	LOCUS_21120	PF00265.18	2	186	226.5	2	186	226.5	0	0	1	0
LOCUS_41460	LOCUS_08770	PF00361.20	122	420	308	122	420	308	0	0	1	0
LOCUS_01220	LOCUS_26710	PF00196.19	160	215	81.1	160	215	81.1	0	0	1	0
LOCUS_09980	LOCUS_18530	PF03882.14	3	117	194.4	3	117	194.4	0	0	1	0
LOCUS_09980	LOCUS_18530	PF17193.4	283	440	268.7	283	440	268.7	0	0	1	0
LOCUS_18310	LOCUS_01500	PF02810.15	881	899	41.8	881	899	41.8	0	0	1	0
LOCUS_41540	LOCUS_08840	PF02776.18	9	141	104.8	9	141	104.8	0	0	1	0
LOCUS_27290	LOCUS_16930	PF01367.20	171	271	106.7	171	271	106.7	0	0	1	0
LOCUS_25640	LOCUS_05320	PF07690.16	21	389	188.8	21	389	188.8	0	0	1	0
LOCUS_18330	LOCUS_01520	PF03331.13	4	276	362.6	4	276	362.6	0	0	1	0
LOCUS_23380	LOCUS_38630	PF01118.24	5	146	112.2	5	146	112.2	0	0	1	0
LOCUS_06890	LOCUS_12300	PF01479.25	4	43	47.4	4	43	47.4	0	0	1	0
LOCUS_06890	LOCUS_12300	PF00849.22	69	199	59.4	69	199	59.4	0	0	1	0
LOCUS_38390	LOCUS_33240	PF02881.19	5	82	79.7	5	82	79.7	0	0	1	0
LOCUS_38390	LOCUS_33240	PF00448.22	100	296	254.1	100	296	254.1	0	0	1	0
LOCUS_38390	LOCUS_33240	PF02978.19	329	427	114.8	329	427	114.8	0	0	1	0
LOCUS_42980	LOCUS_10230	PF01406.19	295	365	53.2	295	365	53.2	0	0	1	0
LOCUS_42980	LOCUS_10230	PF01588.20	584	677	79.2	584	677	79.2	0	0	1	0
LOCUS_06610	LOCUS_12590	PF00005.27	31	178	113.3	31	178	113.3	0	0	1	0
LOCUS_07380	LOCUS_20930	PF02518.26	497	585	44.2	497	585	44.2	0	0	1	0
LOCUS_21620	LOCUS_03780	PF03605.14	5	365	483.8	5	365	483.8	0	0	1	0
LOCUS_08150	LOCUS_20160	PF02687.21	296	392	47.4	296	392	47.4	0	0	1	0
LOCUS_42610	LOCUS_09880	PF13407.6	28	299	215.5	28	299	215.5	0	0	1	0
LOCUS_41070	LOCUS_08350	PF00156.27	286	394	32.1	286	394	32.1	0	0	1	0
LOCUS_25600	LOCUS_05360	PF00011.21	42	137	80.3	42	137	80.3	0	0	1	0
LOCUS_26450	LOCUS_41100	PF02350.19	22	370	431.7	22	370	431.7	0	0	1	0
LOCUS_24750	LOCUS_06040	PF01676.18	6	500	294.8	6	500	294.8	0	0	1	0
LOCUS_04010	LOCUS_35060	PF00854.21	89	447	314.5	89	447	314.5	0	0	1	0
LOCUS_39930	LOCUS_07260	PF00936.19	3	78	96.6	3	78	96.6	0	0	1	0
LOCUS_19040	LOCUS_02320	PF13347.6	23	439	273.3	23	439	273.3	0	0	1	0
LOCUS_38960	LOCUS_06410	PF00072.24	9	117	105.3	9	117	105.3	0	0	1	0
LOCUS_38960	LOCUS_06410	PF00158.26	136	302	241.2	136	302	241.2	0	0	1	0
LOCUS_26840	LOCUS_41470	PF08282.12	5	260	210.9	5	260	210.9	0	0	1	0
LOCUS_23700	LOCUS_38320	PF18319.1	445	471	32.9	445	471	32.9	0	0	1	0
LOCUS_08810	LOCUS_19540	PF07119.12	45	69	32.6	45	69	32.6	0	0	1	0
LOCUS_11510	LOCUS_35760	PF04055.21	19	181	101.5	19	181	101.5	0	0	1	0
LOCUS_11510	LOCUS_35760	PF06463.13	186	312	136.1	186	312	136.1	0	0	1	0
LOCUS_02170	LOCUS_25890	PF01435.18	59	274	134.9	59	274	134.9	0	0	1	0
LOCUS_08910	LOCUS_19440	PF00196.19	155	210	72.6	155	210	72.6	0	0	1	0
LOCUS_41370	LOCUS_08690	PF01512.17	54	226	167.7	54	226	167.7	0	0	1	0
LOCUS_41370	LOCUS_08690	PF10531.9	253	295	29.1	253	295	29.1	0	0	1	0
LOCUS_41370	LOCUS_08690	PF10589.9	339	421	92.2	339	421	92.2	0	0	1	0
LOCUS_01140	LOCUS_26810	PF04542.14	6	78	60	6	78	60	0	0	1	0
LOCUS_01140	LOCUS_26810	PF04539.16	87	156	69.6	87	156	69.6	0	0	1	0
LOCUS_01140	LOCUS_26810	PF04545.16	175	223	57.3	175	223	57.3	0	0	1	0
LOCUS_19010	LOCUS_02290	PF06827.14	898	926	37.3	898	926	37.3	0	0	1	0
LOCUS_16040	LOCUS_40650	PF00126.27	6	65	76.6	6	65	76.6	0	0	1	0
LOCUS_33360	LOCUS_30390	PF02535.22	98	246	111.9	98	246	111.9	0	0	1	0
LOCUS_09570	LOCUS_18860	PF12805.7	69	348	365.6	69	348	365.6	0	0	1	0
LOCUS_09570	LOCUS_18860	PF13515.6	408	528	90.9	408	528	90.9	0	0	1	0
LOCUS_40820	LOCUS_08100	PF13954.6	15	160	118.9	15	160	118.9	0	0	1	0
LOCUS_04030	LOCUS_35040	PF02508.14	6	199	206.5	6	199	206.5	0	0	1	0
LOCUS_19790	LOCUS_37630	PF01418.17	10	79	55.8	10	79	55.8	0	0	1	0
LOCUS_39510	LOCUS_06880	PF05433.15	72	113	33	72	113	33	0	0	1	0
LOCUS_31600	LOCUS_28890	PF18415.1	15	89	104.7	15	89	104.7	0	0	1	0
LOCUS_31600	LOCUS_28890	PF00512.25	283	346	57.9	283	346	57.9	0	0	1	0
LOCUS_31600	LOCUS_28890	PF00072.24	528	639	79.8	528	639	79.8	0	0	1	0
LOCUS_31600	LOCUS_28890	PF01627.23	686	760	44.5	686	760	44.5	0	0	1	0
LOCUS_40490	LOCUS_07780	PF10697.9	23	106	78	23	106	78	0	0	1	0
LOCUS_12680	LOCUS_22090	PF01047.22	25	63	33.1	25	63	33.1	0	0	1	0
LOCUS_21060	LOCUS_04310	PF03611.14	15	410	410.3	15	410	410.3	0	0	1	0
LOCUS_33620	LOCUS_30680	PF07732.15	52	166	96	52	166	96	0	0	1	0
LOCUS_33620	LOCUS_30680	PF00394.22	223	287	21.9	223	287	21.9	0	0	1	0
LOCUS_33620	LOCUS_30680	PF07731.14	359	468	49.5	359	468	49.5	0	0	1	0
LOCUS_18140	LOCUS_01320	PF07992.14	8	328	211.9	8	328	211.9	0	0	1	0
LOCUS_18140	LOCUS_01320	PF00070.27	177	252	66	177	252	66	0	0	1	0
LOCUS_18140	LOCUS_01320	PF02852.22	347	455	121.8	347	455	121.8	0	0	1	0
LOCUS_22360	LOCUS_03210	PF13193.6	531	609	93.3	531	609	93.3	0	0	1	0
LOCUS_14480	LOCUS_23880	PF12794.7	509	826	317.9	509	826	317.9	0	0	1	0
LOCUS_14480	LOCUS_23880	PF00924.18	887	1086	206.3	887	1086	206.3	0	0	1	0
LOCUS_19420	LOCUS_39330	PF18073.1	9	36	47	9	36	47	0	0	1	0
LOCUS_19420	LOCUS_39330	PF13541.6	348	433	38.9	348	433	38.9	0	0	1	0
LOCUS_18110	LOCUS_01290	PF06062.11	1	117	139.6	1	117	139.6	0	0	1	0
LOCUS_27550	LOCUS_16630	PF01402.21	6	43	44.6	6	43	44.6	0	0	1	0
LOCUS_39210	LOCUS_06590	PF00266.19	5	368	300.8	5	368	300.8	0	0	1	0
LOCUS_33700	LOCUS_30760	PF09335.11	48	173	68.2	48	173	68.2	0	0	1	0
LOCUS_14570	LOCUS_23970	PF07237.11	2	103	159.2	2	103	159.2	0	0	1	0
LOCUS_42130	LOCUS_09410	PF03379.13	2	216	307.3	3	217	307.3	0	0	1	0
LOCUS_41360	LOCUS_08680	PF01257.19	23	166	171.2	23	166	171.2	0	0	1	0
LOCUS_19890	LOCUS_37540	PF04851.15	443	622	126.4	443	622	126.4	0	0	1	0
LOCUS_12760	LOCUS_22170	PF00571.28	69	124	56.7	69	124	56.7	0	0	1	0
LOCUS_12760	LOCUS_22170	PF00571.28	141	189	56.7	141	189	56.7	0	0	1	0
LOCUS_12760	LOCUS_22170	PF03471.17	206	281	83	206	281	83	0	0	1	0
LOCUS_10970	LOCUS_36330	PF00919.20	9	95	76.5	9	95	76.5	0	0	1	0
LOCUS_10970	LOCUS_36330	PF18693.1	379	441	75.7	379	441	75.7	0	0	1	0
LOCUS_28910	LOCUS_15370	PF01402.21	3	42	44.2	3	42	44.2	0	0	1	0
LOCUS_28910	LOCUS_15370	PF08753.11	54	127	96.7	54	127	96.7	0	0	1	0
LOCUS_29890	LOCUS_14580	PF00072.24	7	117	103	7	117	103	0	0	1	0
LOCUS_29890	LOCUS_14580	PF00486.28	157	232	80.1	157	232	80.1	0	0	1	0
LOCUS_40260	LOCUS_07590	PF05524.13	4	126	103.6	4	126	103.6	0	0	1	0
LOCUS_40260	LOCUS_07590	PF00391.23	152	222	80.1	152	222	80.1	0	0	1	0
LOCUS_40260	LOCUS_07590	PF02896.18	250	541	421.9	250	541	421.9	0	0	1	0
LOCUS_31780	LOCUS_29060	PF02470.20	39	116	77	39	116	77	0	0	1	0
LOCUS_38350	LOCUS_33290	PF01513.21	8	271	268.1	8	271	268.1	0	0	1	0
LOCUS_42390	LOCUS_09660	PF08207.12	4	62	62.1	4	62	62.1	0	0	1	0
LOCUS_42390	LOCUS_09660	PF01132.20	72	124	51.1	72	124	51.1	0	0	1	0
LOCUS_42390	LOCUS_09660	PF09285.11	133	188	67.2	133	188	67.2	0	0	1	0
LOCUS_42320	LOCUS_09590	PF00528.22	152	359	140.6	152	359	140.6	0	0	1	0
LOCUS_11790	LOCUS_41810	PF00300.22	6	125	126.8	6	125	126.8	0	0	1	0
LOCUS_08140	LOCUS_20170	PF00005.27	25	173	126.9	25	173	126.9	0	0	1	0
LOCUS_15250	LOCUS_11530	PF06865.11	3	93	119.2	3	93	119.2	0	0	1	0
LOCUS_17770	LOCUS_00970	PF14814.6	113	197	95.5	113	197	95.5	0	0	1	0
LOCUS_17770	LOCUS_00970	PF00912.22	209	380	183.9	209	380	183.9	0	0	1	0
LOCUS_30820	LOCUS_00160	PF01196.19	20	116	119.1	20	116	119.1	0	0	1	0
LOCUS_17440	LOCUS_00670	PF07977.13	17	141	137.8	17	141	137.8	0	0	1	0
LOCUS_31900	LOCUS_29160	PF01018.22	4	157	198.3	4	157	198.3	0	0	1	0
LOCUS_31900	LOCUS_29160	PF01926.23	161	284	84	161	284	84	0	0	1	0
LOCUS_27610	LOCUS_16590	PF04879.16	44	103	65.8	44	103	65.8	0	0	1	0
LOCUS_27610	LOCUS_16590	PF01568.21	894	1009	59.3	894	1009	59.3	0	0	1	0
LOCUS_27100	LOCUS_41650	PF00902.18	12	221	227.1	12	221	227.1	0	0	1	0
LOCUS_07290	LOCUS_21010	PF00753.27	33	247	58.8	33	229	58.8	0	0	1	0
LOCUS_35490	LOCUS_32400	PF03462.18	3	147	170.1	3	147	170.1	0	0	1	0
LOCUS_41440	LOCUS_08750	PF00662.20	64	121	82.2	64	121	82.2	0	0	1	0
LOCUS_41440	LOCUS_08750	PF00361.20	133	425	332	133	425	332	0	0	1	0
LOCUS_18770	LOCUS_01950	PF00149.28	4	161	55.3	4	139	55.3	0	0	1	0
LOCUS_02600	LOCUS_25480	PF04285.12	4	421	619.2	4	421	619.2	0	0	1	0
LOCUS_33220	LOCUS_30260	PF02152.18	5	114	110.3	4	113	110.3	0	0	1	0
LOCUS_31360	LOCUS_28680	PF13365.6	80	215	103.4	80	215	103.4	0	0	1	0
LOCUS_31360	LOCUS_28680	PF13180.6	279	347	51.8	279	347	51.8	0	0	1	0
LOCUS_10460	LOCUS_36860	PF02861.20	13	62	60.1	13	62	60.1	0	0	1	0
LOCUS_10460	LOCUS_36860	PF00004.29	211	342	85.7	211	342	85.7	0	0	1	0
LOCUS_10460	LOCUS_36860	PF10431.9	653	733	88.4	653	733	88.4	0	0	1	0
LOCUS_08370	LOCUS_19940	PF00550.25	6	73	61.5	6	73	61.5	0	0	1	0
LOCUS_10330	LOCUS_18180	PF03588.14	35	203	238	35	203	238	0	0	1	0
LOCUS_26690	LOCUS_41330	PF00580.21	10	271	257.2	10	271	257.2	0	0	1	0
LOCUS_26690	LOCUS_41330	PF13361.6	277	616	256.8	277	616	256.8	0	0	1	0
LOCUS_22600	LOCUS_02940	PF01726.16	1	65	108.7	1	65	108.7	0	0	1	0
LOCUS_22600	LOCUS_02940	PF00717.23	114	180	59	114	180	59	0	0	1	0
LOCUS_33610	LOCUS_30670	PF01553.21	54	180	111	54	180	111	0	0	1	0
LOCUS_03980	LOCUS_35090	PF00579.25	31	328	316.9	31	328	316.9	0	0	1	0
LOCUS_03980	LOCUS_35090	PF01479.25	359	403	27.9	359	403	27.9	0	0	1	0
LOCUS_39460	LOCUS_06840	PF00571.28	153	202	62.5	153	202	62.5	0	0	1	0
LOCUS_00240	LOCUS_27830	PF00155.21	46	351	228.9	46	351	228.9	0	0	1	0
LOCUS_25350	LOCUS_05590	PF03180.14	34	272	312.6	34	272	312.6	0	0	1	0
LOCUS_21270	LOCUS_04110	PF13167.6	25	112	106.8	25	112	106.8	0	0	1	0
LOCUS_21270	LOCUS_04110	PF16360.5	114	192	101.3	114	192	101.3	0	0	1	0
LOCUS_21270	LOCUS_04110	PF01926.23	200	318	78.7	200	318	78.7	0	0	1	0
LOCUS_12140	LOCUS_21530	PF13085.6	5	111	106.8	5	111	106.8	0	0	1	0
LOCUS_04550	LOCUS_34540	PF13378.6	194	379	146.5	194	379	146.5	0	0	1	0
LOCUS_31940	LOCUS_29200	PF01728.19	31	206	198.5	31	206	198.5	0	0	1	0
LOCUS_38710	LOCUS_06190	PF00270.29	28	197	160.4	28	197	160.4	0	0	1	0
LOCUS_17240	LOCUS_00480	PF00528.22	32	216	73.7	32	216	73.7	0	0	1	0
LOCUS_27350	LOCUS_16850	PF03951.19	14	95	110	14	95	110	0	0	1	0
LOCUS_27350	LOCUS_16850	PF00120.24	103	466	467.6	103	466	467.6	0	0	1	0
LOCUS_09670	LOCUS_18760	PF02470.20	42	133	124.2	42	133	124.2	0	0	1	0
LOCUS_09670	LOCUS_18760	PF02470.20	158	217	124.2	158	217	124.2	0	0	1	0
LOCUS_09670	LOCUS_18760	PF02470.20	285	389	124.2	285	389	124.2	0	0	1	0
LOCUS_06670	LOCUS_12530	PF13561.6	13	252	284.9	13	252	284.9	0	0	1	0
LOCUS_01120	LOCUS_26830	PF02465.18	11	106	79.9	11	106	79.9	0	0	1	0
LOCUS_01120	LOCUS_26830	PF07195.12	224	454	201.3	224	454	201.3	0	0	1	0
LOCUS_01480	LOCUS_26520	PF01618.16	139	239	45.1	139	239	45.1	0	0	1	0
LOCUS_14450	LOCUS_23850	PF04304.13	9	122	134.7	9	122	134.7	0	0	1	0
LOCUS_01410	LOCUS_26590	PF00005.27	23	172	178.8	23	172	178.8	0	0	1	0
LOCUS_01410	LOCUS_26590	PF00005.27	275	427	178.8	275	427	178.8	0	0	1	0
LOCUS_26240	LOCUS_40920	PF00126.27	4	62	73	4	62	73	0	0	1	0
LOCUS_34920	LOCUS_31760	PF02784.16	74	341	244.7	74	341	244.7	0	0	1	0
LOCUS_30240	LOCUS_14230	PF13806.6	3	106	136	3	106	136	0	0	1	0
LOCUS_41820	LOCUS_09080	PF03009.17	36	350	261	36	350	261	0	0	1	0
LOCUS_23250	LOCUS_38750	PF07715.15	41	146	103.4	41	146	103.4	0	0	1	0
LOCUS_02690	LOCUS_25310	PF00710.20	6	188	224.6	6	188	224.6	0	0	1	0
LOCUS_39400	LOCUS_06780	PF01926.23	5	119	189	5	119	189	0	0	1	0
LOCUS_39400	LOCUS_06780	PF01926.23	205	322	189	206	323	189	0	0	1	0
LOCUS_39400	LOCUS_06780	PF14714.6	378	458	95	379	459	95	0	0	1	0
LOCUS_17400	LOCUS_00630	PF14579.6	808	897	89.9	808	897	89.9	0	0	1	0
LOCUS_17400	LOCUS_00630	PF01336.25	1000	1072	35.1	1000	1072	35.1	0	0	1	0
LOCUS_13040	LOCUS_22420	PF03330.18	79	166	72.8	79	166	72.8	0	0	1	0
LOCUS_08630	LOCUS_19700	PF03023.14	28	478	539.9	28	478	539.9	0	0	1	0
LOCUS_17450	LOCUS_00680	PF04613.14	22	88	76.2	22	88	76.2	0	0	1	0
LOCUS_17450	LOCUS_00680	PF00132.24	110	144	99.9	110	144	99.9	0	0	1	0
LOCUS_17450	LOCUS_00680	PF00132.24	145	179	99.9	145	179	99.9	0	0	1	0
LOCUS_17450	LOCUS_00680	PF00132.24	222	255	99.9	222	255	99.9	0	0	1	0
LOCUS_17450	LOCUS_00680	PF14602.6	259	285	51.7	259	285	51.7	0	0	1	0
LOCUS_26670	LOCUS_41310	PF02899.17	8	90	93.4	8	90	93.4	0	0	1	0
LOCUS_25160	LOCUS_05700	PF00625.21	5	186	238	5	186	238	0	0	1	0
LOCUS_10500	LOCUS_36820	PF13437.6	186	285	56.2	186	285	56.2	0	0	1	0
LOCUS_30810	LOCUS_00170	PF01193.24	29	228	84.5	29	228	84.5	0	0	1	0
LOCUS_30810	LOCUS_00170	PF03118.15	245	308	84	245	308	84	0	0	1	0
LOCUS_42440	LOCUS_09710	PF02302.17	108	194	68.9	108	194	68.9	0	0	1	0
LOCUS_42440	LOCUS_09710	PF02378.18	233	496	67.2	233	496	67.2	0	0	1	0
LOCUS_41170	LOCUS_08430	PF08338.11	249	295	68.2	249	295	68.2	0	0	1	0
LOCUS_09920	LOCUS_18590	PF00155.21	28	392	320.3	28	392	320.3	0	0	1	0
LOCUS_29300	LOCUS_15160	PF04542.14	53	122	61.1	53	122	61.1	0	0	1	0
LOCUS_29300	LOCUS_15160	PF04545.16	228	280	65.4	228	280	65.4	0	0	1	0
LOCUS_33420	LOCUS_30480	PF06853.12	21	134	138.9	21	134	138.9	0	0	1	0
LOCUS_34780	LOCUS_31640	PF02594.16	10	81	87.5	10	81	87.5	0	0	1	0
LOCUS_00870	LOCUS_27080	PF10781.9	1	60	123.5	1	60	123.5	0	0	1	0
LOCUS_34700	LOCUS_31550	PF10576.9	192	208	22	192	208	22	0	0	1	0
LOCUS_39360	LOCUS_06740	PF04551.14	14	353	439	14	353	439	0	0	1	0
LOCUS_00640	LOCUS_27380	PF00126.27	3	63	48.1	3	63	48.1	0	0	1	0
LOCUS_03800	LOCUS_35250	PF00462.24	17	81	67.1	17	81	67.1	0	0	1	0
LOCUS_07550	LOCUS_20780	PF13793.6	10	127	170.1	10	127	170.1	0	0	1	0
LOCUS_07550	LOCUS_20780	PF14572.6	210	319	108.2	210	319	108.2	0	0	1	0
LOCUS_18160	LOCUS_01340	PF00456.21	106	296	58.9	106	296	58.9	0	0	1	0
LOCUS_18160	LOCUS_01340	PF17831.1	488	700	353.6	488	700	353.6	0	0	1	0
LOCUS_07120	LOCUS_21180	PF12911.7	24	70	52.6	24	70	52.6	0	0	1	0
LOCUS_07120	LOCUS_21180	PF00528.22	119	300	90.4	119	300	90.4	0	0	1	0
LOCUS_03510	LOCUS_35520	PF01458.17	234	466	231.1	234	466	231.1	0	0	1	0
LOCUS_25170	LOCUS_05690	PF01192.22	10	59	57.1	10	59	57.1	0	0	1	0
LOCUS_34710	LOCUS_31560	PF02390.17	64	233	208.9	64	233	208.9	0	0	1	0
LOCUS_04520	LOCUS_34570	PF13302.7	8	141	76	8	141	76	0	0	1	0
LOCUS_20980	LOCUS_04390	PF01250.17	3	91	97.5	3	91	97.5	0	0	1	0
LOCUS_05200	LOCUS_13830	PF12838.7	38	114	53.3	38	114	53.3	0	0	1	0
LOCUS_05200	LOCUS_13830	PF13247.6	92	188	89.5	92	188	89.5	0	0	1	0
LOCUS_30400	LOCUS_14070	PF02254.18	403	514	87.8	403	514	87.8	0	0	1	0
LOCUS_11500	LOCUS_35770	PF00994.24	14	156	113.5	14	156	113.5	0	0	1	0
LOCUS_13020	LOCUS_22400	PF03717.15	64	239	155.2	64	239	155.2	0	0	1	0
LOCUS_07440	LOCUS_20870	PF01699.24	41	190	81	41	190	81	0	0	1	0
LOCUS_07440	LOCUS_20870	PF01699.24	224	364	81	224	364	81	0	0	1	0
LOCUS_36000	LOCUS_32910	PF00303.19	2	264	426.6	2	264	426.6	0	0	1	0
LOCUS_01940	LOCUS_26110	PF01081.19	9	203	311.9	9	203	311.9	0	0	1	0
LOCUS_02370	LOCUS_25690	PF01042.21	5	115	100.1	5	115	100.1	0	0	1	0
LOCUS_38520	LOCUS_33110	PF13525.6	28	236	287.1	28	236	287.1	0	0	1	0
LOCUS_43250	LOCUS_10880	PF01136.19	75	343	324	75	343	324	0	0	1	0
LOCUS_43250	LOCUS_10880	PF16325.5	359	440	78.2	359	440	78.2	0	0	1	0
LOCUS_23120	LOCUS_39610	PF04997.12	15	342	302.1	15	342	302.1	0	0	1	0
LOCUS_23120	LOCUS_39610	PF00623.20	344	393	129.5	344	393	129.5	0	0	1	0
LOCUS_23120	LOCUS_39610	PF05000.17	674	763	66.8	674	763	66.8	0	0	1	0
LOCUS_22460	LOCUS_03080	PF17760.1	130	237	130.8	130	237	130.8	0	0	1	0
LOCUS_22460	LOCUS_03080	PF17755.1	290	399	125.8	290	399	125.8	0	0	1	0
LOCUS_22460	LOCUS_03080	PF00005.27	806	860	79.1	806	860	79.1	0	0	1	0
LOCUS_41960	LOCUS_09230	PF00512.25	469	533	60.1	469	533	60.1	0	0	1	0
LOCUS_43280	LOCUS_10930	PF00512.25	240	304	50.4	240	304	50.4	0	0	1	0
LOCUS_43230	LOCUS_10470	PF08220.12	8	60	58.6	8	60	58.6	0	0	1	0
LOCUS_09460	LOCUS_18970	PF14720.6	227	308	109.2	227	308	109.2	0	0	1	0
LOCUS_29560	LOCUS_14930	PF01202.22	4	158	46.1	4	158	46.1	0	0	1	0
LOCUS_30770	LOCUS_00210	PF00344.20	76	417	396.7	76	417	396.7	0	0	1	0
LOCUS_39870	LOCUS_07200	PF00390.19	19	151	110.4	19	151	110.4	0	0	1	0
LOCUS_39870	LOCUS_07200	PF03949.15	165	360	72.7	165	360	72.7	0	0	1	0
LOCUS_38910	LOCUS_06370	PF01464.20	297	402	79.9	297	402	79.9	0	0	1	0
LOCUS_30330	LOCUS_14140	PF00027.29	23	109	84.7	23	109	84.7	0	0	1	0
LOCUS_30330	LOCUS_14140	PF13545.6	142	206	52.3	142	206	52.3	0	0	1	0
LOCUS_19150	LOCUS_39130	PF00923.19	14	313	344.4	14	313	344.4	0	0	1	0
LOCUS_14790	LOCUS_12000	PF05697.13	1	143	140.5	1	143	140.5	0	0	1	0
LOCUS_14790	LOCUS_12000	PF00254.28	158	236	54.7	158	236	54.7	0	0	1	0
LOCUS_14790	LOCUS_12000	PF05698.14	262	412	139.6	262	412	139.6	0	0	1	0
LOCUS_11990	LOCUS_21440	PF07287.11	63	309	70.3	63	309	70.3	0	0	1	0
LOCUS_03420	LOCUS_35610	PF08501.11	12	94	93.9	12	94	93.9	0	0	1	0
LOCUS_03420	LOCUS_35610	PF18317.1	255	283	44.4	255	283	44.4	0	0	1	0
LOCUS_18940	LOCUS_02140	PF02142.22	957	1041	67.8	956	1040	67.8	0	0	1	0
LOCUS_12670	LOCUS_22080	PF01979.20	50	379	164.8	50	379	164.8	0	0	1	0
LOCUS_34040	LOCUS_31090	PF00392.21	11	69	51.3	11	69	51.3	0	0	1	0
LOCUS_21210	LOCUS_04170	PF08461.10	23	83	50.3	23	83	50.3	0	0	1	0
LOCUS_25710	LOCUS_05240	PF02463.19	3	354	142.3	3	354	142.3	0	0	1	0
LOCUS_40590	LOCUS_07880	PF06580.13	353	432	85.3	353	432	85.3	0	0	1	0
LOCUS_40590	LOCUS_07880	PF02518.26	450	546	32.7	450	546	32.7	0	0	1	0
LOCUS_27580	LOCUS_16620	PF04216.12	22	304	391.7	22	304	391.7	0	0	1	0
LOCUS_08190	LOCUS_20130	PF01476.20	46	90	32.5	46	90	32.5	0	0	1	0
LOCUS_08190	LOCUS_20130	PF03734.14	102	239	71.1	102	239	71.1	0	0	1	0
LOCUS_02770	LOCUS_25250	PF02812.18	57	184	165.6	57	184	165.6	0	0	1	0
LOCUS_35600	LOCUS_32530	PF14691.6	453	532	60.6	453	532	60.6	0	0	1	0
LOCUS_27360	LOCUS_16840	PF03144.25	219	289	39.8	219	289	39.8	0	0	1	0
LOCUS_27360	LOCUS_16840	PF00679.24	397	477	79.1	397	477	79.1	0	0	1	0
LOCUS_30450	LOCUS_14020	PF08348.11	29	137	124.3	29	137	124.3	0	0	1	0
LOCUS_30450	LOCUS_14020	PF13309.6	171	228	69.4	171	228	69.4	0	0	1	0
LOCUS_08010	LOCUS_20290	PF08918.10	10	188	286.3	10	188	286.3	0	0	1	0
LOCUS_08010	LOCUS_20290	PF02518.26	376	469	46	376	469	46	0	0	1	0
LOCUS_33440	LOCUS_30500	PF05728.12	4	188	249.7	4	188	249.7	0	0	1	0
LOCUS_22670	LOCUS_02870	PF00005.27	20	161	112.7	20	161	112.7	0	0	1	0
LOCUS_22670	LOCUS_02870	PF17912.1	235	290	47.8	235	290	47.8	0	0	1	0
LOCUS_24540	LOCUS_37950	PF03144.25	189	256	38.3	189	256	38.3	0	0	1	0
LOCUS_24540	LOCUS_37950	PF09107.11	560	605	69.7	560	605	69.7	0	0	1	0
LOCUS_27300	LOCUS_16920	PF01926.23	28	146	72.1	28	146	72.1	0	0	1	0
LOCUS_30430	LOCUS_14040	PF04102.12	6	72	84.5	6	72	84.5	0	0	1	0
LOCUS_24570	LOCUS_37920	PF00529.20	13	367	43.9	13	367	43.9	0	0	1	0
LOCUS_12110	LOCUS_21500	PF08442.10	2	203	277.9	2	203	277.9	0	0	1	0
LOCUS_12110	LOCUS_21500	PF00549.19	262	382	86.7	262	382	86.7	0	0	1	0
LOCUS_10290	LOCUS_18220	PF13412.6	12	59	75.9	12	59	75.9	0	0	1	0
LOCUS_10290	LOCUS_18220	PF01037.21	78	152	87	78	152	87	0	0	1	0
LOCUS_18000	LOCUS_01180	PF01061.24	9	218	133.6	9	218	133.6	0	0	1	0
LOCUS_27850	LOCUS_16370	PF00165.23	294	335	81.8	294	335	81.8	0	0	1	0
LOCUS_14400	LOCUS_23800	PF00183.18	211	622	427.7	211	622	427.7	0	0	1	0
LOCUS_30700	LOCUS_00280	PF00253.21	47	100	92.9	47	100	92.9	0	0	1	0
LOCUS_30580	LOCUS_00400	PF00573.22	13	198	216.3	13	198	216.3	0	0	1	0
LOCUS_01380	LOCUS_26620	PF10964.8	1	78	161.4	1	78	161.4	0	0	1	0
LOCUS_32370	LOCUS_29660	PF00455.22	89	247	189.6	89	247	189.6	0	0	1	0
LOCUS_31700	LOCUS_28990	PF03968.14	37	149	112.4	37	149	112.4	0	0	1	0
LOCUS_37680	LOCUS_33810	PF04972.17	24	89	41.6	24	89	41.6	0	0	1	0
LOCUS_31680	LOCUS_28970	PF00309.20	5	48	58.3	5	48	58.3	0	0	1	0
LOCUS_31680	LOCUS_28970	PF04552.13	317	475	237.3	317	475	237.3	0	0	1	0
LOCUS_21860	LOCUS_03560	PF03709.15	19	135	88.9	19	135	88.9	0	0	1	0
LOCUS_21860	LOCUS_03560	PF03711.15	616	744	144	616	744	144	0	0	1	0
LOCUS_42670	LOCUS_09940	PF02698.17	48	183	65.5	48	183	65.5	0	0	1	0
LOCUS_21810	LOCUS_03610	PF03605.14	6	376	496.8	6	376	496.8	0	0	1	0
LOCUS_09180	LOCUS_19250	PF10685.9	10	30	69.9	10	30	69.9	0	0	1	0
LOCUS_09180	LOCUS_19250	PF10685.9	32	52	69.9	32	52	69.9	0	0	1	0
LOCUS_34690	LOCUS_31540	PF04362.14	1	87	136.4	1	87	136.4	0	0	1	0
LOCUS_31650	LOCUS_28940	PF03668.15	1	282	489.6	1	282	489.6	0	0	1	0
LOCUS_02980	LOCUS_25040	PF02540.17	23	265	274	23	265	274	0	0	1	0
LOCUS_04340	LOCUS_34750	PF01262.21	141	368	257.3	141	368	257.3	0	0	1	0
LOCUS_04340	LOCUS_34750	PF12769.7	427	509	124.8	427	509	124.8	0	0	1	0
LOCUS_38490	LOCUS_33140	PF01817.21	9	86	72.8	9	86	72.8	0	0	1	0
LOCUS_37120	LOCUS_17260	PF00037.27	36	56	51.4	36	56	51.4	0	0	1	0
LOCUS_20360	LOCUS_37200	PF10458.9	886	944	59.9	886	944	59.9	0	0	1	0
LOCUS_02760	LOCUS_25260	PF01751.22	3	135	66.1	3	135	66.1	0	0	1	0
LOCUS_42580	LOCUS_09850	PF01227.22	41	218	209.8	41	218	209.8	0	0	1	0
LOCUS_43020	LOCUS_10270	PF00345.20	2	122	137	19	141	137	0	0	1	0
LOCUS_31690	LOCUS_28980	PF00005.27	20	166	117.8	20	166	117.8	0	0	1	0
LOCUS_31690	LOCUS_28980	PF12399.8	215	236	31.6	215	236	31.6	0	0	1	0
LOCUS_30870	LOCUS_00110	PF02254.18	3	111	195.6	3	111	195.6	0	0	1	0
LOCUS_30870	LOCUS_00110	PF02080.21	157	225	81.2	157	225	81.2	0	0	1	0
LOCUS_30870	LOCUS_00110	PF02254.18	235	350	195.6	235	350	195.6	0	0	1	0
LOCUS_30870	LOCUS_00110	PF02080.21	390	451	81.2	390	451	81.2	0	0	1	0
LOCUS_20510	LOCUS_37080	PF13597.6	116	705	611.6	116	705	611.6	0	0	1	0
LOCUS_29370	LOCUS_15080	PF00005.27	21	181	112.4	21	181	112.4	0	0	1	0
LOCUS_29370	LOCUS_15080	PF12399.8	233	253	41.6	233	253	41.6	0	0	1	0
LOCUS_30440	LOCUS_14030	PF00254.28	159	246	108	159	246	108	0	0	1	0
LOCUS_38980	LOCUS_06430	PF00042.22	7	103	56.5	7	103	56.5	0	0	1	0
LOCUS_08660	LOCUS_19670	PF13302.7	17	162	70.7	17	162	70.7	0	0	1	0
LOCUS_34660	LOCUS_31510	PF01276.20	98	540	674.4	98	540	674.4	0	0	1	0
LOCUS_42890	LOCUS_10140	PF04434.17	65	88	27.9	65	88	27.9	0	0	1	0
LOCUS_42890	LOCUS_10140	PF04434.17	159	183	27.9	158	182	27.9	0	0	1	0
LOCUS_12730	LOCUS_22140	PF00919.20	4	104	101.5	4	104	101.5	0	0	1	0
LOCUS_12730	LOCUS_22140	PF01938.20	378	440	75.2	378	440	75.2	0	0	1	0
LOCUS_09300	LOCUS_19130	PF03264.14	11	184	232.3	11	184	232.3	0	0	1	0
LOCUS_07340	LOCUS_20960	PF13247.6	176	272	128.2	176	272	128.2	0	0	1	0
LOCUS_07340	LOCUS_20960	PF14711.6	359	437	107.3	359	437	107.3	0	0	1	0
LOCUS_40560	LOCUS_07850	PF02896.18	360	650	356	360	650	356	0	0	1	0
LOCUS_25180	LOCUS_05680	PF13328.6	26	175	179.9	26	175	179.9	0	0	1	0
LOCUS_25180	LOCUS_05680	PF02824.21	388	447	77	388	447	77	0	0	1	0
LOCUS_08440	LOCUS_19870	PF02545.14	16	199	157.6	16	199	157.6	0	0	1	0
LOCUS_03590	LOCUS_35450	PF00224.21	1	342	505.7	1	342	505.7	0	0	1	0
LOCUS_03590	LOCUS_35450	PF02887.16	356	468	102.9	356	468	102.9	0	0	1	0
LOCUS_01740	LOCUS_26280	PF01336.25	18	102	62.5	18	102	62.5	0	0	1	0
LOCUS_21280	LOCUS_04100	PF17209.3	7	69	106.4	7	69	106.4	0	0	1	0
LOCUS_36500	LOCUS_17810	PF00113.22	144	429	475.7	144	429	475.7	0	0	1	0
LOCUS_04060	LOCUS_35010	PF01512.17	139	283	159.2	139	283	159.2	0	0	1	0
LOCUS_04060	LOCUS_35010	PF10531.9	296	344	46.9	296	344	46.9	0	0	1	0
LOCUS_42350	LOCUS_09620	PF00877.19	79	183	118.1	79	183	118.1	0	0	1	0
LOCUS_10760	LOCUS_36540	PF10722.9	9	131	61.2	9	131	61.2	0	0	1	0
LOCUS_17230	LOCUS_00470	PF00005.27	21	169	127.9	21	169	127.9	0	0	1	0
LOCUS_09500	LOCUS_18930	PF10672.9	115	371	105.3	115	371	105.3	0	0	1	0
LOCUS_23870	LOCUS_38160	PF07305.12	10	192	280.9	10	192	280.9	0	0	1	0
LOCUS_38760	LOCUS_06240	PF03888.14	28	197	207.1	28	197	207.1	0	0	1	0
LOCUS_21290	LOCUS_04090	PF01715.17	46	290	289	46	290	289	0	0	1	0
LOCUS_08300	LOCUS_20010	PF02378.18	13	320	284.3	13	320	284.3	0	0	1	0
LOCUS_08300	LOCUS_20010	PF00367.20	405	436	51.6	405	436	51.6	0	0	1	0
LOCUS_18150	LOCUS_01330	PF00364.22	4	73	221.4	4	73	221.4	0	0	1	0
LOCUS_18150	LOCUS_01330	PF00364.22	107	176	221.4	107	176	221.4	0	0	1	0
LOCUS_18150	LOCUS_01330	PF00364.22	207	277	221.4	207	277	221.4	0	0	1	0
LOCUS_33130	LOCUS_30180	PF08275.11	126	251	148.1	126	251	148.1	0	0	1	0
LOCUS_33130	LOCUS_30180	PF13155.6	263	348	55.3	263	348	55.3	0	0	1	0
LOCUS_18350	LOCUS_01540	PF14450.6	207	381	116.8	207	381	116.8	0	0	1	0
LOCUS_31330	LOCUS_28660	PF01316.21	6	74	91.4	6	74	91.4	0	0	1	0
LOCUS_31330	LOCUS_28660	PF02863.18	82	148	79.8	82	148	79.8	0	0	1	0
LOCUS_26020	LOCUS_04940	PF02874.23	29	92	49.3	29	92	49.3	0	0	1	0
LOCUS_26020	LOCUS_04940	PF00006.25	149	375	247.5	149	375	247.5	0	0	1	0
LOCUS_26020	LOCUS_04940	PF00306.27	382	507	155.5	382	507	155.5	0	0	1	0
LOCUS_25720	LOCUS_05220	PF02767.16	129	243	158.5	129	243	158.5	0	0	1	0
LOCUS_41790	LOCUS_09060	PF04324.15	432	484	40.9	432	484	40.9	0	0	1	0
LOCUS_33510	LOCUS_30570	PF01418.17	15	81	39.6	15	81	39.6	0	0	1	0
LOCUS_37380	LOCUS_17040	PF07973.14	653	696	65.3	653	696	65.3	0	0	1	0
LOCUS_37380	LOCUS_17040	PF02272.19	732	871	110.9	732	871	110.9	0	0	1	0
LOCUS_04700	LOCUS_34390	PF12833.7	34	110	64.9	34	110	64.9	0	0	1	0
LOCUS_25700	LOCUS_05250	PF02518.26	32	174	79.3	32	174	79.3	0	0	1	0
LOCUS_25700	LOCUS_05250	PF01751.22	419	531	66.1	419	531	66.1	0	0	1	0
LOCUS_25700	LOCUS_05250	PF00986.21	732	793	106.6	732	793	106.6	0	0	1	0
LOCUS_10170	LOCUS_18340	PF02901.15	23	614	695.9	23	614	695.9	0	0	1	0
LOCUS_10170	LOCUS_18340	PF01228.21	630	741	147.3	630	741	147.3	0	0	1	0
LOCUS_36490	LOCUS_17820	PF06418.14	5	266	416.4	5	266	416.4	0	0	1	0
LOCUS_36490	LOCUS_17820	PF00117.28	301	535	218.6	301	535	218.6	0	0	1	0
LOCUS_21480	LOCUS_03920	PF02313.17	6	116	172.9	6	116	172.9	0	0	1	0
LOCUS_35180	LOCUS_32110	PF02826.19	118	294	169.6	118	294	169.6	0	0	1	0
LOCUS_35180	LOCUS_32110	PF01842.25	345	401	31.6	345	401	31.6	0	0	1	0
LOCUS_40270	LOCUS_07600	PF00381.19	3	82	99.1	3	82	99.1	0	0	1	0
LOCUS_38430	LOCUS_33200	PF01245.20	3	113	168	3	113	168	0	0	1	0
LOCUS_30380	LOCUS_14090	PF00005.27	17	178	168.9	17	178	168.9	0	0	1	0
LOCUS_30380	LOCUS_14090	PF12848.7	217	298	98.7	217	298	98.7	0	0	1	0
LOCUS_30380	LOCUS_14090	PF00005.27	328	459	168.9	328	459	168.9	0	0	1	0
LOCUS_30510	LOCUS_13960	PF00009.27	9	288	227.9	9	288	227.9	0	0	1	0
LOCUS_30510	LOCUS_13960	PF03144.25	331	398	59.9	331	398	59.9	0	0	1	0
LOCUS_30510	LOCUS_13960	PF00679.24	611	696	100.7	611	696	100.7	0	0	1	0
LOCUS_19300	LOCUS_39260	PF12833.7	27	105	70.1	27	105	70.1	0	0	1	0
LOCUS_14130	LOCUS_23500	PF01145.25	22	202	116	22	202	116	0	0	1	0
LOCUS_39560	LOCUS_06920	PF13089.6	9	111	109.3	9	111	109.3	0	0	1	0
LOCUS_39560	LOCUS_06920	PF02503.17	121	322	151.6	121	322	151.6	0	0	1	0
LOCUS_39560	LOCUS_06920	PF17941.1	335	497	247.7	335	497	247.7	0	0	1	0
LOCUS_21310	LOCUS_04070	PF01520.18	194	413	167.3	194	413	167.3	0	0	1	0
LOCUS_29860	LOCUS_14610	PF04023.14	5	71	33.7	5	71	33.7	0	0	1	0
LOCUS_42140	LOCUS_09420	PF01578.20	17	192	113	17	192	113	0	0	1	0
LOCUS_09550	LOCUS_18880	PF13361.6	542	663	58.3	542	663	58.3	0	0	1	0
LOCUS_30220	LOCUS_14250	PF14824.6	119	145	36.2	119	145	36.2	0	0	1	0
LOCUS_30220	LOCUS_14250	PF00590.20	218	426	173.2	218	426	173.2	0	0	1	0
LOCUS_31470	LOCUS_28810	PF07690.16	26	287	130.6	26	286	130.6	0	0	1	0
LOCUS_07070	LOCUS_21220	PF13396.6	23	59	28.7	23	59	28.7	0	0	1	0
LOCUS_07070	LOCUS_21220	PF13091.6	134	244	126.9	134	244	126.9	0	0	1	0
LOCUS_07070	LOCUS_21220	PF13091.6	331	446	126.9	331	446	126.9	0	0	1	0
LOCUS_10240	LOCUS_18270	PF04879.16	56	116	64.7	56	116	64.7	0	0	1	0
LOCUS_23860	LOCUS_38170	PF05656.14	8	132	76.7	8	132	76.7	0	0	1	0
LOCUS_24730	LOCUS_06060	PF00462.24	4	63	85	4	63	85	0	0	1	0
LOCUS_27190	LOCUS_41740	PF02386.16	37	477	311.5	37	477	311.5	0	0	1	0
LOCUS_42860	LOCUS_10110	PF00072.24	4	111	90.3	4	111	90.3	0	0	1	0
LOCUS_26260	LOCUS_40940	PF13541.6	21	142	149.9	21	142	149.9	0	0	1	0
LOCUS_26260	LOCUS_40940	PF01078.21	189	386	299.2	189	386	299.2	0	0	1	0
LOCUS_21820	LOCUS_03600	PF05681.14	51	326	296.8	51	326	296.8	0	0	1	0
LOCUS_10890	LOCUS_36410	PF08220.12	8	58	50.7	8	58	50.7	0	0	1	0
LOCUS_10890	LOCUS_36410	PF00455.22	76	233	153.8	76	232	153.8	0	0	1	0
LOCUS_05270	LOCUS_13780	PF13247.6	175	271	127.2	175	271	127.2	0	0	1	0
LOCUS_05270	LOCUS_13780	PF14711.6	358	436	102.6	358	436	102.6	0	0	1	0
LOCUS_08940	LOCUS_19410	PF03783.14	41	255	269	41	255	269	0	0	1	0
LOCUS_33430	LOCUS_30490	PF00149.28	16	206	74.8	16	206	74.8	0	0	1	0
LOCUS_04720	LOCUS_34370	PF01914.17	5	217	238.8	5	217	238.8	0	0	1	0
LOCUS_42520	LOCUS_09790	PF01261.24	21	239	150.4	21	239	150.4	0	0	1	0
LOCUS_20420	LOCUS_37140	PF02729.21	8	148	162.6	8	148	162.6	0	0	1	0
LOCUS_20420	LOCUS_37140	PF00185.24	155	303	102.1	155	303	102.1	0	0	1	0
LOCUS_37000	LOCUS_17380	PF02954.19	645	684	22	645	684	22	0	0	1	0
LOCUS_15090	LOCUS_11670	PF01702.18	11	365	510.2	11	365	510.2	0	0	1	0
LOCUS_27370	LOCUS_16830	PF00392.21	8	70	70.2	8	70	70.2	0	0	1	0
LOCUS_12370	LOCUS_21760	PF01784.18	11	239	195.3	11	239	195.3	0	0	1	0
LOCUS_31580	LOCUS_28870	PF00310.21	43	456	587	48	461	587	0	0	1	0
LOCUS_32210	LOCUS_29460	PF13580.6	9	144	114.9	9	144	114.9	0	0	1	0
LOCUS_36380	LOCUS_17950	PF14793.6	4	109	157.3	4	109	157.3	0	0	1	0
LOCUS_36380	LOCUS_17950	PF03641.14	190	329	116.1	190	329	116.1	0	0	1	0
LOCUS_36380	LOCUS_17950	PF11892.8	333	452	188.9	333	452	188.9	0	0	1	0
LOCUS_40210	LOCUS_07540	PF00005.27	18	164	131.3	18	164	131.3	0	0	1	0
LOCUS_40210	LOCUS_07540	PF12857.7	288	339	31.3	288	339	31.3	0	0	1	0
LOCUS_22850	LOCUS_02460	PF02607.17	660	733	89.4	660	733	89.4	0	0	1	0
LOCUS_22850	LOCUS_02460	PF02310.19	748	840	67.8	748	840	67.8	0	0	1	0
LOCUS_05740	LOCUS_13360	PF02203.15	11	181	116.4	11	181	116.4	0	0	1	0
LOCUS_03090	LOCUS_24930	PF00375.18	29	443	352.3	29	443	352.3	0	0	1	0
LOCUS_18400	LOCUS_01590	PF01098.19	47	402	437.3	47	402	437.3	0	0	1	0
LOCUS_26190	LOCUS_04770	PF13407.6	29	281	198	29	281	198	0	0	1	0
LOCUS_02750	LOCUS_25270	PF00586.24	50	157	69.4	50	157	69.4	0	0	1	0
LOCUS_02750	LOCUS_25270	PF02769.22	169	344	112	169	344	112	0	0	1	0
LOCUS_12130	LOCUS_21520	PF16078.5	12	50	58.7	12	50	58.7	0	0	1	0
LOCUS_34500	LOCUS_31410	PF10531.9	461	507	42.4	461	507	42.4	0	0	1	0
LOCUS_39340	LOCUS_06720	PF04055.21	120	289	68	120	289	68	0	0	1	0
LOCUS_30630	LOCUS_00350	PF07650.17	38	111	67.9	38	111	67.9	0	0	1	0
LOCUS_30630	LOCUS_00350	PF00189.20	120	202	141.2	120	202	141.2	0	0	1	0
LOCUS_29870	LOCUS_14600	PF16921.5	328	451	171.3	328	451	171.3	0	0	1	0
LOCUS_29870	LOCUS_14600	PF00575.23	649	720	85.4	649	720	85.4	0	0	1	0
LOCUS_19470	LOCUS_39380	PF01048.20	15	221	138.5	15	221	138.5	0	0	1	0
LOCUS_25090	LOCUS_05760	PF00440.23	20	61	36.4	20	61	36.4	0	0	1	0
LOCUS_42170	LOCUS_09450	PF01578.20	89	296	185.8	89	296	185.8	0	0	1	0
LOCUS_28130	LOCUS_15990	PF08352.12	241	306	69	241	306	69	0	0	1	0
LOCUS_18500	LOCUS_01680	PF00356.21	18	66	68.7	18	66	68.7	0	0	1	0
LOCUS_18500	LOCUS_01680	PF00532.21	78	328	51.9	78	328	51.9	0	0	1	0
LOCUS_43350	LOCUS_28250	PF00990.21	682	838	151.5	682	838	151.5	0	0	1	0
LOCUS_26800	LOCUS_41430	PF16124.5	345	406	58.8	345	406	58.8	0	0	1	0
LOCUS_26800	LOCUS_41430	PF00570.23	535	601	82	535	601	82	0	0	1	0
LOCUS_23710	LOCUS_38310	PF13377.6	176	337	146.2	176	337	146.2	0	0	1	0
LOCUS_17200	LOCUS_39050	PF00126.27	7	64	73.7	7	64	73.7	0	0	1	0
LOCUS_15060	LOCUS_11700	PF07549.14	39	66	44.2	39	66	44.2	0	0	1	0
LOCUS_40250	LOCUS_07580	PF00358.20	22	146	165.3	22	146	165.3	0	0	1	0
LOCUS_33630	LOCUS_30690	PF08497.10	29	379	487	29	379	487	0	0	1	0
LOCUS_20670	LOCUS_04660	PF17243.2	26	100	78.5	26	100	78.5	0	0	1	0
LOCUS_30420	LOCUS_14050	PF00254.28	5	136	38.6	5	136	38.6	0	0	1	0
LOCUS_25120	LOCUS_05730	PF08340.11	203	287	116.7	203	287	116.7	0	0	1	0
LOCUS_32060	LOCUS_29320	PF03726.14	251	330	91.1	251	330	91.1	0	0	1	0
LOCUS_32060	LOCUS_29320	PF00013.29	566	624	35.8	566	624	35.8	0	0	1	0
LOCUS_32060	LOCUS_29320	PF00575.23	629	700	80.9	629	700	80.9	0	0	1	0
LOCUS_26000	LOCUS_04960	PF02874.23	6	72	73.7	6	72	73.7	0	0	1	0
LOCUS_26000	LOCUS_04960	PF00006.25	130	342	214.5	130	342	214.5	0	0	1	0
LOCUS_05290	LOCUS_13760	PF02665.14	6	225	260.3	6	225	260.3	0	0	1	0
LOCUS_33600	LOCUS_30660	PF03989.13	593	630	52.2	593	630	52.2	0	0	1	0
LOCUS_33600	LOCUS_30660	PF03989.13	641	690	52.2	641	690	52.2	0	0	1	0
LOCUS_37640	LOCUS_33850	PF00816.21	38	127	73.9	38	127	73.9	0	0	1	0
LOCUS_30710	LOCUS_00270	PF00410.19	5	129	165.7	5	129	165.7	0	0	1	0
LOCUS_21570	LOCUS_03830	PF00118.24	23	523	319.3	23	523	319.3	0	0	1	0
LOCUS_14440	LOCUS_23840	PF00156.27	31	156	55.5	31	156	55.5	0	0	1	0
LOCUS_30250	LOCUS_14220	PF04324.15	424	471	74.9	424	471	74.9	0	0	1	0
LOCUS_26430	LOCUS_41080	PF00953.21	75	232	95.7	75	232	95.7	0	0	1	0
LOCUS_13270	LOCUS_22660	PF07992.14	213	502	152	213	502	152	0	0	1	0
LOCUS_01050	LOCUS_26890	PF01206.17	9	77	69.9	9	77	69.9	0	0	1	0
LOCUS_35690	LOCUS_32620	PF02954.19	555	594	50.2	555	594	50.2	0	0	1	0
LOCUS_42850	LOCUS_10100	PF07694.12	33	201	191.8	33	201	191.8	0	0	1	0
LOCUS_42850	LOCUS_10100	PF06580.13	376	453	89.5	376	453	89.5	0	0	1	0
LOCUS_42240	LOCUS_09510	PF04245.13	10	324	321.5	10	324	321.5	0	0	1	0
LOCUS_33060	LOCUS_30110	PF01588.20	14	107	108.2	14	107	108.2	0	0	1	0
LOCUS_21670	LOCUS_03730	PF00486.28	24	100	69.2	24	100	69.2	0	0	1	0
LOCUS_35900	LOCUS_32810	PF01553.21	15	137	68.9	15	137	68.9	0	0	1	0
LOCUS_07510	LOCUS_20820	PF00472.20	216	321	137.1	216	321	137.1	0	0	1	0
LOCUS_29600	LOCUS_14890	PF02806.18	628	725	82.3	628	725	82.3	0	0	1	0
LOCUS_10310	LOCUS_18200	PF00664.23	26	291	167.6	26	291	167.6	0	0	1	0
LOCUS_41350	LOCUS_08670	PF00329.19	50	177	138.1	50	177	138.1	0	0	1	0
LOCUS_06760	LOCUS_12440	PF18073.1	355	382	46.1	355	382	46.1	0	0	1	0
LOCUS_22950	LOCUS_39820	PF02844.15	1	102	125.5	1	102	125.5	0	0	1	0
LOCUS_23330	LOCUS_38680	PF00126.27	3	61	74.4	3	61	74.4	0	0	1	0
LOCUS_22520	LOCUS_03010	PF03796.15	206	462	373	206	462	373	0	0	1	0
LOCUS_41410	LOCUS_08720	PF00037.27	57	76	52.6	57	76	52.6	0	0	1	0
LOCUS_27950	LOCUS_16270	PF02091.15	9	291	499.5	9	291	499.5	0	0	1	0
LOCUS_05840	LOCUS_13240	PF00270.29	85	233	27.9	85	233	27.9	0	0	1	0
LOCUS_05840	LOCUS_13240	PF00271.31	285	403	46	285	403	46	0	0	1	0
LOCUS_22760	LOCUS_02790	PF11106.8	1	79	98.4	1	79	98.4	0	0	1	0
LOCUS_00540	LOCUS_27530	PF00936.19	80	153	93.9	80	153	93.9	0	0	1	0
LOCUS_00540	LOCUS_27530	PF00936.19	186	256	93.9	186	256	93.9	0	0	1	0
LOCUS_35470	LOCUS_32380	PF01368.20	74	200	35.2	74	200	35.2	0	0	1	0
LOCUS_35470	LOCUS_32380	PF02272.19	322	452	92.2	322	452	92.2	0	0	1	0
LOCUS_35470	LOCUS_32380	PF17768.1	469	572	67.1	469	572	67.1	0	0	1	0
LOCUS_01420	LOCUS_26580	PF02653.16	58	315	155.2	58	315	155.2	0	0	1	0
LOCUS_31030	LOCUS_28340	PF00497.20	37	253	113	37	253	113	0	0	1	0
LOCUS_17280	LOCUS_00520	PF00587.25	95	459	166.7	95	459	166.7	0	0	1	0
LOCUS_24700	LOCUS_37800	PF00132.24	193	226	44.7	193	226	44.7	0	0	1	0
LOCUS_31210	LOCUS_28530	PF06723.13	11	338	500.8	11	338	500.8	0	0	1	0
LOCUS_00560	LOCUS_27510	PF00230.20	6	249	218.3	6	249	218.3	0	0	1	0
LOCUS_31810	LOCUS_29090	PF01722.18	17	74	52.3	17	74	52.3	0	0	1	0
LOCUS_21390	LOCUS_04000	PF12794.7	478	814	385.2	478	814	385.2	0	0	1	0
LOCUS_41860	LOCUS_09140	PF03477.16	6	92	57.8	6	92	57.8	0	0	1	0
LOCUS_41860	LOCUS_09140	PF00317.21	142	219	46.9	142	219	46.9	0	0	1	0
LOCUS_36450	LOCUS_17860	PF00672.25	198	247	29.6	198	247	29.6	0	0	1	0
LOCUS_36450	LOCUS_17860	PF00512.25	293	357	73.6	293	357	73.6	0	0	1	0
LOCUS_36450	LOCUS_17860	PF01627.23	828	908	47.7	828	908	47.7	0	0	1	0
LOCUS_03940	LOCUS_35130	PF05433.15	62	102	30.7	62	102	30.7	0	0	1	0
LOCUS_03320	LOCUS_24110	PF00391.23	386	457	92.8	386	457	92.8	0	0	1	0
LOCUS_22260	LOCUS_03310	PF04879.16	1	53	57	1	53	57	0	0	1	0
LOCUS_42220	LOCUS_09490	PF11893.8	6	252	352	6	252	352	0	0	1	0
LOCUS_35680	LOCUS_32610	PF02729.21	21	177	89.2	21	177	89.2	0	0	1	0
LOCUS_35680	LOCUS_32610	PF00185.24	186	372	140.6	186	372	140.6	0	0	1	0
LOCUS_20150	LOCUS_37330	PF03786.13	1	388	558.3	1	388	558.3	0	0	1	0
LOCUS_15070	LOCUS_11690	PF07549.14	109	129	26.7	109	129	26.7	0	0	1	0
LOCUS_23130	LOCUS_39600	PF04563.15	26	500	198.2	26	500	198.2	0	0	1	0
LOCUS_23130	LOCUS_39600	PF04561.14	340	454	89.5	340	454	89.5	0	0	1	0
LOCUS_23130	LOCUS_39600	PF04565.16	513	580	106.9	513	580	106.9	0	0	1	0
LOCUS_23130	LOCUS_39600	PF10385.9	591	656	100	591	656	100	0	0	1	0
LOCUS_23130	LOCUS_39600	PF00562.28	717	1264	538	717	1264	538	0	0	1	0
LOCUS_23130	LOCUS_39600	PF04560.20	1266	1340	96.8	1266	1340	96.8	0	0	1	0
LOCUS_03990	LOCUS_35080	PF08543.12	67	255	59.4	67	255	59.4	0	0	1	0
LOCUS_15510	LOCUS_11250	PF02583.17	7	87	77.7	7	87	77.7	0	0	1	0
LOCUS_41210	LOCUS_08470	PF12850.7	1	161	87.6	1	161	87.6	0	0	1	0
LOCUS_40330	LOCUS_07640	PF03120.16	322	398	123.3	322	398	123.3	0	0	1	0
LOCUS_40330	LOCUS_07640	PF03119.16	407	434	44	407	434	44	0	0	1	0
LOCUS_40330	LOCUS_07640	PF14520.6	446	502	53.9	446	502	53.9	0	0	1	0
LOCUS_21260	LOCUS_04120	PF01145.25	99	270	107.1	99	270	107.1	0	0	1	0
LOCUS_25760	LOCUS_05180	PF14849.6	61	343	298.1	61	343	298.1	0	0	1	0
LOCUS_29260	LOCUS_15200	PF03602.15	12	188	211.4	12	188	211.4	0	0	1	0
LOCUS_41320	LOCUS_08640	PF00126.27	13	71	64.9	13	71	64.9	0	0	1	0
LOCUS_41320	LOCUS_08640	PF03466.20	97	279	99.5	97	279	99.5	0	0	1	0
LOCUS_06020	LOCUS_13080	PF01171.20	42	204	51.1	42	204	51.1	0	0	1	0
LOCUS_42790	LOCUS_10040	PF14310.6	686	754	79.8	686	754	79.8	0	0	1	0
LOCUS_27600	LOCUS_16600	PF13247.6	92	188	86.5	92	188	86.5	0	0	1	0
LOCUS_27600	LOCUS_16600	PF09163.11	246	288	76	246	288	76	0	0	1	0
LOCUS_18870	LOCUS_02080	PF02771.16	6	108	56	6	108	56	0	0	1	0
LOCUS_18870	LOCUS_02080	PF02770.19	123	215	77.2	123	215	77.2	0	0	1	0
LOCUS_18870	LOCUS_02080	PF00441.24	227	376	156.9	227	376	156.9	0	0	1	0
LOCUS_33800	LOCUS_30860	PF13247.6	106	207	80.3	106	207	80.3	0	0	1	0
LOCUS_08460	LOCUS_19850	PF00575.23	36	118	60.5	36	118	60.5	0	0	1	0
LOCUS_35910	LOCUS_32820	PF07690.16	20	352	47.3	20	354	47.3	0	0	1	0
LOCUS_14320	LOCUS_23740	PF02254.18	421	534	89.1	421	534	89.1	0	0	1	0
LOCUS_18380	LOCUS_01570	PF01225.25	21	118	103.2	21	118	103.2	0	0	1	0
LOCUS_18380	LOCUS_01570	PF08245.12	124	304	98.6	124	304	98.6	0	0	1	0
LOCUS_18380	LOCUS_01570	PF02875.21	327	418	71.4	327	418	71.4	0	0	1	0
LOCUS_27440	LOCUS_16760	PF01925.19	23	248	111.2	23	248	111.2	0	0	1	0
LOCUS_36240	LOCUS_18090	PF18125.1	1	71	108.8	1	71	108.8	0	0	1	0
LOCUS_36240	LOCUS_18090	PF01728.19	186	279	37.8	186	279	37.8	0	0	1	0
LOCUS_36470	LOCUS_17840	PF13328.6	44	191	138.1	44	191	138.1	0	0	1	0
LOCUS_36470	LOCUS_17840	PF04607.17	251	360	126.4	251	360	126.4	0	0	1	0
LOCUS_17400	LOCUS_00630	PF07733.12	291	558	354.6	291	558	354.7	-0.1	-0.0417031	0.96674	0
LOCUS_10770	LOCUS_36530	PF08443.11	97	286	277.3	97	286	277.4	-0.1	-0.0417031	0.96674	0
LOCUS_31580	LOCUS_28870	PF04898.14	488	768	352.8	493	773	352.9	-0.1	-0.0417031	0.96674	0
LOCUS_33040	LOCUS_30090	PF02836.17	320	604	401.6	320	604	401.7	-0.1	-0.0417031	0.96674	0
LOCUS_06250	LOCUS_12920	PF18024.1	458	507	79.2	458	507	79.3	-0.1	-0.0417031	0.96674	0
LOCUS_43140	LOCUS_10380	PF03747.14	8	302	209.3	8	302	209.4	-0.1	-0.0417031	0.96674	0
LOCUS_03040	LOCUS_24980	PF12833.7	201	272	70.2	201	272	70.3	-0.1	-0.0417031	0.96674	0
LOCUS_15010	LOCUS_11770	PF00383.23	2	99	82.2	2	99	82.3	-0.1	-0.0417031	0.96674	0
LOCUS_27180	LOCUS_41730	PF09186.11	142	196	55.7	141	195	55.8	-0.1	-0.0417031	0.96674	0
LOCUS_33690	LOCUS_30750	PF12833.7	213	288	77.5	232	307	77.6	-0.1	-0.0417031	0.96674	0
LOCUS_16700	LOCUS_40480	PF11798.8	166	197	33.7	166	197	33.8	-0.1	-0.0417031	0.96674	0
LOCUS_25580	LOCUS_05380	PF02080.21	211	270	68.7	212	270	68.8	-0.1	-0.0417031	0.96674	0
LOCUS_25580	LOCUS_05380	PF02080.21	291	360	68.7	291	360	68.8	-0.1	-0.0417031	0.96674	0
LOCUS_23020	LOCUS_39750	PF04493.14	12	206	245.4	12	206	245.5	-0.1	-0.0417031	0.96674	0
LOCUS_08000	LOCUS_20300	PF00486.28	146	220	70.5	146	220	70.6	-0.1	-0.0417031	0.96674	0
LOCUS_08180	LOCUS_20140	PF00270.29	623	783	75.5	623	783	75.6	-0.1	-0.0417031	0.96674	0
LOCUS_11490	LOCUS_35780	PF01967.21	15	150	194.4	15	150	194.5	-0.1	-0.0417031	0.96674	0
LOCUS_18950	LOCUS_02150	PF00988.22	5	132	178	5	132	178.1	-0.1	-0.0417031	0.96674	0
LOCUS_33090	LOCUS_30140	PF03551.14	67	136	58.7	67	136	58.8	-0.1	-0.0417031	0.96674	0
LOCUS_34520	LOCUS_31430	PF01380.22	53	184	116.7	53	184	116.8	-0.1	-0.0417031	0.96674	0
LOCUS_09090	LOCUS_19270	PF14850.6	148	259	156.6	148	259	156.7	-0.1	-0.0417031	0.96674	0
LOCUS_37280	LOCUS_17150	PF08220.12	6	61	76.2	6	61	76.3	-0.1	-0.0417031	0.96674	0
LOCUS_32120	LOCUS_29380	PF01136.19	76	330	222.9	76	330	223	-0.1	-0.0417031	0.96674	0
LOCUS_24600	LOCUS_37890	PF01232.23	1	123	97.7	1	123	97.8	-0.1	-0.0417031	0.96674	0
LOCUS_01060	LOCUS_26880	PF04143.14	3	160	169.5	3	160	169.6	-0.1	-0.0417031	0.96674	0
LOCUS_01060	LOCUS_26880	PF04143.14	237	392	169.5	237	387	169.6	-0.1	-0.0417031	0.96674	0
LOCUS_35120	LOCUS_32010	PF13336.6	317	461	141.1	317	461	141.2	-0.1	-0.0417031	0.96674	0
LOCUS_18680	LOCUS_01860	PF03104.19	200	296	50.2	202	296	50.3	-0.1	-0.0417031	0.96674	0
LOCUS_10460	LOCUS_36860	PF17871.1	350	452	103.4	350	452	103.5	-0.1	-0.0417031	0.96674	0
LOCUS_15730	LOCUS_11070	PF00126.27	12	70	96	12	70	96.1	-0.1	-0.0417031	0.96674	0
LOCUS_34920	LOCUS_31760	PF17810.1	366	452	88.7	366	452	88.8	-0.1	-0.0417031	0.96674	0
LOCUS_12200	LOCUS_21590	PF13954.6	26	165	117.7	10	149	117.8	-0.1	-0.0417031	0.96674	0
LOCUS_27170	LOCUS_41720	PF00557.24	168	430	160.6	168	430	160.7	-0.1	-0.0417031	0.96674	0
LOCUS_38590	LOCUS_06100	PF13091.6	41	154	109.4	41	154	109.5	-0.1	-0.0417031	0.96674	0
LOCUS_38590	LOCUS_06100	PF13091.6	258	406	109.4	258	406	109.5	-0.1	-0.0417031	0.96674	0
LOCUS_11090	LOCUS_36210	PF01228.21	688	791	105.5	688	791	105.6	-0.1	-0.0417031	0.96674	0
LOCUS_40960	LOCUS_08240	PF00109.26	2	246	136.3	2	246	136.4	-0.1	-0.0417031	0.96674	0
LOCUS_30890	LOCUS_00090	PF00551.19	6	183	187.6	6	183	187.7	-0.1	-0.0417031	0.96674	0
LOCUS_11890	LOCUS_21330	PF02472.16	10	141	82.7	10	141	82.8	-0.1	-0.0417031	0.96674	0
LOCUS_40590	LOCUS_07880	PF07694.12	23	186	147.5	23	186	147.6	-0.1	-0.0417031	0.96674	0
LOCUS_38920	LOCUS_06380	PF18072.1	172	220	83.5	172	220	83.6	-0.1	-0.0417031	0.96674	0
LOCUS_17470	LOCUS_00700	PF07244.15	92	172	204	92	172	204.1	-0.1	-0.0417031	0.96674	0
LOCUS_17470	LOCUS_00700	PF07244.15	176	263	204	176	263	204.1	-0.1	-0.0417031	0.96674	0
LOCUS_17470	LOCUS_00700	PF07244.15	266	344	204	266	344	204.1	-0.1	-0.0417031	0.96674	0
LOCUS_17470	LOCUS_00700	PF07244.15	348	421	204	348	421	204.1	-0.1	-0.0417031	0.96674	0
LOCUS_25720	LOCUS_05220	PF02768.15	245	365	155.1	245	365	155.2	-0.1	-0.0417031	0.96674	0
LOCUS_30510	LOCUS_13960	PF14492.6	411	485	116.4	411	485	116.5	-0.1	-0.0417031	0.96674	0
LOCUS_20580	LOCUS_36990	PF02653.16	35	304	148.8	35	304	148.9	-0.1	-0.0417031	0.96674	0
LOCUS_12130	LOCUS_21520	PF02779.24	591	785	226.3	591	785	226.4	-0.1	-0.0417031	0.96674	0
LOCUS_13400	LOCUS_22780	PF00857.20	32	205	131.4	32	205	131.5	-0.1	-0.0417031	0.96674	0
LOCUS_33040	LOCUS_30090	PF02837.18	44	204	160.3	44	204	160.4	-0.1	-0.0417031	0.96674	0
LOCUS_22950	LOCUS_39820	PF02843.16	332	422	108.2	332	422	108.3	-0.1	-0.0417031	0.96674	0
LOCUS_22520	LOCUS_03010	PF00772.21	27	128	127.2	27	128	127.3	-0.1	-0.0417031	0.96674	0
LOCUS_24700	LOCUS_37800	PF06426.14	9	113	134.6	9	113	134.7	-0.1	-0.0417031	0.96674	0
LOCUS_39840	LOCUS_07180	PF02780.20	539	654	74.4	539	654	74.5	-0.1	-0.0417031	0.96674	0
LOCUS_29720	LOCUS_14780	PF08220.12	6	61	90.2	6	61	90.3	-0.1	-0.0417031	0.96674	0
LOCUS_41240	LOCUS_08560	PF07085.12	234	345	104.2	234	345	104.3	-0.1	-0.0417031	0.96674	0
LOCUS_31870	LOCUS_29140	PF01016.19	2	82	131.8	2	82	131.9	-0.1	-0.0417031	0.96674	0
LOCUS_36470	LOCUS_17840	PF02824.21	406	465	76.7	406	465	76.8	-0.1	-0.0417031	0.96674	0
LOCUS_41940	LOCUS_09210	PF08486.10	312	375	25.1	312	375	25.2	-0.1	-0.0417031	0.96674	0
LOCUS_35690	LOCUS_32620	PF13188.7	169	215	28.3	169	215	28.4	-0.1	-0.0417031	0.96674	0
LOCUS_21870	LOCUS_03550	PF00165.23	155	195	61.9	155	195	62	-0.1	-0.0417031	0.96674	0
LOCUS_06600	LOCUS_12600	PF08352.12	238	305	62.5	238	305	62.6	-0.1	-0.0417031	0.96674	0
LOCUS_33880	LOCUS_30940	PF05257.16	52	149	47.1	52	149	47.2	-0.1	-0.0417031	0.96674	0
LOCUS_15930	LOCUS_40770	PF00126.27	10	66	62.1	10	66	62.2	-0.1	-0.0417031	0.96674	0
LOCUS_05580	LOCUS_13510	PF15919.5	10	72	30.4	10	72	30.5	-0.1	-0.0417031	0.96674	0
LOCUS_05990	LOCUS_13110	PF02775.21	954	1066	35.4	954	1066	35.5	-0.1	-0.0417031	0.96674	0
LOCUS_15860	LOCUS_40840	PF07969.11	166	431	56.5	168	431	56.6	-0.1	-0.0417031	0.96674	0
LOCUS_25990	LOCUS_04970	PF00401.20	89	133	51.6	89	133	51.7	-0.1	-0.0417031	0.96674	0
LOCUS_35700	LOCUS_32630	PF00111.27	13	64	28	13	64	28.1	-0.1	-0.0417031	0.96674	0
LOCUS_41070	LOCUS_08350	PF13522.6	64	208	59.5	64	208	59.6	-0.1	-0.0417031	0.96674	0
LOCUS_35980	LOCUS_32890	PF01590.26	18	152	57	18	152	57.1	-0.1	-0.0417031	0.96674	0
LOCUS_33870	LOCUS_30930	PF13410.6	174	243	38.6	175	243	38.7	-0.1	-0.0417031	0.96674	0
LOCUS_37440	LOCUS_34060	PF03212.14	323	429	44.3	398	501	44.4	-0.1	-0.0417031	0.96674	0
LOCUS_25630	LOCUS_05330	PF01494.19	135	166	38.3	135	166	38.4	-0.1	-0.0417031	0.96674	0
LOCUS_25030	LOCUS_05820	PF06827.14	241	269	38.3	241	269	38.4	-0.1	-0.0417031	0.96674	0
LOCUS_18150	LOCUS_01330	PF02817.17	327	362	58.1	327	362	58.2	-0.1	-0.0417031	0.96674	0
LOCUS_30250	LOCUS_14220	PF18267.1	321	388	40.5	321	388	40.6	-0.1	-0.0417031	0.96674	0
LOCUS_22340	LOCUS_03230	PF13435.6	37	83	32	36	83	32.1	-0.1	-0.0417031	0.96674	0
LOCUS_06760	LOCUS_12440	PF14559.6	191	246	51.8	191	246	51.9	-0.1	-0.0417031	0.96674	0
LOCUS_21260	LOCUS_04120	PF12221.8	1	59	56.4	1	59	56.5	-0.1	-0.0417031	0.96674	0
LOCUS_29810	LOCUS_14680	PF00156.27	168	212	33.6	173	224	33.7	-0.1	-0.0417031	0.96674	0
LOCUS_37010	LOCUS_17370	PF02769.22	166	313	90.8	166	313	90.9	-0.1	-0.0417031	0.96674	0
LOCUS_27900	LOCUS_16320	PF02782.16	249	435	112.3	249	435	112.4	-0.1	-0.0417031	0.96674	0
LOCUS_20340	LOCUS_37220	PF02789.17	19	147	117.3	19	147	117.4	-0.1	-0.0417031	0.96674	0
LOCUS_03220	LOCUS_24220	PF01588.20	45	145	97.3	45	145	97.4	-0.1	-0.0417031	0.96674	0
LOCUS_18370	LOCUS_01560	PF01820.21	4	86	70.6	4	86	70.7	-0.1	-0.0417031	0.96674	0
LOCUS_08180	LOCUS_20140	PF00271.31	824	927	74.3	824	927	74.4	-0.1	-0.0417031	0.96674	0
LOCUS_05260	LOCUS_13790	PF01568.21	1086	1199	72.8	1086	1199	72.9	-0.1	-0.0417031	0.96674	0
LOCUS_19340	LOCUS_39300	PF14718.6	416	481	84.1	407	472	84.2	-0.1	-0.0417031	0.96674	0
LOCUS_22360	LOCUS_03210	PF16177.5	24	81	72.1	24	81	72.2	-0.1	-0.0417031	0.96674	0
LOCUS_19420	LOCUS_39330	PF06745.13	78	151	64.8	78	151	64.9	-0.1	-0.0417031	0.96674	0
LOCUS_08820	LOCUS_19530	PF00535.26	246	428	82.8	246	428	82.9	-0.1	-0.0417031	0.96674	0
LOCUS_04550	LOCUS_34540	PF02746.16	14	110	121.6	13	110	121.7	-0.1	-0.0417031	0.96674	0
LOCUS_38710	LOCUS_06190	PF00271.31	236	343	106.6	236	343	106.7	-0.1	-0.0417031	0.96674	0
LOCUS_19120	LOCUS_39100	PF03981.12	58	220	81.6	58	220	81.7	-0.1	-0.0417031	0.96674	0
LOCUS_03070	LOCUS_24950	PF06628.12	499	562	65.8	499	562	65.9	-0.1	-0.0417031	0.96674	0
LOCUS_35050	LOCUS_31930	PF00044.24	3	105	122.8	3	105	122.9	-0.1	-0.0417031	0.96674	0
LOCUS_29870	LOCUS_14600	PF17674.1	561	630	84.8	561	630	84.9	-0.1	-0.0417031	0.96674	0
LOCUS_17830	LOCUS_01030	PF12627.7	209	269	74.1	209	269	74.2	-0.1	-0.0417031	0.96674	0
LOCUS_37110	LOCUS_17270	PF00329.19	36	152	96.1	36	152	96.2	-0.1	-0.0417031	0.96674	0
LOCUS_36100	LOCUS_33010	PF11741.8	39	142	90.6	20	123	90.7	-0.1	-0.0417031	0.96674	0
LOCUS_07690	LOCUS_20630	PF02016.15	5	126	73.8	5	126	73.9	-0.1	-0.0417031	0.96674	0
LOCUS_07670	LOCUS_20650	PF07317.12	8	109	92.6	8	109	92.7	-0.1	-0.0417031	0.96674	0
LOCUS_15760	LOCUS_11040	PF13193.6	509	592	83.1	509	592	83.2	-0.1	-0.0417031	0.96674	0
LOCUS_42190	LOCUS_09470	PF03918.14	7	129	171.7	7	131	171.8	-0.1	-0.0417031	0.96674	0
LOCUS_06140	LOCUS_13000	PF10749.9	5	82	135.2	5	82	135.3	-0.1	-0.0417031	0.96674	0
LOCUS_20690	LOCUS_04640	PF01595.20	7	197	131.2	7	197	131.3	-0.1	-0.0417031	0.96674	0
LOCUS_11930	LOCUS_21370	PF02322.15	7	362	371.5	7	362	371.6	-0.1	-0.0417031	0.96674	0
LOCUS_03220	LOCUS_24220	PF17759.1	474	685	187.7	474	685	187.8	-0.1	-0.0417031	0.96674	0
LOCUS_43210	LOCUS_10450	PF03611.14	8	385	266	8	385	266.1	-0.1	-0.0417031	0.96674	0
LOCUS_11800	LOCUS_41800	PF00793.20	38	338	374.9	38	338	375	-0.1	-0.0417031	0.96674	0
LOCUS_22360	LOCUS_03210	PF00501.28	83	522	321.4	83	522	321.5	-0.1	-0.0417031	0.96674	0
LOCUS_40120	LOCUS_07450	PF04261.12	5	295	328.9	5	295	329	-0.1	-0.0417031	0.96674	0
LOCUS_06330	LOCUS_12850	PF03632.15	298	677	507.2	298	677	507.3	-0.1	-0.0417031	0.96674	0
[truncated: 954 more rows]

## Sheet: B1147-EC5350
# MEAN: -0.0322548028311428 SD: 9.88132063648076 EMP_CUT: 1.8
B1147	EC5350	HMM	start_gene_1	end_gene_1	bitscore_gene_1	start_gene_2	end_gene_2	bitscore_gene_2	delta-bitscore	z-score	p-value	loss_of_function
LOCUS_11120	LOCUS_31420	PF01306.19	2	412	681.1	24	414	410.7	270.4	27.3648	7.2068e-165	1
LOCUS_32500	LOCUS_20780	PF02738.18	355	893	504.3	355	750	379.1	125.2	12.6704	8.6306e-37	1
LOCUS_11140	LOCUS_38750	PF13377.6	174	332	106.7	185	333	45.2	61.5	6.22386	4.8506e-10	1
LOCUS_30440	LOCUS_34810	PF03738.14	12	384	539.8	14	385	494.8	45	4.55405	5.2624e-06	1
LOCUS_16980	LOCUS_42850	PF01323.20	40	197	109.3	2	138	73.6	35.7	3.61288	0.00030282	1
LOCUS_38680	LOCUS_32700	PF03466.20	89	293	184.1	88	286	149.2	34.9	3.53192	0.00041256	1
LOCUS_38850	LOCUS_38960	PF06996.11	23	335	285.2	22	323	251.7	33.5	3.39024	0.00069832	1
LOCUS_30530	LOCUS_25970	PF00005.27	26	173	113.1	20	168	79.7	33.4	3.38011	0.00072456	1
LOCUS_15390	LOCUS_02720	PF00359.22	6	148	113.2	5	141	80.7	32.5	3.28903	0.00100532	1
LOCUS_20000	LOCUS_14110	PF01026.21	4	255	257.1	6	257	229.2	27.9	2.82351	0.0047502	1
LOCUS_23930	LOCUS_38640	PF05321.11	13	69	115	8	63	87.4	27.6	2.79315	0.0052198	1
LOCUS_06340	LOCUS_27620	PF01380.22	128	258	103.3	132	260	76.4	26.9	2.72231	0.0064828	1
LOCUS_22700	LOCUS_43020	PF01507.19	30	234	62.1	107	182	35.9	26.2	2.65147	0.0080142	1
LOCUS_41470	LOCUS_31310	PF08282.12	5	260	210.9	6	259	185	25.9	2.62111	0.0087644	1
LOCUS_14020	LOCUS_38800	PF13309.6	171	228	69.4	154	211	46.6	22.8	2.30738	0.021034	1
LOCUS_34530	LOCUS_02750	PF08240.12	25	131	122.7	26	130	101.6	21.1	2.13534	0.032734	1
LOCUS_02170	LOCUS_02170	PF13377.6	172	332	136.6	169	329	115.5	21.1	2.13534	0.032734	1
LOCUS_38130	LOCUS_27600	PF13531.6	31	280	159	38	286	139.8	19.2	1.94306	0.052008	1
LOCUS_15430	LOCUS_20450	PF00381.19	3	82	97.4	4	81	78.4	19	1.92282	0.054502	1
LOCUS_26150	LOCUS_32430	PF01418.17	1	76	112.3	15	90	93.9	18.4	1.8621	0.06259	1
LOCUS_25450	LOCUS_40750	PF00248.21	17	271	193.5	8	250	178	15.5	1.56862	0.116738	1
LOCUS_14020	LOCUS_38800	PF08348.11	29	137	124.3	19	125	109.3	15	1.51802	0.12901	1
LOCUS_18040	LOCUS_23640	PF02653.16	50	317	168.8	39	301	154.3	14.5	1.46742	0.142262	1
LOCUS_04290	LOCUS_24110	PF08220.12	6	62	73.6	4	59	59.2	14.4	1.4573	0.145034	1
LOCUS_08390	LOCUS_11480	PF00528.22	28	219	81.7	34	223	67.7	14	1.41681	0.156536	1
LOCUS_11600	LOCUS_23710	PF00486.28	151	225	99.7	146	221	86	13.7	1.38645	0.165608	1
LOCUS_32740	LOCUS_12030	PF13561.6	20	250	192.1	12	245	178.6	13.5	1.36621	0.171872	1
LOCUS_14640	LOCUS_26690	PF04754.12	8	209	298.1	8	192	285.3	12.8	1.29537	0.195192	1
LOCUS_11600	LOCUS_23710	PF00072.24	5	117	101.3	4	112	88.5	12.8	1.29537	0.195192	1
LOCUS_11140	LOCUS_38750	PF00356.21	8	53	81	8	56	69.2	11.8	1.19417	0.23242	1
LOCUS_06340	LOCUS_27620	PF01418.17	1	77	103.6	1	76	93.2	10.4	1.05249	0.29258	1
LOCUS_37750	LOCUS_13980	PF06738.12	11	250	231.1	1	230	221	10.1	1.02213	0.30672	1
LOCUS_41440	LOCUS_37870	PF01810.18	14	205	192.6	21	211	183	9.6	0.97153	0.33128	1
LOCUS_38820	LOCUS_39110	PF05943.12	67	490	571.3	90	510	561.9	9.4	0.95129	0.34146	1
LOCUS_27400	LOCUS_32120	PF03466.20	96	298	135.1	92	293	126.4	8.7	0.880449	0.37862	1
LOCUS_21700	LOCUS_19280	PF07729.12	100	225	88.3	96	226	80.1	8.2	0.829849	0.40662	1
LOCUS_23290	LOCUS_12550	PF02595.15	3	373	487.1	3	373	479.5	7.6	0.769128	0.44182	1
LOCUS_30310	LOCUS_18500	PF08335.11	297	436	202.3	297	436	195.9	6.4	0.647687	0.51718	1
LOCUS_30310	LOCUS_18500	PF08335.11	825	916	202.3	825	916	195.9	6.4	0.647687	0.51718	1
LOCUS_30540	LOCUS_12100	PF01032.18	14	323	289.9	20	324	284.6	5.3	0.536366	0.5917	1
LOCUS_36010	LOCUS_31750	PF00593.24	259	758	189.3	259	758	184.1	5.2	0.526245	0.59872	1
LOCUS_23220	LOCUS_12480	PF00696.28	2	277	97.5	2	277	92.5	5	0.506005	0.61286	1
LOCUS_22590	LOCUS_11840	PF04223.12	43	508	907.8	43	508	903.1	4.7	0.475645	0.63432	1
LOCUS_38900	LOCUS_39060	PF02861.20	24	71	27.4	22	51	22.9	4.5	0.455405	0.64882	1
LOCUS_12900	LOCUS_24530	PF04317.12	20	464	606.3	20	464	601.9	4.4	0.445285	0.65612	1
LOCUS_10950	LOCUS_02850	PF00873.19	4	1008	1236.6	4	1008	1232.3	4.3	0.435165	0.66344	1
LOCUS_27570	LOCUS_03610	PF08841.10	275	601	540.6	275	601	536.5	4.1	0.414924	0.6782	1
LOCUS_04810	LOCUS_36140	PF02705.16	14	544	685.7	14	544	681.8	3.9	0.394684	0.69308	1
LOCUS_21600	LOCUS_41560	PF00345.20	22	142	119.6	25	142	115.7	3.9	0.394684	0.69308	1
LOCUS_16290	LOCUS_33710	PF01757.22	6	320	124.1	6	320	120.6	3.5	0.354204	0.72318	1
LOCUS_30520	LOCUS_18710	PF00593.24	218	687	216.6	218	687	213.4	3.2	0.323843	0.74606	1
LOCUS_21680	LOCUS_39330	PF00107.26	171	297	92.2	171	297	89.2	3	0.303603	0.76144	1
LOCUS_38560	LOCUS_29050	PF01228.21	646	747	97.1	646	747	94.1	3	0.303603	0.76144	1
LOCUS_33560	LOCUS_31080	PF05944.12	35	163	146.3	35	163	143.7	2.6	0.263123	0.79246	1
LOCUS_40820	LOCUS_37790	PF06545.11	143	357	294.2	143	357	291.7	2.5	0.253003	0.80026	1
LOCUS_38460	LOCUS_29150	PF00367.20	438	470	48.8	438	470	46.4	2.4	0.242883	0.8081	1
LOCUS_16480	LOCUS_33520	PF03480.13	30	312	352.1	30	312	349.9	2.2	0.222642	0.82382	1
LOCUS_37230	LOCUS_13510	PF03739.14	2	314	212.5	2	314	210.3	2.2	0.222642	0.82382	1
LOCUS_21700	LOCUS_19280	PF00392.21	12	71	53.4	11	69	51.3	2.1	0.212522	0.8317	1
LOCUS_38530	LOCUS_29080	PF00391.23	264	337	59.7	264	337	57.6	2.1	0.212522	0.8317	1
LOCUS_13650	LOCUS_25250	PF00593.24	219	667	186.7	213	667	184.6	2.1	0.212522	0.8317	1
LOCUS_26950	LOCUS_04230	PF01706.16	218	323	137	218	323	134.9	2.1	0.212522	0.8317	1
LOCUS_14570	LOCUS_26760	PF02518.26	333	436	71.8	333	435	69.8	2	0.202402	0.8396	1
LOCUS_14840	LOCUS_26490	PF12849.7	147	354	89.8	147	354	87.8	2	0.202402	0.8396	1
LOCUS_12660	LOCUS_24290	PF00120.24	134	467	343.4	134	467	341.4	2	0.202402	0.8396	1
LOCUS_00930	LOCUS_15960	PF01032.18	18	323	460.6	18	323	458.7	1.9	0.192282	0.84752	1
LOCUS_00930	LOCUS_15960	PF01032.18	358	657	460.6	358	657	458.7	1.9	0.192282	0.84752	1
LOCUS_05020	LOCUS_35930	PF13954.6	29	175	142	29	175	140.1	1.9	0.192282	0.84752	1
LOCUS_06690	LOCUS_28420	PF11974.8	289	381	79.9	289	381	78.1	1.8	0.182162	0.85546	1
LOCUS_28080	LOCUS_03100	PF13579.6	15	204	100.3	15	204	98.5	1.8	0.182162	0.85546	0
LOCUS_05350	LOCUS_35600	PF07119.12	10	52	32.8	10	52	31	1.8	0.182162	0.85546	0
LOCUS_38440	LOCUS_29170	PF00149.28	24	252	47.3	24	252	45.5	1.8	0.182162	0.85546	0
LOCUS_21050	LOCUS_10830	PF00487.24	67	338	92.6	67	338	90.9	1.7	0.172042	0.8634	0
LOCUS_38520	LOCUS_29090	PF00923.19	3	206	161.7	3	206	160	1.7	0.172042	0.8634	0
LOCUS_31970	LOCUS_20250	PF03480.13	46	311	88.2	46	311	86.6	1.6	0.161922	0.87136	0
LOCUS_12240	LOCUS_23870	PF00697.22	258	448	206	258	448	204.4	1.6	0.161922	0.87136	0
LOCUS_05900	LOCUS_30000	PF01501.20	31	277	227.7	31	277	226.1	1.6	0.161922	0.87136	0
LOCUS_01070	LOCUS_15820	PF13953.6	772	838	69.8	772	838	68.3	1.5	0.151802	0.87934	0
LOCUS_38530	LOCUS_29080	PF02896.18	363	653	380	363	653	378.5	1.5	0.151802	0.87934	0
LOCUS_33390	LOCUS_30910	PF10109.9	9	88	56.6	9	88	55.1	1.5	0.151802	0.87934	0
LOCUS_14300	LOCUS_27030	PF02126.18	1	292	467.2	1	292	465.7	1.5	0.151802	0.87934	0
LOCUS_40680	LOCUS_37660	PF09134.10	474	572	343.6	474	572	342.2	1.4	0.141681	0.88734	0
LOCUS_40680	LOCUS_37660	PF09134.10	579	681	343.6	579	681	342.2	1.4	0.141681	0.88734	0
LOCUS_40680	LOCUS_37660	PF09134.10	684	784	343.6	684	784	342.2	1.4	0.141681	0.88734	0
LOCUS_40680	LOCUS_37660	PF09134.10	788	886	343.6	788	886	342.2	1.4	0.141681	0.88734	0
LOCUS_40680	LOCUS_37660	PF09134.10	891	983	343.6	891	983	342.2	1.4	0.141681	0.88734	0
LOCUS_40680	LOCUS_37660	PF09134.10	1001	1091	343.6	1001	1091	342.2	1.4	0.141681	0.88734	0
LOCUS_40680	LOCUS_37660	PF09134.10	1095	1194	343.6	1095	1194	342.2	1.4	0.141681	0.88734	0
LOCUS_14320	LOCUS_27010	PF01168.20	33	264	76.4	33	264	75	1.4	0.141681	0.88734	0
LOCUS_06690	LOCUS_28420	PF17972.1	485	610	142.1	485	610	140.7	1.4	0.141681	0.88734	0
LOCUS_21600	LOCUS_41560	PF02753.17	166	222	45.6	165	225	44.2	1.4	0.141681	0.88734	0
LOCUS_22870	LOCUS_12130	PF00668.20	2	442	345.2	2	442	343.8	1.4	0.141681	0.88734	0
LOCUS_05340	LOCUS_35610	PF12566.8	63	179	191.6	63	179	190.3	1.3	0.131561	0.89534	0
LOCUS_37240	LOCUS_13520	PF03739.14	9	358	246.8	9	358	245.6	1.2	0.121441	0.90334	0
LOCUS_14470	LOCUS_26860	PF00905.22	422	602	92.5	422	603	91.3	1.2	0.121441	0.90334	0
LOCUS_30090	LOCUS_18280	PF02929.17	730	997	221	730	997	219.8	1.2	0.121441	0.90334	0
LOCUS_34930	LOCUS_22920	PF02378.18	19	361	294.4	19	361	293.2	1.2	0.121441	0.90334	0
LOCUS_29730	LOCUS_17910	PF00291.25	25	312	265.4	25	312	264.2	1.2	0.121441	0.90334	0
LOCUS_26960	LOCUS_04220	PF02108.16	96	219	141.7	96	219	140.6	1.1	0.111321	0.91136	0
LOCUS_28060	LOCUS_03120	PF02878.16	7	131	113.3	7	131	112.2	1.1	0.111321	0.91136	0
LOCUS_28060	LOCUS_03120	PF02879.16	153	258	81.5	154	258	80.4	1.1	0.111321	0.91136	0
LOCUS_10240	LOCUS_02530	PF10609.9	106	349	338.9	106	349	337.8	1.1	0.111321	0.91136	0
LOCUS_14200	LOCUS_27130	PF00160.21	31	188	170	31	188	169	1	0.101201	0.9194	0
LOCUS_22900	LOCUS_12160	PF07715.15	49	163	101.2	49	163	100.2	1	0.101201	0.9194	0
LOCUS_27950	LOCUS_03230	PF01554.18	225	378	42.7	225	378	41.7	1	0.101201	0.9194	0
LOCUS_14310	LOCUS_27020	PF01676.18	3	387	113.5	3	387	112.6	0.9	0.0910809	0.92742	0
LOCUS_15460	LOCUS_25860	PF12698.7	569	903	132.4	569	903	131.5	0.9	0.0910809	0.92742	0
LOCUS_38500	LOCUS_29110	PF06940.11	41	202	235.5	41	202	234.6	0.9	0.0910809	0.92742	0
LOCUS_14270	LOCUS_27060	PF00155.21	54	232	33.4	54	226	32.5	0.9	0.0910809	0.92742	0
LOCUS_37380	LOCUS_13630	PF01979.20	264	374	38.6	265	374	37.7	0.9	0.0910809	0.92742	0
LOCUS_14740	LOCUS_26590	PF00196.19	835	890	71.6	835	890	70.7	0.9	0.0910809	0.92742	0
LOCUS_37370	LOCUS_13620	PF03466.20	99	297	87.6	99	297	86.7	0.9	0.0910809	0.92742	0
LOCUS_15490	LOCUS_25830	PF03486.14	5	392	522.5	5	392	521.6	0.9	0.0910809	0.92742	0
LOCUS_28660	LOCUS_16790	PF01316.21	6	74	91.4	6	74	90.6	0.8	0.0809608	0.93548	0
LOCUS_03970	LOCUS_34540	PF13520.6	6	402	77.3	6	402	76.5	0.8	0.0809608	0.93548	0
LOCUS_34100	LOCUS_42560	PF09335.11	26	132	40.3	26	132	39.5	0.8	0.0809608	0.93548	0
LOCUS_06440	LOCUS_28670	PF00464.19	8	386	637.9	8	386	637.1	0.8	0.0809608	0.93548	0
LOCUS_16400	LOCUS_33600	PF00155.21	165	400	77.9	165	400	77.2	0.7	0.0708407	0.94352	0
LOCUS_12890	LOCUS_24520	PF00532.21	77	315	83.3	77	317	82.6	0.7	0.0708407	0.94352	0
LOCUS_27760	LOCUS_03420	PF13520.6	57	409	121.8	57	409	121.1	0.7	0.0708407	0.94352	0
LOCUS_12850	LOCUS_24480	PF03633.15	681	729	42.8	681	729	42.1	0.7	0.0708407	0.94352	0
LOCUS_22550	LOCUS_11800	PF00989.25	225	285	24.9	225	283	24.3	0.6	0.0607206	0.95158	0
LOCUS_26950	LOCUS_04230	PF14842.6	3	103	115.1	3	103	114.5	0.6	0.0607206	0.95158	0
LOCUS_20410	LOCUS_10190	PF00069.25	12	218	99.6	12	218	99	0.6	0.0607206	0.95158	0
LOCUS_00960	LOCUS_15930	PF00593.24	268	751	215.7	268	746	215.1	0.6	0.0607206	0.95158	0
LOCUS_12880	LOCUS_24510	PF09381.10	25	299	361.2	25	299	360.6	0.6	0.0607206	0.95158	0
LOCUS_06690	LOCUS_28420	PF17970.1	59	163	164.5	59	163	164	0.5	0.0506005	0.95964	0
LOCUS_26780	LOCUS_04400	PF03797.19	460	719	154.4	610	869	153.9	0.5	0.0506005	0.95964	0
LOCUS_33460	LOCUS_30980	PF04965.14	18	94	51.2	19	94	50.7	0.5	0.0506005	0.95964	0
LOCUS_37320	LOCUS_13570	PF13964.6	75	118	48.8	75	118	48.3	0.5	0.0506005	0.95964	0
LOCUS_15480	LOCUS_25840	PF10951.8	1	347	501.3	1	347	500.9	0.4	0.0404804	0.96772	0
LOCUS_16320	LOCUS_33680	PF02782.16	249	435	112.4	249	435	112	0.4	0.0404804	0.96772	0
LOCUS_08150	LOCUS_00440	PF11245.8	19	258	247.1	38	277	246.7	0.4	0.0404804	0.96772	0
LOCUS_39020	LOCUS_40710	PF01464.20	34	148	103.5	102	216	103.1	0.4	0.0404804	0.96772	0
LOCUS_26780	LOCUS_04400	PF03212.14	283	385	35.9	433	535	35.5	0.4	0.0404804	0.96772	0
LOCUS_22900	LOCUS_12160	PF00593.24	276	743	194.7	276	743	194.3	0.4	0.0404804	0.96772	0
LOCUS_25490	LOCUS_06250	PF17158.4	41	272	188.8	41	272	188.5	0.3	0.0303603	0.97578	0
LOCUS_04680	LOCUS_35250	PF06094.12	3	109	87.4	3	109	87.1	0.3	0.0303603	0.97578	0
LOCUS_16510	LOCUS_33490	PF01261.24	25	234	125.6	25	234	125.3	0.3	0.0303603	0.97578	0
LOCUS_12950	LOCUS_24580	PF00246.24	43	157	50.3	20	133	50	0.3	0.0303603	0.97578	0
LOCUS_26780	LOCUS_04400	PF12951.7	93	118	30.9	243	268	30.6	0.3	0.0303603	0.97578	0
LOCUS_14940	LOCUS_26390	PF00532.21	45	290	107.7	64	309	107.4	0.3	0.0303603	0.97578	0
LOCUS_15470	LOCUS_25850	PF16576.5	45	298	53	45	298	52.7	0.3	0.0303603	0.97578	0
LOCUS_16340	LOCUS_33660	PF13407.6	38	284	207.4	38	282	207.2	0.2	0.0202402	0.98386	0
LOCUS_13820	LOCUS_25420	PF00384.22	107	589	124.2	107	589	124	0.2	0.0202402	0.98386	0
LOCUS_15470	LOCUS_25850	PF13437.6	214	318	64.5	214	318	64.3	0.2	0.0202402	0.98386	0
LOCUS_33380	LOCUS_30900	PF10145.9	246	457	81.2	246	457	81	0.2	0.0202402	0.98386	0
LOCUS_40890	LOCUS_37860	PF00271.31	902	1019	56.1	901	1019	55.9	0.2	0.0202402	0.98386	0
LOCUS_40830	LOCUS_37800	PF00696.28	4	296	90.2	4	296	90	0.2	0.0202402	0.98386	0
LOCUS_26950	LOCUS_04230	PF14841.6	115	186	94.4	115	186	94.2	0.2	0.0202402	0.98386	0
LOCUS_03630	LOCUS_32220	PF17203.4	20	152	83.9	47	179	83.7	0.2	0.0202402	0.98386	0
LOCUS_25650	LOCUS_06080	PF13193.6	469	543	68.4	491	565	68.2	0.2	0.0202402	0.98386	0
LOCUS_28360	LOCUS_16490	PF02355.16	870	1018	28.3	870	1018	28.1	0.2	0.0202402	0.98386	0
LOCUS_14220	LOCUS_27110	PF01077.22	633	757	56.3	633	757	56.1	0.2	0.0202402	0.98386	0
LOCUS_03630	LOCUS_32220	PF00989.25	195	296	49.3	222	323	49.1	0.2	0.0202402	0.98386	0
LOCUS_12850	LOCUS_24480	PF03636.15	9	237	165.6	9	237	165.4	0.2	0.0202402	0.98386	0
LOCUS_06690	LOCUS_28420	PF17962.1	616	741	108.1	616	741	107.9	0.2	0.0202402	0.98386	0
LOCUS_18540	LOCUS_07780	PF04288.13	1	221	418.2	10	230	418	0.2	0.0202402	0.98386	0
LOCUS_06900	LOCUS_28210	PF00563.20	442	674	215.1	498	730	214.9	0.2	0.0202402	0.98386	0
LOCUS_08530	LOCUS_00820	PF00456.21	9	259	165.2	9	259	165	0.2	0.0202402	0.98386	0
LOCUS_28870	LOCUS_17000	PF04898.14	493	773	352.9	488	768	352.7	0.2	0.0202402	0.98386	0
LOCUS_15900	LOCUS_34130	PF03170.13	60	668	735.2	72	680	735.1	0.1	0.0101201	0.99192	0
LOCUS_33590	LOCUS_31110	PF17289.2	410	571	153.8	410	571	153.7	0.1	0.0101201	0.99192	0
LOCUS_33780	LOCUS_40030	PF00202.21	17	420	491.1	17	420	491	0.1	0.0101201	0.99192	0
LOCUS_30310	LOCUS_18500	PF03710.15	32	276	665.6	32	276	665.5	0.1	0.0101201	0.99192	0
LOCUS_30310	LOCUS_18500	PF03710.15	553	805	665.6	553	805	665.5	0.1	0.0101201	0.99192	0
LOCUS_08100	LOCUS_00390	PF00577.20	178	739	664	201	762	663.9	0.1	0.0101201	0.99192	0
LOCUS_25650	LOCUS_06080	PF00501.28	29	460	380	51	482	379.9	0.1	0.0101201	0.99192	0
LOCUS_08100	LOCUS_00390	PF13954.6	15	160	118.9	38	183	118.8	0.1	0.0101201	0.99192	0
LOCUS_12780	LOCUS_24410	PF00128.24	83	338	68.9	83	338	68.8	0.1	0.0101201	0.99192	0
LOCUS_12980	LOCUS_24610	PF01183.20	428	609	54.1	428	609	54	0.1	0.0101201	0.99192	0
LOCUS_21950	LOCUS_11210	PF00512.25	664	730	41.9	664	730	41.8	0.1	0.0101201	0.99192	0
LOCUS_34870	LOCUS_22980	PF03573.13	32	389	32.1	38	395	32	0.1	0.0101201	0.99192	0
LOCUS_31350	LOCUS_19540	PF04230.13	24	309	62.9	24	309	62.8	0.1	0.0101201	0.99192	0
LOCUS_20790	LOCUS_10570	PF08544.13	214	263	30.1	214	263	30	0.1	0.0101201	0.99192	0
LOCUS_16520	LOCUS_33480	PF02311.19	26	134	37.5	26	134	37.4	0.1	0.0101201	0.99192	0
LOCUS_40840	LOCUS_37810	PF07969.11	168	431	56.6	166	431	56.5	0.1	0.0101201	0.99192	0
LOCUS_07850	LOCUS_00140	PF05524.13	119	234	50.9	119	234	50.8	0.1	0.0101201	0.99192	0
LOCUS_32530	LOCUS_20810	PF14691.6	453	532	60.6	453	532	60.5	0.1	0.0101201	0.99192	0
LOCUS_03630	LOCUS_32220	PF14689.6	305	357	40.6	332	384	40.5	0.1	0.0101201	0.99192	0
LOCUS_22550	LOCUS_11800	PF14689.6	330	372	30.4	330	372	30.3	0.1	0.0101201	0.99192	0
LOCUS_19170	LOCUS_08950	PF01556.18	111	267	116.3	120	276	116.2	0.1	0.0101201	0.99192	0
LOCUS_19840	LOCUS_09620	PF00669.20	4	141	124.8	4	141	124.7	0.1	0.0101201	0.99192	0
LOCUS_08240	LOCUS_00530	PF00109.26	2	246	136.4	2	246	136.3	0.1	0.0101201	0.99192	0
LOCUS_06690	LOCUS_28420	PF01835.19	388	479	81.6	388	479	81.5	0.1	0.0101201	0.99192	0
LOCUS_28080	LOCUS_03100	PF00534.20	219	389	72.8	219	389	72.7	0.1	0.0101201	0.99192	0
LOCUS_02920	LOCUS_32940	PF01553.21	282	424	92.5	302	444	92.4	0.1	0.0101201	0.99192	0
LOCUS_16420	LOCUS_33580	PF01614.18	138	263	152.5	138	263	152.4	0.1	0.0101201	0.99192	0
LOCUS_16520	LOCUS_33480	PF12833.7	184	263	66	184	263	65.9	0.1	0.0101201	0.99192	0
LOCUS_09740	LOCUS_02040	PF07662.13	192	403	234.7	201	412	234.6	0.1	0.0101201	0.99192	0
LOCUS_08100	LOCUS_00390	PF13953.6	750	806	50.8	773	829	50.7	0.1	0.0101201	0.99192	0
LOCUS_36360	LOCUS_31400	PF08532.10	402	612	240	402	612	239.9	0.1	0.0101201	0.99192	0
LOCUS_30750	LOCUS_18940	PF12833.7	232	307	77.6	213	288	77.5	0.1	0.0101201	0.99192	0
LOCUS_03630	LOCUS_32220	PF02518.26	408	508	69.1	435	535	69	0.1	0.0101201	0.99192	0
LOCUS_12820	LOCUS_24450	PF00107.26	168	286	89.1	168	286	89	0.1	0.0101201	0.99192	0
LOCUS_38190	LOCUS_29420	PF00582.26	3	137	69.6	3	137	69.6	0	0	1	0
LOCUS_13190	LOCUS_24820	PF10971.8	688	765	117.5	688	765	117.5	0	0	1	0
LOCUS_08090	LOCUS_00380	PF00419.20	34	186	51.2	34	186	51.2	0	0	1	0
LOCUS_32200	LOCUS_20480	PF05164.13	6	90	71.7	6	90	71.7	0	0	1	0
LOCUS_01660	LOCUS_15230	PF01795.19	5	310	412.9	5	310	412.9	0	0	1	0
LOCUS_25660	LOCUS_06070	PF03843.13	20	167	165.1	20	167	165.1	0	0	1	0
LOCUS_33830	LOCUS_40080	PF01022.20	23	70	56.5	23	70	56.5	0	0	1	0
LOCUS_20370	LOCUS_10150	PF09003.10	2	58	82.4	2	58	82.4	0	0	1	0
LOCUS_20370	LOCUS_10150	PF00589.22	181	352	62.9	181	352	62.9	0	0	1	0
LOCUS_12970	LOCUS_24600	PF01183.20	95	299	99.7	95	299	99.7	0	0	1	0
LOCUS_15010	LOCUS_26310	PF00005.27	21	162	110.4	21	162	110.4	0	0	1	0
LOCUS_15010	LOCUS_26310	PF17912.1	236	285	57.4	236	285	57.4	0	0	1	0
LOCUS_20960	LOCUS_10740	PF13247.6	176	272	128.2	176	272	128.2	0	0	1	0
LOCUS_20960	LOCUS_10740	PF14711.6	359	437	107.3	359	437	107.3	0	0	1	0
LOCUS_34860	LOCUS_22990	PF06097.11	1	480	463.2	1	480	463.2	0	0	1	0
LOCUS_22690	LOCUS_11940	PF00126.27	12	70	67.6	12	70	67.6	0	0	1	0
LOCUS_22690	LOCUS_11940	PF03466.20	138	298	42.3	138	298	42.3	0	0	1	0
LOCUS_41110	LOCUS_36420	PF03721.14	5	188	211.3	5	188	211.3	0	0	1	0
LOCUS_41110	LOCUS_36420	PF00984.19	206	293	94.9	206	293	94.9	0	0	1	0
LOCUS_41110	LOCUS_36420	PF03720.15	324	419	68.3	324	419	68.3	0	0	1	0
LOCUS_23800	LOCUS_13060	PF13589.6	25	171	51.7	25	171	51.7	0	0	1	0
LOCUS_23800	LOCUS_13060	PF00183.18	211	622	427.7	211	622	427.7	0	0	1	0
LOCUS_22060	LOCUS_11320	PF02378.18	12	300	254	12	300	254	0	0	1	0
LOCUS_22060	LOCUS_11320	PF00367.20	396	427	46.5	396	427	46.5	0	0	1	0
LOCUS_22060	LOCUS_11320	PF00358.20	500	624	157.8	500	624	157.8	0	0	1	0
LOCUS_12450	LOCUS_24080	PF00215.24	15	237	182	15	237	182	0	0	1	0
LOCUS_40150	LOCUS_37290	PF02108.16	98	221	83.5	98	221	83.5	0	0	1	0
LOCUS_09320	LOCUS_01620	PF06039.15	31	518	795.4	31	518	795.4	0	0	1	0
LOCUS_08750	LOCUS_01040	PF00662.20	64	121	82.2	64	121	82.2	0	0	1	0
LOCUS_08750	LOCUS_01040	PF00361.20	133	425	332	133	425	332	0	0	1	0
LOCUS_37590	LOCUS_13840	PF01168.20	34	211	52.5	34	211	52.5	0	0	1	0
LOCUS_37590	LOCUS_13840	PF14031.6	295	390	52.7	295	390	52.7	0	0	1	0
LOCUS_01290	LOCUS_15600	PF06062.11	1	117	139.6	1	117	139.6	0	0	1	0
LOCUS_17200	LOCUS_22310	PF00708.18	9	78	57.9	9	78	57.9	0	0	1	0
LOCUS_17200	LOCUS_22310	PF07503.12	108	141	110.5	108	141	110.5	0	0	1	0
LOCUS_17200	LOCUS_22310	PF07503.12	158	191	110.5	158	191	110.5	0	0	1	0
LOCUS_17200	LOCUS_22310	PF01300.18	210	373	156.2	210	373	156.2	0	0	1	0
LOCUS_17200	LOCUS_22310	PF17788.1	392	486	110.4	392	486	110.4	0	0	1	0
LOCUS_23080	LOCUS_12340	PF13429.6	565	703	27.1	565	703	27.1	0	0	1	0
LOCUS_23080	LOCUS_12340	PF13283.6	810	977	177.2	810	977	177.2	0	0	1	0
LOCUS_04850	LOCUS_36100	PF13412.6	7	53	51.1	7	53	51.1	0	0	1	0
LOCUS_04850	LOCUS_36100	PF01037.21	76	143	65.1	76	143	65.1	0	0	1	0
LOCUS_23510	LOCUS_12770	PF01957.18	60	148	63.1	60	148	63.1	0	0	1	0
LOCUS_32930	LOCUS_21210	PF07963.12	4	27	33.7	4	27	33.7	0	0	1	0
LOCUS_05160	LOCUS_35790	PF01212.21	49	437	302.4	49	437	302.4	0	0	1	0
LOCUS_19680	LOCUS_09460	PF04337.12	5	158	212.9	5	158	212.9	0	0	1	0
LOCUS_34030	LOCUS_40280	PF07690.16	19	413	183.3	19	413	183.3	0	0	1	0
LOCUS_41700	LOCUS_37000	PF00108.23	4	254	291.9	4	254	291.9	0	0	1	0
LOCUS_41700	LOCUS_37000	PF02803.18	262	386	165.4	262	386	165.4	0	0	1	0
LOCUS_17860	LOCUS_21650	PF09984.9	31	177	182.6	31	177	182.6	0	0	1	0
LOCUS_17860	LOCUS_21650	PF00672.25	198	247	29.6	198	247	29.6	0	0	1	0
LOCUS_17860	LOCUS_21650	PF00512.25	293	357	73.6	293	357	73.6	0	0	1	0
LOCUS_17860	LOCUS_21650	PF02518.26	404	519	112.2	404	519	112.2	0	0	1	0
LOCUS_17860	LOCUS_21650	PF00072.24	670	780	101.5	670	780	101.5	0	0	1	0
LOCUS_17860	LOCUS_21650	PF01627.23	828	908	47.7	828	908	47.7	0	0	1	0
LOCUS_31590	LOCUS_19880	PF00710.20	25	216	215.3	25	216	215.3	0	0	1	0
LOCUS_31590	LOCUS_19880	PF17763.1	235	345	94.8	235	345	94.8	0	0	1	0
LOCUS_28250	LOCUS_02930	PF05231.14	19	294	121.2	19	294	121.2	0	0	1	0
LOCUS_28250	LOCUS_02930	PF08447.12	328	408	84.1	328	408	84.1	0	0	1	0
LOCUS_28250	LOCUS_02930	PF08447.12	452	537	84.1	452	537	84.1	0	0	1	0
LOCUS_28250	LOCUS_02930	PF00989.25	561	668	76	561	668	76	0	0	1	0
LOCUS_28250	LOCUS_02930	PF00990.21	682	838	151.5	682	838	151.5	0	0	1	0
LOCUS_28250	LOCUS_02930	PF00563.20	893	1089	66.2	893	1089	66.2	0	0	1	0
LOCUS_30520	LOCUS_18710	PF07715.15	48	144	54.4	48	144	54.4	0	0	1	0
LOCUS_28460	LOCUS_16590	PF00289.22	1	110	149.6	1	110	149.6	0	0	1	0
LOCUS_28460	LOCUS_16590	PF02786.17	115	323	289.3	115	323	289.3	0	0	1	0
LOCUS_28460	LOCUS_16590	PF02785.19	336	441	130	336	441	130	0	0	1	0
LOCUS_18200	LOCUS_07440	PF00664.23	26	291	167.6	26	291	167.6	0	0	1	0
LOCUS_18200	LOCUS_07440	PF00005.27	369	513	98.1	369	513	98.1	0	0	1	0
LOCUS_02980	LOCUS_32880	PF01207.17	16	325	334.6	16	325	334.6	0	0	1	0
LOCUS_03150	LOCUS_32710	PF00999.21	7	421	262.4	7	421	262.4	0	0	1	0
LOCUS_41340	LOCUS_36650	PF09992.9	84	235	65.9	84	235	65.9	0	0	1	0
LOCUS_18560	LOCUS_07800	PF01471.18	315	348	38.2	315	348	38.2	0	0	1	0
LOCUS_18560	LOCUS_07800	PF03734.14	377	543	108.9	377	543	108.9	0	0	1	0
LOCUS_20140	LOCUS_09920	PF17757.1	150	238	76.1	150	238	76.1	0	0	1	0
LOCUS_20140	LOCUS_09920	PF02559.16	498	593	87.6	498	593	87.6	0	0	1	0
LOCUS_20140	LOCUS_09920	PF00270.29	623	783	75.6	623	783	75.6	0	0	1	0
LOCUS_20140	LOCUS_09920	PF00271.31	824	927	74.4	824	927	74.4	0	0	1	0
LOCUS_20140	LOCUS_09920	PF03461.15	1027	1119	101.9	1027	1119	101.9	0	0	1	0
LOCUS_13150	LOCUS_24780	PF11739.8	657	858	213.4	657	858	213.4	0	0	1	0
LOCUS_06730	LOCUS_28380	PF13413.6	18	78	55.2	18	78	55.2	0	0	1	0
LOCUS_25760	LOCUS_05970	PF12792.7	43	239	117.9	43	239	117.9	0	0	1	0
LOCUS_25760	LOCUS_05970	PF00563.20	272	501	196.4	272	501	196.4	0	0	1	0
LOCUS_18980	LOCUS_08760	PF00374.19	54	582	735.5	54	582	735.5	0	0	1	0
LOCUS_23210	LOCUS_12470	PF17769.1	280	329	57.7	280	329	57.7	0	0	1	0
LOCUS_13330	LOCUS_24960	PF01848.16	6	46	75.4	6	46	75.4	0	0	1	0
LOCUS_36220	LOCUS_31540	PF04055.21	19	229	113.4	19	229	113.4	0	0	1	0
LOCUS_32890	LOCUS_21170	PF01590.26	18	152	57.1	18	152	57.1	0	0	1	0
LOCUS_32890	LOCUS_21170	PF05524.13	174	294	84.2	174	294	84.2	0	0	1	0
LOCUS_32890	LOCUS_21170	PF00391.23	320	391	57.3	320	391	57.3	0	0	1	0
LOCUS_32890	LOCUS_21170	PF02896.18	420	707	369.9	420	707	369.9	0	0	1	0
LOCUS_21680	LOCUS_39330	PF08240.12	25	129	104.1	25	129	104.1	0	0	1	0
LOCUS_04820	LOCUS_36130	PF07728.14	41	171	86.2	41	171	86.2	0	0	1	0
LOCUS_04820	LOCUS_36130	PF17868.1	227	298	82	227	298	82	0	0	1	0
LOCUS_04820	LOCUS_36130	PF12592.8	444	497	76.7	444	497	76.7	0	0	1	0
LOCUS_23830	LOCUS_13090	PF13177.6	20	178	144.4	20	178	144.4	0	0	1	0
LOCUS_23830	LOCUS_13090	PF12169.8	232	361	111.5	232	361	111.5	0	0	1	0
LOCUS_23830	LOCUS_13090	PF12168.8	417	498	73.3	417	498	73.3	0	0	1	0
LOCUS_23830	LOCUS_13090	PF12170.8	500	640	199.8	500	640	199.8	0	0	1	0
LOCUS_04170	LOCUS_34740	PF08461.10	23	83	50.3	23	83	50.3	0	0	1	0
LOCUS_04170	LOCUS_34740	PF08206.11	87	144	99	87	144	99	0	0	1	0
LOCUS_04170	LOCUS_34740	PF08206.11	158	213	99	158	213	99	0	0	1	0
LOCUS_04170	LOCUS_34740	PF00773.19	260	587	371.8	260	587	371.8	0	0	1	0
LOCUS_04170	LOCUS_34740	PF00575.23	641	724	72.8	641	724	72.8	0	0	1	0
LOCUS_07040	LOCUS_28070	PF00701.22	2	288	419.8	2	288	419.8	0	0	1	0
LOCUS_26340	LOCUS_04830	PF18364.1	40	80	43.2	40	80	43.2	0	0	1	0
LOCUS_26340	LOCUS_04830	PF01568.21	670	779	85.5	670	779	85.5	0	0	1	0
LOCUS_18930	LOCUS_08170	PF17785.1	6	68	68.4	6	68	68.4	0	0	1	0
LOCUS_18930	LOCUS_08170	PF10672.9	115	371	105.3	115	371	105.3	0	0	1	0
LOCUS_01960	LOCUS_14930	PF14124.6	6	184	219.9	6	184	219.9	0	0	1	0
LOCUS_23970	LOCUS_13230	PF07237.11	2	103	159.2	2	103	159.2	0	0	1	0
LOCUS_27670	LOCUS_03510	PF01512.17	17	156	137.7	17	156	137.7	0	0	1	0
LOCUS_27670	LOCUS_03510	PF10531.9	171	215	46.4	171	215	46.4	0	0	1	0
LOCUS_27670	LOCUS_03510	PF13534.6	260	320	33.2	260	320	33.2	0	0	1	0
LOCUS_27670	LOCUS_03510	PF13375.6	378	442	52.8	378	442	52.8	0	0	1	0
LOCUS_40560	LOCUS_37540	PF01546.28	73	480	76.3	73	480	76.3	0	0	1	0
LOCUS_01680	LOCUS_15210	PF00356.21	18	66	68.7	18	66	68.7	0	0	1	0
LOCUS_01680	LOCUS_15210	PF00532.21	78	328	51.9	78	328	51.9	0	0	1	0
LOCUS_30630	LOCUS_18820	PF06445.15	7	159	103.5	7	159	103.5	0	0	1	0
LOCUS_13780	LOCUS_25380	PF13247.6	175	271	127.2	175	271	127.2	0	0	1	0
LOCUS_13780	LOCUS_25380	PF14711.6	358	436	102.6	358	436	102.6	0	0	1	0
LOCUS_39040	LOCUS_40730	PF03372.23	49	252	32.2	49	252	32.2	0	0	1	0
LOCUS_02550	LOCUS_33310	PF00534.20	183	347	127.7	183	347	127.7	0	0	1	0
LOCUS_29540	LOCUS_17670	PF01182.20	10	221	70.5	10	221	70.5	0	0	1	0
LOCUS_00030	LOCUS_41450	PF08501.11	6	88	83.7	6	88	83.7	0	0	1	0
LOCUS_00030	LOCUS_41450	PF01488.20	119	190	39.4	119	190	39.4	0	0	1	0
LOCUS_00030	LOCUS_41450	PF18317.1	237	267	40.4	237	267	40.4	0	0	1	0
LOCUS_25730	LOCUS_06000	PF04715.13	22	153	94.7	22	153	94.7	0	0	1	0
LOCUS_25730	LOCUS_06000	PF00425.18	190	443	311.9	190	443	311.9	0	0	1	0
LOCUS_00680	LOCUS_16210	PF04613.14	22	88	76.2	22	88	76.2	0	0	1	0
LOCUS_00680	LOCUS_16210	PF00132.24	110	144	99.9	110	144	99.9	0	0	1	0
LOCUS_00680	LOCUS_16210	PF00132.24	145	179	99.9	145	179	99.9	0	0	1	0
LOCUS_00680	LOCUS_16210	PF00132.24	222	255	99.9	222	255	99.9	0	0	1	0
LOCUS_00680	LOCUS_16210	PF14602.6	259	285	51.7	259	285	51.7	0	0	1	0
LOCUS_39600	LOCUS_40370	PF04563.15	26	500	198.2	26	500	198.2	0	0	1	0
LOCUS_39600	LOCUS_40370	PF04561.14	340	454	89.5	340	454	89.5	0	0	1	0
LOCUS_39600	LOCUS_40370	PF04565.16	513	580	106.9	513	580	106.9	0	0	1	0
LOCUS_39600	LOCUS_40370	PF10385.9	591	656	100	591	656	100	0	0	1	0
LOCUS_39600	LOCUS_40370	PF00562.28	717	1264	538	717	1264	538	0	0	1	0
LOCUS_39600	LOCUS_40370	PF04560.20	1266	1340	96.8	1266	1340	96.8	0	0	1	0
LOCUS_21230	LOCUS_11010	PF07885.16	149	221	55.6	149	221	55.6	0	0	1	0
LOCUS_21230	LOCUS_11010	PF02254.18	246	365	72.7	246	365	72.7	0	0	1	0
LOCUS_06700	LOCUS_28410	PF00912.22	61	226	170.9	61	226	170.9	0	0	1	0
LOCUS_06700	LOCUS_28410	PF00905.22	330	519	41.8	330	519	41.8	0	0	1	0
LOCUS_06700	LOCUS_28410	PF06832.12	686	767	60.2	686	767	60.2	0	0	1	0
LOCUS_27890	LOCUS_03290	PF02706.15	16	121	77.1	16	121	77.1	0	0	1	0
LOCUS_19720	LOCUS_09500	PF04316.13	40	88	36.7	40	88	36.7	0	0	1	0
LOCUS_21120	LOCUS_10900	PF00265.18	2	186	226.5	2	186	226.5	0	0	1	0
LOCUS_25750	LOCUS_05980	PF03315.15	3	155	192.6	3	155	192.6	0	0	1	0
LOCUS_25750	LOCUS_05980	PF03313.15	187	448	317.7	187	448	317.7	0	0	1	0
LOCUS_03500	LOCUS_32350	PF00083.24	28	448	251	28	448	251	0	0	1	0
LOCUS_03500	LOCUS_32350	PF08946.10	454	499	79.4	454	499	79.4	0	0	1	0
LOCUS_00730	LOCUS_16160	PF01255.19	1	220	268.3	1	220	268.3	0	0	1	0
LOCUS_00510	LOCUS_16380	PF01980.16	22	142	155.6	22	142	155.6	0	0	1	0
LOCUS_00510	LOCUS_16380	PF18389.1	160	223	82.2	160	223	82.2	0	0	1	0
LOCUS_20190	LOCUS_09970	PF00480.20	2	300	233.9	2	300	233.9	0	0	1	0
LOCUS_05440	LOCUS_35510	PF02656.15	12	70	39.8	12	70	39.8	0	0	1	0
LOCUS_10330	LOCUS_02620	PF02110.15	15	259	346.3	15	259	346.3	0	0	1	0
LOCUS_07720	LOCUS_00010	PF00749.21	2	305	411.9	2	305	411.9	0	0	1	0
LOCUS_01860	LOCUS_15030	PF03104.19	202	296	50.3	202	296	50.3	0	0	1	0
LOCUS_01860	LOCUS_15030	PF00136.21	380	738	151	380	738	151	0	0	1	0
LOCUS_20940	LOCUS_10720	PF07690.16	3	370	51.4	3	370	51.4	0	0	1	0
LOCUS_16010	LOCUS_34000	PF12911.7	17	69	60.5	17	69	60.5	0	0	1	0
LOCUS_16010	LOCUS_34000	PF00528.22	116	299	109.2	116	299	109.2	0	0	1	0
LOCUS_25610	LOCUS_06120	PF02028.17	14	499	391.8	14	499	391.8	0	0	1	0
LOCUS_22200	LOCUS_11460	PF00497.20	42	271	156.6	42	271	156.6	0	0	1	0
LOCUS_20970	LOCUS_10750	PF02613.15	40	155	48.7	40	155	48.7	0	0	1	0
LOCUS_07230	LOCUS_27880	PF06249.12	85	232	228.1	85	232	228.1	0	0	1	0
LOCUS_12390	LOCUS_24020	PF00126.27	3	64	55.8	3	64	55.8	0	0	1	0
LOCUS_12390	LOCUS_24020	PF03466.20	92	292	145.4	92	292	145.4	0	0	1	0
LOCUS_15850	LOCUS_34180	PF00675.20	46	164	27.8	46	164	27.8	0	0	1	0
LOCUS_15850	LOCUS_34180	PF05193.21	201	377	68.1	201	377	68.1	0	0	1	0
LOCUS_19370	LOCUS_09150	PF02826.19	105	277	157	105	277	157	0	0	1	0
LOCUS_28880	LOCUS_17010	PF04055.21	54	213	57.5	54	213	57.5	0	0	1	0
LOCUS_28880	LOCUS_17010	PF16199.5	219	294	62.8	219	294	62.8	0	0	1	0
LOCUS_35200	LOCUS_22650	PF00440.23	13	55	40.6	13	55	40.6	0	0	1	0
LOCUS_35200	LOCUS_22650	PF16925.5	84	189	40.8	84	189	40.8	0	0	1	0
LOCUS_01770	LOCUS_15120	PF12793.7	5	118	141.8	5	118	141.8	0	0	1	0
LOCUS_01770	LOCUS_15120	PF00496.22	165	306	71.7	165	306	71.7	0	0	1	0
LOCUS_10010	LOCUS_02310	PF06930.12	7	177	125.4	7	177	125.4	0	0	1	0
LOCUS_32240	LOCUS_20520	PF01494.19	4	344	108.8	4	344	108.8	0	0	1	0
LOCUS_37220	LOCUS_13500	PF02789.17	19	147	117.4	19	147	117.4	0	0	1	0
LOCUS_37220	LOCUS_13500	PF00883.21	186	489	416	186	489	416	0	0	1	0
LOCUS_20330	LOCUS_10110	PF03054.16	21	375	482.2	21	375	482.2	0	0	1	0
LOCUS_04700	LOCUS_35270	PF02452.17	8	113	66.8	8	113	66.8	0	0	1	0
LOCUS_20980	LOCUS_10760	PF02665.14	5	224	265.2	5	224	265.2	0	0	1	0
LOCUS_14280	LOCUS_27050	PF10797.9	6	431	557.2	6	431	557.2	0	0	1	0
LOCUS_39830	LOCUS_40600	PF02142.22	19	132	110.7	19	132	110.7	0	0	1	0
LOCUS_39830	LOCUS_40600	PF01808.18	137	460	403.1	137	460	403.1	0	0	1	0
LOCUS_03010	LOCUS_32850	PF00772.21	27	128	127.3	27	128	127.3	0	0	1	0
LOCUS_03010	LOCUS_32850	PF03796.15	206	462	373	206	462	373	0	0	1	0
LOCUS_08800	LOCUS_01090	PF12706.7	36	154	71.4	36	154	71.4	0	0	1	0
LOCUS_08800	LOCUS_01090	PF12706.7	202	270	71.4	202	270	71.4	0	0	1	0
LOCUS_28430	LOCUS_16560	PF06325.13	3	292	351.7	3	292	351.7	0	0	1	0
LOCUS_01920	LOCUS_14970	PF04166.12	34	321	367.3	34	321	367.3	0	0	1	0
LOCUS_28950	LOCUS_17080	PF00359.22	13	155	126.4	13	155	126.4	0	0	1	0
LOCUS_06390	LOCUS_28720	PF00512.25	235	301	54.9	235	301	54.9	0	0	1	0
LOCUS_06390	LOCUS_28720	PF02518.26	349	455	62.1	349	455	62.1	0	0	1	0
LOCUS_09450	LOCUS_01750	PF01578.20	89	296	185.8	89	296	185.8	0	0	1	0
LOCUS_09450	LOCUS_01750	PF16327.5	316	630	411.2	316	630	411.2	0	0	1	0
LOCUS_37160	LOCUS_13440	PF02729.21	7	147	164.6	7	147	164.6	0	0	1	0
LOCUS_37160	LOCUS_13440	PF00185.24	156	330	187.5	156	330	187.5	0	0	1	0
LOCUS_12710	LOCUS_24340	PF00202.21	21	419	430.9	21	419	430.9	0	0	1	0
LOCUS_25600	LOCUS_06130	PF00180.20	7	355	288.2	7	355	288.2	0	0	1	0
LOCUS_21770	LOCUS_39240	PF00854.21	77	442	318.8	77	442	318.8	0	0	1	0
LOCUS_32410	LOCUS_20690	PF01336.25	68	146	56.7	68	146	56.7	0	0	1	0
LOCUS_32410	LOCUS_20690	PF00152.20	162	501	277.3	162	501	277.3	0	0	1	0
LOCUS_23910	LOCUS_13170	PF00873.19	1	1030	1457.5	1	1030	1457.5	0	0	1	0
LOCUS_13640	LOCUS_25240	PF00392.21	14	74	40.7	14	74	40.7	0	0	1	0
LOCUS_13640	LOCUS_25240	PF07729.12	85	207	72.3	85	207	72.3	0	0	1	0
LOCUS_07860	LOCUS_00150	PF12833.7	204	281	69.9	204	281	69.9	0	0	1	0
LOCUS_38220	LOCUS_29390	PF00370.21	6	253	321.1	6	253	321.1	0	0	1	0
LOCUS_38220	LOCUS_29390	PF02782.16	262	451	211.2	262	451	211.2	0	0	1	0
LOCUS_08450	LOCUS_00740	PF02798.20	4	81	54.5	4	81	54.5	0	0	1	0
LOCUS_08450	LOCUS_00740	PF00043.25	136	197	39.3	136	197	39.3	0	0	1	0
LOCUS_28590	LOCUS_16720	PF01523.16	35	332	229.8	35	332	229.8	0	0	1	0
LOCUS_12850	LOCUS_24480	PF03632.15	298	677	507.3	298	677	507.3	0	0	1	0
LOCUS_41880	LOCUS_40900	PF00005.27	23	163	163.9	23	163	163.9	0	0	1	0
LOCUS_41880	LOCUS_40900	PF00005.27	276	429	163.9	276	429	163.9	0	0	1	0
LOCUS_16070	LOCUS_33940	PF00419.20	197	348	65.5	197	348	65.5	0	0	1	0
LOCUS_18150	LOCUS_21360	PF00899.21	20	260	128.7	20	260	128.7	0	0	1	0
LOCUS_21520	LOCUS_39490	PF16078.5	12	50	58.7	12	50	58.7	0	0	1	0
LOCUS_21520	LOCUS_39490	PF00676.20	219	510	168.2	219	510	168.2	0	0	1	0
LOCUS_21520	LOCUS_39490	PF02779.24	591	785	226.4	591	785	226.4	0	0	1	0
LOCUS_21520	LOCUS_39490	PF16870.5	789	930	183.1	789	930	183.1	0	0	1	0
LOCUS_41350	LOCUS_36660	PF01544.18	26	312	192.9	26	312	192.9	0	0	1	0
LOCUS_19890	LOCUS_09670	PF01783.23	2	57	69.6	2	57	69.6	0	0	1	0
LOCUS_41520	LOCUS_36820	PF01048.20	21	250	139.8	21	250	139.8	0	0	1	0
LOCUS_17380	LOCUS_22130	PF01590.26	202	344	60.8	202	344	60.8	0	0	1	0
LOCUS_17380	LOCUS_22130	PF00158.26	381	548	236.4	381	548	236.4	0	0	1	0
LOCUS_17380	LOCUS_22130	PF02954.19	645	684	22	645	684	22	0	0	1	0
LOCUS_27240	LOCUS_03940	PF13175.6	1	400	170.7	1	400	170.7	0	0	1	0
LOCUS_22160	LOCUS_11420	PF02130.17	20	142	134.2	20	142	134.2	0	0	1	0
LOCUS_06110	LOCUS_29000	PF13380.6	13	129	80.9	13	129	80.9	0	0	1	0
LOCUS_06110	LOCUS_29000	PF13607.6	147	280	157.5	147	280	157.5	0	0	1	0
LOCUS_06110	LOCUS_29000	PF13549.6	472	694	250.3	472	694	250.3	0	0	1	0
LOCUS_06110	LOCUS_29000	PF00583.25	759	863	36.7	759	863	36.7	0	0	1	0
LOCUS_20870	LOCUS_10650	PF01699.24	41	190	81	41	190	81	0	0	1	0
LOCUS_20870	LOCUS_10650	PF01699.24	224	364	81	224	364	81	0	0	1	0
LOCUS_01840	LOCUS_15050	PF11762.8	363	476	155.8	363	476	155.8	0	0	1	0
LOCUS_07140	LOCUS_27970	PF13675.6	32	127	76.7	32	127	76.7	0	0	1	0
LOCUS_07140	LOCUS_27970	PF00672.25	172	223	51.2	172	223	51.2	0	0	1	0
LOCUS_07140	LOCUS_27970	PF07730.13	361	425	67.9	361	425	67.9	0	0	1	0
LOCUS_07140	LOCUS_27970	PF02518.26	468	555	40.1	468	555	40.1	0	0	1	0
LOCUS_39050	LOCUS_40740	PF00126.27	7	64	73.7	7	64	73.7	0	0	1	0
LOCUS_39050	LOCUS_40740	PF03466.20	89	293	156	89	293	156	0	0	1	0
LOCUS_22490	LOCUS_11750	PF02537.15	8	93	71	8	93	71	0	0	1	0
LOCUS_07550	LOCUS_27560	PF00291.25	5	263	206.4	5	263	206.4	0	0	1	0
LOCUS_28710	LOCUS_16840	PF03969.16	4	371	558.2	4	371	558.2	0	0	1	0
LOCUS_25220	LOCUS_06520	PF01066.21	27	89	38.4	27	89	38.4	0	0	1	0
LOCUS_05820	LOCUS_30080	PF01149.24	1	114	110.9	1	114	110.9	0	0	1	0
LOCUS_05820	LOCUS_30080	PF06831.14	129	219	113.3	129	219	113.3	0	0	1	0
LOCUS_05820	LOCUS_30080	PF06827.14	241	269	38.4	241	269	38.4	0	0	1	0
LOCUS_28220	LOCUS_02960	PF05170.14	2	272	134.3	2	272	134.3	0	0	1	0
LOCUS_13430	LOCUS_25040	PF03595.17	8	305	139.4	8	305	139.4	0	0	1	0
LOCUS_01600	LOCUS_15290	PF08245.12	110	280	101.2	110	280	101.2	0	0	1	0
LOCUS_01600	LOCUS_15290	PF02875.21	301	373	42.7	301	373	42.7	0	0	1	0
LOCUS_06920	LOCUS_28190	PF13089.6	9	111	109.3	9	111	109.3	0	0	1	0
LOCUS_06920	LOCUS_28190	PF02503.17	121	322	151.6	121	322	151.6	0	0	1	0
LOCUS_06920	LOCUS_28190	PF17941.1	335	497	247.7	335	497	247.7	0	0	1	0
LOCUS_06920	LOCUS_28190	PF13090.6	505	676	229.3	505	676	229.3	0	0	1	0
LOCUS_10290	LOCUS_02580	PF00419.20	185	343	67.4	185	343	67.4	0	0	1	0
LOCUS_37620	LOCUS_13870	PF00474.17	34	419	153	34	419	153	0	0	1	0
LOCUS_22780	LOCUS_12040	PF00857.20	32	205	131.5	32	205	131.5	0	0	1	0
LOCUS_22780	LOCUS_12040	PF00550.25	217	276	32	217	276	32	0	0	1	0
LOCUS_30830	LOCUS_19020	PF01738.18	85	293	173.6	85	293	173.6	0	0	1	0
LOCUS_03550	LOCUS_32300	PF00165.23	155	195	62	155	195	62	0	0	1	0
LOCUS_22410	LOCUS_11670	PF01098.19	20	364	420.3	20	364	420.3	0	0	1	0
LOCUS_18190	LOCUS_07430	PF00664.23	58	287	45.5	58	287	45.5	0	0	1	0
LOCUS_18190	LOCUS_07430	PF00005.27	356	502	114.6	356	502	114.6	0	0	1	0
LOCUS_25200	LOCUS_06540	PF00005.27	17	161	99.6	17	161	99.6	0	0	1	0
LOCUS_05330	LOCUS_35620	PF01494.19	135	166	38.4	135	166	38.4	0	0	1	0
LOCUS_39190	LOCUS_14360	PF00696.28	2	284	158.2	2	284	158.2	0	0	1	0
LOCUS_39190	LOCUS_14360	PF13840.6	314	374	68.7	314	374	68.7	0	0	1	0
LOCUS_39190	LOCUS_14360	PF13840.6	393	453	68.7	393	453	68.7	0	0	1	0
LOCUS_39190	LOCUS_14360	PF03447.16	472	605	117.3	472	605	117.3	0	0	1	0
LOCUS_39190	LOCUS_14360	PF00742.19	614	811	165.7	614	811	165.7	0	0	1	0
LOCUS_09610	LOCUS_01910	PF12792.7	42	239	137.6	42	239	137.6	0	0	1	0
LOCUS_09610	LOCUS_01910	PF00563.20	267	500	230.6	267	500	230.6	0	0	1	0
LOCUS_26170	LOCUS_05000	PF03279.13	12	305	365.9	12	305	365.9	0	0	1	0
LOCUS_07200	LOCUS_27910	PF00390.19	19	151	110.4	19	151	110.4	0	0	1	0
LOCUS_07200	LOCUS_27910	PF03949.15	165	360	72.7	165	360	72.7	0	0	1	0
LOCUS_07200	LOCUS_27910	PF01515.19	430	751	343.1	430	751	343.1	0	0	1	0
LOCUS_34270	LOCUS_23590	PF13649.6	35	124	60.6	35	124	60.6	0	0	1	0
LOCUS_20090	LOCUS_09870	PF07992.14	6	338	247	6	338	247	0	0	1	0
LOCUS_09710	LOCUS_02010	PF02302.17	108	194	68.9	108	194	68.9	0	0	1	0
LOCUS_09710	LOCUS_02010	PF02378.18	233	496	67.2	233	496	67.2	0	0	1	0
LOCUS_04070	LOCUS_34640	PF01520.18	194	413	167.3	194	413	167.3	0	0	1	0
LOCUS_09550	LOCUS_01850	PF07690.16	16	358	154.6	16	358	154.6	0	0	1	0
LOCUS_06190	LOCUS_28920	PF00270.29	28	197	160.4	28	197	160.4	0	0	1	0
LOCUS_06190	LOCUS_28920	PF00271.31	236	343	106.7	236	343	106.7	0	0	1	0
LOCUS_22140	LOCUS_11400	PF00919.20	4	104	101.5	4	104	101.5	0	0	1	0
LOCUS_22140	LOCUS_11400	PF04055.21	151	325	96.3	151	325	96.3	0	0	1	0
LOCUS_22140	LOCUS_11400	PF01938.20	378	440	75.2	378	440	75.2	0	0	1	0
LOCUS_30880	LOCUS_19070	PF00374.19	39	552	694.7	39	552	694.7	0	0	1	0
LOCUS_02250	LOCUS_14630	PF01156.19	4	293	277.8	4	293	277.8	0	0	1	0
LOCUS_08230	LOCUS_00520	PF05430.11	118	244	173.1	118	244	173.1	0	0	1	0
LOCUS_08230	LOCUS_00520	PF01266.24	267	632	169.9	267	632	169.9	0	0	1	0
LOCUS_14120	LOCUS_27210	PF00485.18	7	214	259.3	7	214	259.3	0	0	1	0
LOCUS_01170	LOCUS_15720	PF03610.16	3	116	98.2	3	116	98.2	0	0	1	0
LOCUS_22790	LOCUS_12050	PF00501.28	37	437	253.1	37	437	253.1	0	0	1	0
LOCUS_22790	LOCUS_12050	PF13193.6	446	520	49	446	520	49	0	0	1	0
LOCUS_41010	LOCUS_36320	PF07991.12	35	204	197.3	35	204	197.3	0	0	1	0
LOCUS_41010	LOCUS_36320	PF01450.19	210	342	180	210	342	180	0	0	1	0
LOCUS_41010	LOCUS_36320	PF01450.19	357	482	180	357	482	180	0	0	1	0
LOCUS_02100	LOCUS_14790	PF00501.28	17	426	304.1	17	426	304.1	0	0	1	0
LOCUS_02100	LOCUS_14790	PF13193.6	435	510	54.6	435	510	54.6	0	0	1	0
LOCUS_21310	LOCUS_39700	PF04052.13	23	121	107.4	23	121	107.4	0	0	1	0
LOCUS_21310	LOCUS_39700	PF07676.12	199	223	125.5	199	223	125.5	0	0	1	0
LOCUS_21310	LOCUS_39700	PF07676.12	237	272	125.5	237	272	125.5	0	0	1	0
LOCUS_21310	LOCUS_39700	PF07676.12	369	396	125.5	369	396	125.5	0	0	1	0
LOCUS_41740	LOCUS_37040	PF02386.16	37	477	311.5	37	477	311.5	0	0	1	0
LOCUS_02690	LOCUS_33170	PF04985.14	8	173	186.8	8	173	186.8	0	0	1	0
LOCUS_38460	LOCUS_29150	PF02378.18	31	348	257.4	31	348	257.4	0	0	1	0
LOCUS_04930	LOCUS_36020	PF00213.18	7	174	170	7	174	170	0	0	1	0
LOCUS_34090	LOCUS_42570	PF04262.14	9	380	570.3	9	380	570.3	0	0	1	0
LOCUS_14570	LOCUS_26760	PF00672.25	174	223	33.8	174	223	33.8	0	0	1	0
LOCUS_14570	LOCUS_26760	PF00512.25	232	286	39.4	232	286	39.4	0	0	1	0
LOCUS_30990	LOCUS_19180	PF01943.17	19	280	48.3	19	280	48.3	0	0	1	0
LOCUS_09260	LOCUS_01560	PF00267.21	27	370	496.5	27	370	496.5	0	0	1	0
LOCUS_00910	LOCUS_15980	PF00654.20	89	437	308.2	89	437	308.2	0	0	1	0
LOCUS_03780	LOCUS_34350	PF03605.14	5	365	483.8	5	365	483.8	0	0	1	0
LOCUS_07400	LOCUS_27710	PF01218.18	8	299	448.3	8	299	448.3	0	0	1	0
LOCUS_41600	LOCUS_36900	PF01209.18	15	250	378.2	15	250	378.2	0	0	1	0
LOCUS_08540	LOCUS_00830	PF02779.24	12	162	74.1	12	162	74.1	0	0	1	0
LOCUS_08540	LOCUS_00830	PF02780.20	189	309	112.9	189	309	112.9	0	0	1	0
LOCUS_21040	LOCUS_10820	PF04116.13	78	211	95.3	78	211	95.3	0	0	1	0
LOCUS_28370	LOCUS_16500	PF16576.5	59	292	57.4	59	292	57.4	0	0	1	0
LOCUS_28370	LOCUS_16500	PF00529.20	193	359	47.4	193	359	47.4	0	0	1	0
LOCUS_34300	LOCUS_23560	PF01232.23	17	172	140.3	17	172	140.3	0	0	1	0
LOCUS_34300	LOCUS_23560	PF08125.13	203	458	277.9	203	458	277.9	0	0	1	0
LOCUS_04130	LOCUS_34700	PF01145.25	22	243	119.3	22	243	119.3	0	0	1	0
LOCUS_08700	LOCUS_00990	PF13510.6	3	78	46.8	3	78	46.8	0	0	1	0
LOCUS_08700	LOCUS_00990	PF10588.9	88	124	55.1	88	124	55.1	0	0	1	0
LOCUS_08700	LOCUS_00990	PF04879.16	221	274	43.1	221	274	43.1	0	0	1	0
LOCUS_08700	LOCUS_00990	PF00384.22	562	637	38.7	562	637	38.7	0	0	1	0
LOCUS_08700	LOCUS_00990	PF01568.21	828	890	30	828	890	30	0	0	1	0
LOCUS_32040	LOCUS_20320	PF01642.22	28	539	786.6	28	539	786.6	0	0	1	0
LOCUS_32040	LOCUS_20320	PF02310.19	586	699	59.4	586	699	59.4	0	0	1	0
LOCUS_09200	LOCUS_01500	PF01835.19	274	370	90.2	274	370	90.2	0	0	1	0
LOCUS_09200	LOCUS_01500	PF07703.14	590	736	61.9	590	736	61.9	0	0	1	0
LOCUS_09200	LOCUS_01500	PF00207.22	801	883	56.2	801	883	56.2	0	0	1	0
LOCUS_09200	LOCUS_01500	PF17973.1	1339	1447	29.3	1339	1447	29.3	0	0	1	0
LOCUS_30670	LOCUS_18860	PF01553.21	54	180	111	54	180	111	0	0	1	0
LOCUS_05140	LOCUS_35810	PF07690.16	10	342	146.5	10	342	146.5	0	0	1	0
LOCUS_28940	LOCUS_17070	PF03668.15	1	282	489.6	1	282	489.6	0	0	1	0
LOCUS_23750	LOCUS_13010	PF00294.24	87	293	52.5	87	293	52.5	0	0	1	0
LOCUS_04780	LOCUS_36170	PF02653.16	45	313	172.1	45	313	172.1	0	0	1	0
LOCUS_39590	LOCUS_40360	PF16320.5	4	49	60.1	4	49	60.1	0	0	1	0
LOCUS_39590	LOCUS_40360	PF00542.19	55	121	107	55	121	107	0	0	1	0
LOCUS_40950	LOCUS_36260	PF02776.18	1	164	193.2	1	164	193.2	0	0	1	0
LOCUS_40950	LOCUS_36260	PF00205.22	186	321	150.7	186	321	150.7	0	0	1	0
LOCUS_40950	LOCUS_36260	PF02775.21	374	522	175.1	374	522	175.1	0	0	1	0
LOCUS_41330	LOCUS_36640	PF00580.21	10	271	257.2	10	271	257.2	0	0	1	0
LOCUS_41330	LOCUS_36640	PF13361.6	277	616	256.8	277	616	256.8	0	0	1	0
LOCUS_27220	LOCUS_03960	PF01075.17	237	322	28.7	237	322	28.7	0	0	1	0
LOCUS_04770	LOCUS_36180	PF13407.6	29	281	198	29	281	198	0	0	1	0
LOCUS_26090	LOCUS_05080	PF07130.12	1	74	115.5	1	74	115.5	0	0	1	0
LOCUS_37690	LOCUS_13930	PF00884.23	163	446	81	163	446	81	0	0	1	0
LOCUS_21950	LOCUS_11210	PF02702.17	21	230	327.1	21	230	327.1	0	0	1	0
LOCUS_21950	LOCUS_11210	PF13493.6	403	507	97.5	403	507	97.5	0	0	1	0
LOCUS_21950	LOCUS_11210	PF13492.6	527	644	36.8	527	644	36.8	0	0	1	0
LOCUS_21950	LOCUS_11210	PF02518.26	776	882	85.1	776	882	85.1	0	0	1	0
LOCUS_31220	LOCUS_19410	PF00482.23	72	195	187.7	72	195	187.7	0	0	1	0
LOCUS_31220	LOCUS_19410	PF00482.23	275	395	187.7	275	395	187.7	0	0	1	0
LOCUS_12650	LOCUS_24280	PF00324.21	27	418	137	27	418	137	0	0	1	0
LOCUS_07250	LOCUS_27860	PF01515.19	1	320	408.7	1	320	408.7	0	0	1	0
LOCUS_25490	LOCUS_06250	PF00990.21	281	438	152.9	281	438	152.9	0	0	1	0
LOCUS_35950	LOCUS_31810	PF00270.29	31	95	32.5	31	95	32.5	0	0	1	0
LOCUS_35950	LOCUS_31810	PF06733.15	200	264	31.7	200	264	31.7	0	0	1	0
LOCUS_35950	LOCUS_31810	PF13307.6	532	688	87.5	532	688	87.5	0	0	1	0
LOCUS_05430	LOCUS_35520	PF02656.15	13	79	59.1	13	79	59.1	0	0	1	0
LOCUS_13290	LOCUS_24920	PF00171.22	22	475	551.3	22	475	551.3	0	0	1	0
LOCUS_33050	LOCUS_21320	PF00155.21	29	372	151.3	29	372	151.3	0	0	1	0
LOCUS_33590	LOCUS_31110	PF06056.12	11	68	90.7	11	68	90.7	0	0	1	0
LOCUS_01160	LOCUS_15730	PF01522.21	228	365	76.6	228	365	76.6	0	0	1	0
LOCUS_31370	LOCUS_19560	PF00535.26	214	325	88.1	214	325	88.1	0	0	1	0
LOCUS_22950	LOCUS_12210	PF04107.13	14	292	308.6	14	292	308.6	0	0	1	0
LOCUS_21030	LOCUS_10810	PF14378.6	49	186	39.6	49	186	39.6	0	0	1	0
LOCUS_40160	LOCUS_37300	PF00006.25	147	357	218.9	147	357	218.9	0	0	1	0
LOCUS_40160	LOCUS_37300	PF18269.1	365	433	72.6	365	433	72.6	0	0	1	0
LOCUS_26330	LOCUS_04840	PF08003.11	7	322	571.2	7	322	571.2	0	0	1	0
LOCUS_02270	LOCUS_14610	PF00254.28	5	141	57	5	141	57	0	0	1	0
LOCUS_38150	LOCUS_29460	PF00121.18	5	246	312	5	246	312	0	0	1	0
LOCUS_04390	LOCUS_34960	PF01250.17	3	91	97.5	3	91	97.5	0	0	1	0
LOCUS_27190	LOCUS_03990	PF00267.21	27	393	490.1	27	393	490.1	0	0	1	0
LOCUS_21430	LOCUS_39580	PF05034.13	1	159	234.1	1	159	234.1	0	0	1	0
LOCUS_21430	LOCUS_39580	PF07476.11	164	409	388.5	164	409	388.5	0	0	1	0
LOCUS_25930	LOCUS_05800	PF04403.13	31	182	274.5	31	182	274.5	0	0	1	0
LOCUS_25930	LOCUS_05800	PF04403.13	228	383	274.5	228	383	274.5	0	0	1	0
LOCUS_20180	LOCUS_09960	PF12704.7	27	239	59.5	27	239	59.5	0	0	1	0
LOCUS_20180	LOCUS_09960	PF02687.21	302	407	48.5	302	407	48.5	0	0	1	0
LOCUS_06460	LOCUS_28650	PF17128.4	39	343	230.1	39	343	230.1	0	0	1	0
LOCUS_06460	LOCUS_28650	PF13432.6	499	558	48.2	499	558	48.2	0	0	1	0
LOCUS_06460	LOCUS_28650	PF13432.6	754	813	48.2	754	813	48.2	0	0	1	0
LOCUS_38450	LOCUS_29160	PF00356.21	6	50	63.9	6	50	63.9	0	0	1	0
LOCUS_23040	LOCUS_12300	PF02321.18	65	247	174.8	65	247	174.8	0	0	1	0
LOCUS_23040	LOCUS_12300	PF02321.18	274	455	174.8	274	455	174.8	0	0	1	0
LOCUS_30820	LOCUS_19010	PF00248.21	28	332	265.7	28	332	265.7	0	0	1	0
LOCUS_03700	LOCUS_32160	PF00854.21	76	437	295.8	76	437	295.8	0	0	1	0
LOCUS_40720	LOCUS_37700	PF02589.15	72	294	187.3	72	294	187.3	0	0	1	0
LOCUS_40720	LOCUS_37700	PF13183.6	309	376	45.9	309	376	45.9	0	0	1	0
LOCUS_40720	LOCUS_37700	PF11870.8	385	468	44.3	385	468	44.3	0	0	1	0
LOCUS_00090	LOCUS_41390	PF00551.19	6	183	187.7	6	183	187.7	0	0	1	0
LOCUS_00090	LOCUS_41390	PF02911.18	207	304	110.7	207	304	110.7	0	0	1	0
LOCUS_12910	LOCUS_24540	PF05128.12	183	341	181.2	183	341	181.2	0	0	1	0
LOCUS_17790	LOCUS_21720	PF04536.14	23	149	71.8	23	149	71.8	0	0	1	0
LOCUS_13200	LOCUS_24830	PF01066.21	27	94	43.1	27	94	43.1	0	0	1	0
LOCUS_32480	LOCUS_20750	PF01979.20	73	434	282.8	73	434	282.8	0	0	1	0
LOCUS_41570	LOCUS_36870	PF05035.12	11	316	312.4	11	316	312.4	0	0	1	0
LOCUS_18530	LOCUS_07770	PF03882.14	3	117	194.4	3	117	194.4	0	0	1	0
LOCUS_18530	LOCUS_07770	PF17192.4	121	281	283.2	121	281	283.2	0	0	1	0
LOCUS_18530	LOCUS_07770	PF17193.4	283	440	268.7	283	440	268.7	0	0	1	0
LOCUS_07530	LOCUS_27580	PF00528.22	81	275	58	81	275	58	0	0	1	0
LOCUS_19050	LOCUS_08830	PF00328.22	29	374	115.9	29	374	115.9	0	0	1	0
LOCUS_28890	LOCUS_17020	PF18415.1	15	89	104.7	15	89	104.7	0	0	1	0
LOCUS_28890	LOCUS_17020	PF00989.25	156	266	66.3	156	266	66.3	0	0	1	0
LOCUS_28890	LOCUS_17020	PF00512.25	283	346	57.9	283	346	57.9	0	0	1	0
LOCUS_28890	LOCUS_17020	PF02518.26	395	504	108.2	395	504	108.2	0	0	1	0
LOCUS_28890	LOCUS_17020	PF00072.24	528	639	79.8	528	639	79.8	0	0	1	0
LOCUS_28890	LOCUS_17020	PF01627.23	686	760	44.5	686	760	44.5	0	0	1	0
LOCUS_25340	LOCUS_06400	PF08220.12	6	60	64.5	6	60	64.5	0	0	1	0
LOCUS_25340	LOCUS_06400	PF00455.22	77	233	164.5	77	233	164.5	0	0	1	0
LOCUS_12440	LOCUS_24070	PF13432.6	113	171	38	113	171	38	0	0	1	0
LOCUS_12440	LOCUS_24070	PF14559.6	191	246	51.9	191	246	51.9	0	0	1	0
LOCUS_12440	LOCUS_24070	PF18073.1	355	382	46.1	355	382	46.1	0	0	1	0
LOCUS_39770	LOCUS_40540	PF00216.21	1	90	113.5	1	90	113.5	0	0	1	0
LOCUS_13400	LOCUS_25010	PF04325.13	19	66	57.5	19	66	57.5	0	0	1	0
LOCUS_03730	LOCUS_32130	PF00486.28	24	100	69.2	24	100	69.2	0	0	1	0
LOCUS_03730	LOCUS_32130	PF18500.1	191	324	241.9	191	324	241.9	0	0	1	0
LOCUS_16020	LOCUS_33990	PF00528.22	114	336	155.9	114	336	155.9	0	0	1	0
LOCUS_34590	LOCUS_23260	PF06649.12	26	79	76.9	26	79	76.9	0	0	1	0
LOCUS_26200	LOCUS_04970	PF00005.27	20	149	100.4	20	149	100.4	0	0	1	0
LOCUS_05680	LOCUS_30220	PF13328.6	26	175	179.9	26	175	179.9	0	0	1	0
LOCUS_05680	LOCUS_30220	PF04607.17	235	345	122.9	235	345	122.9	0	0	1	0
LOCUS_05680	LOCUS_30220	PF02824.21	388	447	77	388	447	77	0	0	1	0
LOCUS_05680	LOCUS_30220	PF13291.6	622	699	58.3	622	699	58.3	0	0	1	0
LOCUS_10440	LOCUS_02730	PF02302.17	4	83	40.6	4	83	40.6	0	0	1	0
LOCUS_31160	LOCUS_19350	PF13322.6	410	578	298	410	578	298	0	0	1	0
LOCUS_31160	LOCUS_19350	PF17291.2	1066	1159	55.9	1066	1159	55.9	0	0	1	0
LOCUS_31160	LOCUS_19350	PF13402.6	1169	1459	153.9	1169	1459	153.9	0	0	1	0
LOCUS_13810	LOCUS_25410	PF00892.20	6	137	60.7	6	137	60.7	0	0	1	0
LOCUS_13810	LOCUS_25410	PF00892.20	158	285	60.7	158	285	60.7	0	0	1	0
LOCUS_02820	LOCUS_33040	PF06082.11	30	691	901	30	691	901	0	0	1	0
LOCUS_26810	LOCUS_04370	PF04542.14	6	78	60	6	78	60	0	0	1	0
LOCUS_26810	LOCUS_04370	PF04539.16	87	156	69.6	87	156	69.6	0	0	1	0
LOCUS_26810	LOCUS_04370	PF04545.16	175	223	57.3	175	223	57.3	0	0	1	0
LOCUS_31210	LOCUS_19400	PF00437.20	123	389	308.5	123	389	308.5	0	0	1	0
LOCUS_08590	LOCUS_00880	PF03887.14	1	164	230.6	1	164	230.6	0	0	1	0
LOCUS_25890	LOCUS_05840	PF01435.18	59	274	134.9	59	274	134.9	0	0	1	0
LOCUS_17870	LOCUS_21640	PF13378.6	188	405	131.5	188	405	131.5	0	0	1	0
LOCUS_23160	LOCUS_12420	PF01406.19	15	313	486.7	15	313	486.7	0	0	1	0
LOCUS_23160	LOCUS_12420	PF09334.11	249	310	54.6	249	310	54.6	0	0	1	0
LOCUS_23160	LOCUS_12420	PF09190.11	341	402	91.2	341	402	91.2	0	0	1	0
LOCUS_06030	LOCUS_29870	PF01551.22	294	387	91.9	294	387	91.9	0	0	1	0
LOCUS_38030	LOCUS_29580	PF06379.12	1	93	167.8	1	93	167.8	0	0	1	0
LOCUS_36310	LOCUS_31450	PF00563.20	532	767	223.6	532	767	223.6	0	0	1	0
LOCUS_00200	LOCUS_41280	PF00416.22	3	108	122.3	3	108	122.3	0	0	1	0
LOCUS_15270	LOCUS_26050	PF02592.15	43	199	125.8	43	199	125.8	0	0	1	0
LOCUS_41140	LOCUS_36450	PF01943.17	4	283	34.8	4	283	34.8	0	0	1	0
LOCUS_06820	LOCUS_28290	PF05688.11	208	252	323.4	208	252	323.4	0	0	1	0
LOCUS_06820	LOCUS_28290	PF05688.11	468	515	323.4	468	515	323.4	0	0	1	0
LOCUS_06820	LOCUS_28290	PF05688.11	742	783	323.4	742	783	323.4	0	0	1	0
LOCUS_06820	LOCUS_28290	PF05688.11	1017	1059	323.4	1017	1059	323.4	0	0	1	0
LOCUS_06820	LOCUS_28290	PF05688.11	1312	1338	323.4	1312	1338	323.4	0	0	1	0
LOCUS_06820	LOCUS_28290	PF05688.11	1585	1630	323.4	1585	1630	323.4	0	0	1	0
LOCUS_06820	LOCUS_28290	PF05688.11	1878	1922	323.4	1878	1922	323.4	0	0	1	0
LOCUS_38110	LOCUS_29500	PF01545.21	14	206	151.6	14	206	151.6	0	0	1	0
LOCUS_38110	LOCUS_29500	PF16916.5	211	287	89.3	211	287	89.3	0	0	1	0
LOCUS_38020	LOCUS_29590	PF06629.12	26	246	165.7	26	246	165.7	0	0	1	0
LOCUS_02230	LOCUS_14660	PF06560.11	54	207	60.1	54	207	60.1	0	0	1	0
LOCUS_09780	LOCUS_02080	PF13412.6	1	48	41.3	1	48	41.3	0	0	1	0
LOCUS_09780	LOCUS_02080	PF00294.24	58	346	219.6	58	346	219.6	0	0	1	0
LOCUS_03910	LOCUS_34480	PF00144.24	32	379	309.9	32	379	309.9	0	0	1	0
LOCUS_28470	LOCUS_16600	PF00364.22	83	155	86.3	83	155	86.3	0	0	1	0
LOCUS_40700	LOCUS_37680	PF00248.21	26	268	141.7	26	268	141.7	0	0	1	0
LOCUS_23500	LOCUS_12760	PF01145.25	22	202	116	22	202	116	0	0	1	0
LOCUS_23500	LOCUS_12760	PF16200.5	237	297	31.3	237	297	31.3	0	0	1	0
LOCUS_39530	LOCUS_14030	PF08468.11	8	162	189	8	162	189	0	0	1	0
LOCUS_39530	LOCUS_14030	PF05175.14	167	333	205.4	167	333	205.4	0	0	1	0
LOCUS_12630	LOCUS_24260	PF00496.22	79	457	278.1	79	457	278.1	0	0	1	0
LOCUS_05090	LOCUS_35860	PF13419.6	7	183	79.9	7	183	79.9	0	0	1	0
LOCUS_05100	LOCUS_35850	PF00860.20	31	404	146.4	31	404	146.4	0	0	1	0
LOCUS_32800	LOCUS_21080	PF00356.21	3	48	75.9	3	48	75.9	0	0	1	0
LOCUS_32800	LOCUS_21080	PF13377.6	168	329	126.5	168	329	126.5	0	0	1	0
LOCUS_41860	LOCUS_40920	PF01087.22	3	176	236.3	3	176	236.3	0	0	1	0
LOCUS_41860	LOCUS_40920	PF02744.17	183	345	243.1	183	345	243.1	0	0	1	0
LOCUS_21570	LOCUS_39440	PF00285.21	46	410	440.9	46	410	440.9	0	0	1	0
LOCUS_18840	LOCUS_08080	PF03846.14	7	119	188.5	7	119	188.5	0	0	1	0
LOCUS_13880	LOCUS_25480	PF00390.19	81	261	268.5	81	261	268.5	0	0	1	0
LOCUS_13880	LOCUS_25480	PF03949.15	271	530	348.9	271	530	348.9	0	0	1	0
LOCUS_17950	LOCUS_21560	PF14793.6	4	109	157.3	4	109	157.3	0	0	1	0
LOCUS_17950	LOCUS_21560	PF03641.14	190	329	116.1	190	329	116.1	0	0	1	0
LOCUS_17950	LOCUS_21560	PF11892.8	333	452	188.9	333	452	188.9	0	0	1	0
LOCUS_15530	LOCUS_25790	PF00854.21	82	443	327.5	82	443	327.5	0	0	1	0
LOCUS_01440	LOCUS_15450	PF00482.23	64	186	185.1	64	186	185.1	0	0	1	0
LOCUS_01440	LOCUS_15450	PF00482.23	269	388	185.1	269	388	185.1	0	0	1	0
LOCUS_05200	LOCUS_35750	PF00468.17	1	44	85.4	1	44	85.4	0	0	1	0
LOCUS_34240	LOCUS_23620	PF13407.6	30	285	183.2	30	285	183.2	0	0	1	0
LOCUS_15870	LOCUS_34160	PF17154.4	23	142	163.1	25	144	163.1	0	0	1	0
LOCUS_15870	LOCUS_34160	PF00990.21	234	381	41.6	236	383	41.6	0	0	1	0
LOCUS_15870	LOCUS_34160	PF00563.20	402	635	211	404	637	211	0	0	1	0
LOCUS_26500	LOCUS_04670	PF01627.23	6	104	71.8	6	104	71.8	0	0	1	0
LOCUS_26500	LOCUS_04670	PF09078.11	159	221	60	159	221	60	0	0	1	0
LOCUS_26500	LOCUS_04670	PF02895.14	260	322	63.9	260	322	63.9	0	0	1	0
LOCUS_26500	LOCUS_04670	PF02518.26	370	506	65.5	370	506	65.5	0	0	1	0
LOCUS_26500	LOCUS_04670	PF01584.19	512	638	96.6	512	638	96.6	0	0	1	0
LOCUS_12640	LOCUS_24270	PF10820.8	1	81	161.6	1	81	161.6	0	0	1	0
LOCUS_30130	LOCUS_18320	PF08447.12	31	113	62.2	31	113	62.2	0	0	1	0
LOCUS_30130	LOCUS_18320	PF00672.25	206	247	25.2	206	247	25.2	0	0	1	0
LOCUS_30130	LOCUS_18320	PF00015.21	319	472	157.2	319	472	157.2	0	0	1	0
LOCUS_05650	LOCUS_30250	PF03616.14	2	366	546.7	2	366	546.7	0	0	1	0
LOCUS_22480	LOCUS_11740	PF00795.22	3	245	131.5	3	245	131.5	0	0	1	0
LOCUS_04960	LOCUS_35990	PF02874.23	6	72	73.7	6	72	73.7	0	0	1	0
LOCUS_04960	LOCUS_35990	PF00006.25	130	342	214.5	130	342	214.5	0	0	1	0
LOCUS_00100	LOCUS_41380	PF01029.18	1	118	86.6	1	118	86.6	0	0	1	0
LOCUS_00100	LOCUS_41380	PF01189.17	230	417	267.8	230	417	267.8	0	0	1	0
LOCUS_15090	LOCUS_26230	PF11862.8	6	103	83.9	6	103	83.9	0	0	1	0
LOCUS_15090	LOCUS_26230	PF02653.16	112	398	202.8	112	398	202.8	0	0	1	0
LOCUS_01230	LOCUS_15660	PF01385.19	5	80	58	5	80	58	0	0	1	0
LOCUS_17360	LOCUS_22150	PF01924.16	15	367	505.7	15	367	505.7	0	0	1	0
LOCUS_33410	LOCUS_30930	PF04984.14	108	273	117.7	108	273	117.7	0	0	1	0
LOCUS_33410	LOCUS_30930	PF17482.2	275	377	64.9	275	377	64.9	0	0	1	0
LOCUS_10310	LOCUS_02600	PF03824.16	13	269	204.6	13	269	204.6	0	0	1	0
LOCUS_13100	LOCUS_24730	PF00267.21	27	372	489.7	27	372	489.7	0	0	1	0
LOCUS_09680	LOCUS_01980	PF07690.16	21	356	163.4	21	356	163.4	0	0	1	0
LOCUS_33110	LOCUS_39760	PF13525.6	28	236	287.1	28	236	287.1	0	0	1	0
LOCUS_06500	LOCUS_28610	PF00107.26	185	312	87.3	185	312	87.3	0	0	1	0
LOCUS_05340	LOCUS_35610	PF07676.12	376	391	25.1	376	391	25.1	0	0	1	0
LOCUS_19000	LOCUS_08780	PF01750.18	23	150	136.9	23	150	136.9	0	0	1	0
LOCUS_02320	LOCUS_14560	PF13347.6	23	439	273.3	23	439	273.3	0	0	1	0
LOCUS_17130	LOCUS_22380	PF00106.25	3	197	165.2	3	197	165.2	0	0	1	0
LOCUS_17060	LOCUS_22450	PF00154.21	9	270	473	9	270	473	0	0	1	0
LOCUS_14130	LOCUS_27200	PF02566.19	30	127	69.6	30	127	69.6	0	0	1	0
LOCUS_10230	LOCUS_02520	PF09334.11	11	400	553	11	400	553	0	0	1	0
LOCUS_10230	LOCUS_02520	PF01406.19	295	365	53.2	295	365	53.2	0	0	1	0
LOCUS_10230	LOCUS_02520	PF01588.20	584	677	79.2	584	677	79.2	0	0	1	0
LOCUS_28840	LOCUS_16970	PF04074.12	1	149	137.6	1	149	137.6	0	0	1	0
LOCUS_33890	LOCUS_40140	PF00392.21	4	66	64.8	4	66	64.8	0	0	1	0
LOCUS_33890	LOCUS_40140	PF00155.21	126	388	81.8	126	388	81.8	0	0	1	0
LOCUS_21200	LOCUS_10980	PF00005.27	41	192	108.6	41	192	108.6	0	0	1	0
LOCUS_21200	LOCUS_10980	PF08352.12	244	311	67.9	244	311	67.9	0	0	1	0
LOCUS_13540	LOCUS_25140	PF13416.6	56	327	87.5	56	327	87.5	0	0	1	0
LOCUS_17630	LOCUS_21880	PF03460.17	80	138	108.3	80	138	108.3	0	0	1	0
LOCUS_17630	LOCUS_21880	PF01077.22	173	331	174.1	173	331	174.1	0	0	1	0
LOCUS_17630	LOCUS_21880	PF03460.17	353	415	108.3	353	415	108.3	0	0	1	0
LOCUS_17630	LOCUS_21880	PF01077.22	430	546	174.1	430	546	174.1	0	0	1	0
LOCUS_32810	LOCUS_21090	PF01553.21	15	137	68.9	15	137	68.9	0	0	1	0
LOCUS_32810	LOCUS_21090	PF00501.28	233	619	221	233	619	221	0	0	1	0
LOCUS_08020	LOCUS_00310	PF01226.17	40	276	141	40	276	141	0	0	1	0
LOCUS_21550	LOCUS_39460	PF01127.22	11	105	28	11	105	28	0	0	1	0
LOCUS_13410	LOCUS_25020	PF13302.7	11	151	74.5	11	151	74.5	0	0	1	0
LOCUS_10970	LOCUS_02870	PF13533.6	87	135	58.8	87	135	58.8	0	0	1	0
LOCUS_10970	LOCUS_02870	PF13437.6	198	301	56.7	198	301	56.7	0	0	1	0
LOCUS_41510	LOCUS_36810	PF01738.18	42	265	264.2	42	265	264.2	0	0	1	0
LOCUS_41710	LOCUS_37010	PF00378.20	14	205	129.5	14	205	129.5	0	0	1	0
LOCUS_41710	LOCUS_37010	PF02737.18	316	494	206	316	494	206	0	0	1	0
LOCUS_41710	LOCUS_37010	PF00725.22	496	592	119	496	592	119	0	0	1	0
LOCUS_41710	LOCUS_37010	PF00725.22	627	690	119	627	690	119	0	0	1	0
LOCUS_38320	LOCUS_29290	PF17764.1	6	101	107.2	6	101	107.2	0	0	1	0
LOCUS_38320	LOCUS_29290	PF00270.29	203	362	59.9	203	362	59.9	0	0	1	0
LOCUS_38320	LOCUS_29290	PF18319.1	445	471	32.9	445	471	32.9	0	0	1	0
LOCUS_38320	LOCUS_29290	PF00271.31	522	589	43.3	522	589	43.3	0	0	1	0
LOCUS_38320	LOCUS_29290	PF18074.1	632	729	64	632	729	64	0	0	1	0
LOCUS_36750	LOCUS_30580	PF02776.18	4	170	145.7	4	170	145.7	0	0	1	0
LOCUS_36750	LOCUS_30580	PF00205.22	192	319	112.2	192	319	112.2	0	0	1	0
LOCUS_36750	LOCUS_30580	PF02775.21	379	525	137.7	379	525	137.7	0	0	1	0
LOCUS_24860	LOCUS_06880	PF04338.12	32	235	185.5	32	235	185.5	0	0	1	0
LOCUS_39380	LOCUS_14170	PF01048.20	15	221	138.5	15	221	138.5	0	0	1	0
LOCUS_10880	LOCUS_02780	PF01136.19	75	343	324	75	343	324	0	0	1	0
LOCUS_10880	LOCUS_02780	PF16325.5	359	440	78.2	359	440	78.2	0	0	1	0
LOCUS_39320	LOCUS_14230	PF01381.22	7	59	37.6	7	59	37.6	0	0	1	0
LOCUS_39320	LOCUS_14230	PF13521.6	234	394	103	234	394	103	0	0	1	0
LOCUS_39560	LOCUS_40330	PF03946.14	2	67	110.2	2	67	110.2	0	0	1	0
LOCUS_39560	LOCUS_40330	PF00298.19	72	140	90.4	72	140	90.4	0	0	1	0
LOCUS_12700	LOCUS_24330	PF01266.24	29	381	189	29	381	189	0	0	1	0
LOCUS_01640	LOCUS_15250	PF03717.15	70	220	80.8	70	220	80.8	0	0	1	0
LOCUS_01640	LOCUS_15250	PF00905.22	260	554	282.9	260	554	282.9	0	0	1	0
LOCUS_30120	LOCUS_18310	PF00202.21	44	419	346.2	44	419	346.2	0	0	1	0
LOCUS_17280	LOCUS_22230	PF00146.21	9	302	167.2	9	302	167.2	0	0	1	0
LOCUS_02350	LOCUS_14530	PF06965.12	6	380	506.8	6	380	506.8	0	0	1	0
LOCUS_26260	LOCUS_04910	PF01709.20	5	235	318.9	5	235	318.9	0	0	1	0
LOCUS_06430	LOCUS_28680	PF00042.22	7	103	56.5	7	103	56.5	0	0	1	0
LOCUS_06430	LOCUS_28680	PF00970.24	164	252	36.2	164	252	36.2	0	0	1	0
LOCUS_06430	LOCUS_28680	PF00175.21	264	372	63.7	264	372	63.7	0	0	1	0
LOCUS_40120	LOCUS_37260	PF02049.18	36	113	74	36	113	74	0	0	1	0
LOCUS_37020	LOCUS_13300	PF01225.25	2	101	72.5	2	101	72.5	0	0	1	0
LOCUS_37020	LOCUS_13300	PF08245.12	108	291	66.3	108	291	66.3	0	0	1	0
LOCUS_37020	LOCUS_13300	PF02875.21	312	361	40.7	312	361	40.7	0	0	1	0
LOCUS_06690	LOCUS_28420	PF07703.14	759	906	54.5	759	906	54.5	0	0	1	0
LOCUS_06690	LOCUS_28420	PF07678.14	1176	1288	36.3	1176	1288	36.3	0	0	1	0
LOCUS_06690	LOCUS_28420	PF17973.1	1505	1638	89.3	1505	1638	89.3	0	0	1	0
LOCUS_35660	LOCUS_32100	PF07690.16	24	335	111.8	24	335	111.8	0	0	1	0
LOCUS_14600	LOCUS_26730	PF09371.10	10	194	241.6	10	194	241.6	0	0	1	0
LOCUS_14600	LOCUS_26730	PF16921.5	328	451	171.3	328	451	171.3	0	0	1	0
LOCUS_14600	LOCUS_26730	PF12836.7	491	555	99.5	491	555	99.5	0	0	1	0
LOCUS_14600	LOCUS_26730	PF17674.1	561	630	84.9	561	630	84.9	0	0	1	0
LOCUS_14600	LOCUS_26730	PF00575.23	649	720	85.4	649	720	85.4	0	0	1	0
LOCUS_02610	LOCUS_33250	PF04865.14	70	330	212.8	70	330	212.8	0	0	1	0
LOCUS_35890	LOCUS_31870	PF00005.27	26	165	191.6	26	165	191.6	0	0	1	0
LOCUS_35890	LOCUS_31870	PF00005.27	346	489	191.6	346	489	191.6	0	0	1	0
LOCUS_26410	LOCUS_04760	PF00771.20	31	681	894.2	31	681	894.2	0	0	1	0
LOCUS_18670	LOCUS_07910	PF00296.20	5	326	292.1	5	326	292.1	0	0	1	0
LOCUS_09350	LOCUS_01650	PF10518.9	2	24	25.4	2	24	25.4	0	0	1	0
LOCUS_09350	LOCUS_01650	PF04879.16	39	92	62.4	39	92	62.4	0	0	1	0
LOCUS_09350	LOCUS_01650	PF00384.22	96	567	308.5	96	567	308.5	0	0	1	0
LOCUS_09350	LOCUS_01650	PF01568.21	714	822	86.2	714	822	86.2	0	0	1	0
LOCUS_41750	LOCUS_37050	PF12724.7	4	152	179.3	4	152	179.3	0	0	1	0
LOCUS_05990	LOCUS_29910	PF00155.21	43	387	264.3	43	387	264.3	0	0	1	0
LOCUS_13040	LOCUS_24670	PF01713.21	88	169	70.7	88	169	70.7	0	0	1	0
LOCUS_27460	LOCUS_03720	PF02277.17	11	345	389.8	11	345	389.8	0	0	1	0
LOCUS_08030	LOCUS_00320	PF04333.13	29	222	222.6	29	222	222.6	0	0	1	0
LOCUS_39690	LOCUS_40460	PF00899.21	9	240	223.6	9	240	223.6	0	0	1	0
LOCUS_08690	LOCUS_00980	PF01512.17	54	226	167.7	54	226	167.7	0	0	1	0
LOCUS_08690	LOCUS_00980	PF10531.9	253	295	29.1	253	295	29.1	0	0	1	0
LOCUS_08690	LOCUS_00980	PF10589.9	339	421	92.2	339	421	92.2	0	0	1	0
LOCUS_17720	LOCUS_21790	PF01565.23	51	190	119.2	51	190	119.2	0	0	1	0
LOCUS_17720	LOCUS_21790	PF02913.19	228	478	69.5	228	478	69.5	0	0	1	0
LOCUS_31630	LOCUS_19910	PF01725.16	4	192	213.8	4	192	213.8	0	0	1	0
LOCUS_06020	LOCUS_29880	PF04748.13	28	238	248.8	28	238	248.8	0	0	1	0
LOCUS_01580	LOCUS_15310	PF03033.20	9	145	166.5	9	145	166.5	0	0	1	0
LOCUS_01580	LOCUS_15310	PF04101.16	185	344	127.4	185	344	127.4	0	0	1	0
LOCUS_17880	LOCUS_21630	PF02746.16	39	136	35.7	39	136	35.7	0	0	1	0
LOCUS_17880	LOCUS_21630	PF13378.6	187	405	139.1	187	405	139.1	0	0	1	0
LOCUS_37890	LOCUS_29720	PF01232.23	1	123	97.8	1	123	97.8	0	0	1	0
LOCUS_37890	LOCUS_29720	PF08125.13	148	373	238.4	148	373	238.4	0	0	1	0
LOCUS_01070	LOCUS_15820	PF13954.6	29	179	125.9	29	179	125.9	0	0	1	0
LOCUS_01070	LOCUS_15820	PF00577.20	193	762	519	193	762	519	0	0	1	0
LOCUS_39670	LOCUS_40440	PF05690.14	4	247	367.4	4	247	367.4	0	0	1	0
LOCUS_21590	LOCUS_39420	PF13954.6	10	149	117.8	10	149	117.8	0	0	1	0
LOCUS_21590	LOCUS_39420	PF00577.20	167	717	614.3	167	717	614.3	0	0	1	0
LOCUS_21590	LOCUS_39420	PF13953.6	730	786	49.1	730	786	49.1	0	0	1	0
LOCUS_13240	LOCUS_24870	PF00270.29	85	233	27.9	85	233	27.9	0	0	1	0
LOCUS_13240	LOCUS_24870	PF00271.31	285	403	46	285	403	46	0	0	1	0
LOCUS_13240	LOCUS_24870	PF04408.23	466	551	66	466	551	66	0	0	1	0
LOCUS_13240	LOCUS_24870	PF07717.16	622	698	70.9	622	698	70.9	0	0	1	0
LOCUS_13240	LOCUS_24870	PF11898.8	713	1297	786.7	713	1297	786.7	0	0	1	0
LOCUS_24990	LOCUS_06750	PF02255.16	21	114	110.6	21	114	110.6	0	0	1	0
LOCUS_02910	LOCUS_32950	PF01040.18	28	271	229.6	28	271	229.6	0	0	1	0
LOCUS_33290	LOCUS_39940	PF01513.21	8	271	268.1	8	271	268.1	0	0	1	0
LOCUS_25920	LOCUS_05810	PF13185.6	34	151	48.8	34	151	48.8	0	0	1	0
LOCUS_18380	LOCUS_07620	PF00266.19	4	350	255.5	4	350	255.5	0	0	1	0
LOCUS_28630	LOCUS_16760	PF04632.12	11	654	516.1	11	654	516.1	0	0	1	0
LOCUS_36280	LOCUS_31480	PF00496.22	71	429	338.4	71	429	338.4	0	0	1	0
LOCUS_25950	LOCUS_05780	PF17125.5	8	105	100.5	8	105	100.5	0	0	1	0
LOCUS_25950	LOCUS_05780	PF01189.17	118	309	158.7	118	309	158.7	0	0	1	0
LOCUS_25950	LOCUS_05780	PF13636.6	421	470	40.3	421	470	40.3	0	0	1	0
LOCUS_13220	LOCUS_24850	PF12146.8	32	266	219	32	266	219	0	0	1	0
LOCUS_13220	LOCUS_24850	PF12147.8	275	582	499.7	275	582	499.7	0	0	1	0
LOCUS_30030	LOCUS_18210	PF05175.14	199	370	201.7	199	370	201.7	0	0	1	0
LOCUS_21330	LOCUS_39680	PF02472.16	10	141	82.8	10	141	82.8	0	0	1	0
LOCUS_12620	LOCUS_24250	PF00528.22	92	311	152	92	311	152	0	0	1	0
LOCUS_16370	LOCUS_33630	PF00165.23	294	335	81.8	294	335	81.8	0	0	1	0
LOCUS_37840	LOCUS_29770	PF02652.14	16	542	774.5	16	542	774.5	0	0	1	0
LOCUS_23600	LOCUS_12860	PF17936.1	60	118	36.6	60	118	36.6	0	0	1	0
LOCUS_23600	LOCUS_12860	PF12245.8	313	340	31.3	313	340	31.3	0	0	1	0
LOCUS_23600	LOCUS_12860	PF13517.6	948	1020	60	948	1020	60	0	0	1	0
LOCUS_23600	LOCUS_12860	PF13517.6	1063	1124	60	1063	1124	60	0	0	1	0
LOCUS_39210	LOCUS_14340	PF00072.24	6	113	95.2	6	113	95.2	0	0	1	0
LOCUS_39210	LOCUS_14340	PF00486.28	156	232	66.8	156	232	66.8	0	0	1	0
LOCUS_41230	LOCUS_36540	PF04375.14	35	363	446.6	35	363	446.6	0	0	1	0
LOCUS_14850	LOCUS_26480	PF00343.20	102	810	1090.7	102	810	1090.7	0	0	1	0
LOCUS_04870	LOCUS_36080	PF01134.22	8	398	568.9	8	398	568.9	0	0	1	0
LOCUS_22890	LOCUS_12150	PF11806.8	29	155	148.6	29	155	148.6	0	0	1	0
LOCUS_22890	LOCUS_12150	PF00756.20	172	391	158	172	391	158	0	0	1	0
LOCUS_34710	LOCUS_23140	PF00893.19	6	99	100.8	6	99	100.8	0	0	1	0
LOCUS_20280	LOCUS_10060	PF08007.12	10	310	347.7	10	310	347.7	0	0	1	0
LOCUS_04430	LOCUS_35000	PF07690.16	5	313	196.3	5	313	196.3	0	0	1	0
LOCUS_30870	LOCUS_19060	PF03916.14	45	330	68.2	45	330	68.2	0	0	1	0
LOCUS_25640	LOCUS_06090	PF01612.20	3	169	162	3	169	162	0	0	1	0
LOCUS_25640	LOCUS_06090	PF00570.23	213	279	55.5	213	279	55.5	0	0	1	0
LOCUS_04410	LOCUS_34980	PF01084.20	19	68	86.9	19	68	86.9	0	0	1	0
LOCUS_19440	LOCUS_09220	PF00196.19	155	210	72.6	155	210	72.6	0	0	1	0
LOCUS_03950	LOCUS_34520	PF00890.24	7	397	387.5	7	397	387.5	0	0	1	0
LOCUS_03950	LOCUS_34520	PF02910.20	453	581	131.1	453	581	131.1	0	0	1	0
LOCUS_12400	LOCUS_24030	PF00330.20	69	562	611.5	69	562	611.5	0	0	1	0
LOCUS_12400	LOCUS_24030	PF00694.19	691	818	169	691	818	169	0	0	1	0
LOCUS_22600	LOCUS_11850	PF03802.14	14	176	181	14	176	181	0	0	1	0
LOCUS_22860	LOCUS_12120	PF02706.15	25	122	72.8	25	122	72.8	0	0	1	0
LOCUS_28320	LOCUS_16450	PF00528.22	174	360	92.4	174	360	92.4	0	0	1	0
LOCUS_41200	LOCUS_36510	PF00884.23	86	418	295.8	86	418	295.8	0	0	1	0
LOCUS_09060	LOCUS_01350	PF01266.24	10	359	177.8	10	359	177.8	0	0	1	0
LOCUS_09060	LOCUS_01350	PF04324.15	432	484	40.9	432	484	40.9	0	0	1	0
LOCUS_27360	LOCUS_03820	PF10423.9	12	167	177.8	12	167	177.8	0	0	1	0
LOCUS_27360	LOCUS_03820	PF01048.20	267	431	67.8	267	431	67.8	0	0	1	0
LOCUS_00110	LOCUS_41370	PF02254.18	3	111	195.6	3	111	195.6	0	0	1	0
LOCUS_00110	LOCUS_41370	PF02080.21	157	225	81.2	157	225	81.2	0	0	1	0
LOCUS_00110	LOCUS_41370	PF02254.18	235	350	195.6	235	350	195.6	0	0	1	0
LOCUS_00110	LOCUS_41370	PF02080.21	390	451	81.2	390	451	81.2	0	0	1	0
LOCUS_19620	LOCUS_09400	PF13991.6	11	77	108	11	77	108	0	0	1	0
LOCUS_05250	LOCUS_35700	PF02518.26	32	174	79.3	32	174	79.3	0	0	1	0
LOCUS_05250	LOCUS_35700	PF00204.25	221	390	200	221	390	200	0	0	1	0
LOCUS_05250	LOCUS_35700	PF01751.22	419	531	66.1	419	531	66.1	0	0	1	0
LOCUS_05250	LOCUS_35700	PF18053.1	564	729	186.1	564	729	186.1	0	0	1	0
LOCUS_05250	LOCUS_35700	PF00986.21	732	793	106.6	732	793	106.6	0	0	1	0
LOCUS_08380	LOCUS_00670	PF00497.20	28	254	213.7	28	254	213.7	0	0	1	0
LOCUS_38380	LOCUS_29230	PF07690.16	34	400	148.5	34	400	148.5	0	0	1	0
LOCUS_30090	LOCUS_18280	PF02837.18	44	204	160.4	44	204	160.4	0	0	1	0
LOCUS_30090	LOCUS_18280	PF00703.21	209	318	71.8	209	318	71.8	0	0	1	0
LOCUS_30090	LOCUS_18280	PF02836.17	320	604	401.7	320	604	401.7	0	0	1	0
LOCUS_30090	LOCUS_18280	PF16353.5	614	699	63	614	699	63	0	0	1	0
LOCUS_31190	LOCUS_19380	PF11356.8	46	185	107.8	46	185	107.8	0	0	1	0
LOCUS_27750	LOCUS_03430	PF00929.24	12	187	108.9	12	187	108.9	0	0	1	0
LOCUS_27750	LOCUS_03430	PF08411.10	211	471	345.2	211	471	345.2	0	0	1	0
LOCUS_31520	LOCUS_19810	PF03825.16	1	406	624.2	1	406	624.2	0	0	1	0
LOCUS_01590	LOCUS_15300	PF01098.19	47	402	437.3	47	402	437.3	0	0	1	0
LOCUS_13770	LOCUS_25370	PF02613.15	42	151	46.3	42	151	46.3	0	0	1	0
LOCUS_15340	LOCUS_25980	PF00528.22	89	271	100	89	271	100	0	0	1	0
LOCUS_39140	LOCUS_14410	PF01235.17	52	453	473.9	52	453	473.9	0	0	1	0
LOCUS_19120	LOCUS_08900	PF00072.24	5	113	95.8	5	113	95.8	0	0	1	0
LOCUS_19120	LOCUS_08900	PF00486.28	153	225	61.4	153	225	61.4	0	0	1	0
LOCUS_31100	LOCUS_19290	PF01565.23	56	194	117.1	56	194	117.1	0	0	1	0
LOCUS_31100	LOCUS_19290	PF02913.19	230	470	232.7	230	470	232.7	0	0	1	0
LOCUS_39260	LOCUS_14290	PF12833.7	27	105	70.1	27	105	70.1	0	0	1	0
LOCUS_39260	LOCUS_14290	PF06445.15	127	288	77.1	127	288	77.1	0	0	1	0
LOCUS_19760	LOCUS_09540	PF03963.14	8	79	90.7	8	79	90.7	0	0	1	0
LOCUS_19760	LOCUS_09540	PF13860.6	118	189	85.4	118	189	85.4	0	0	1	0
LOCUS_18750	LOCUS_07990	PF04403.13	49	200	309.1	49	200	309.1	0	0	1	0
LOCUS_18750	LOCUS_07990	PF04403.13	253	408	309.1	253	408	309.1	0	0	1	0
LOCUS_03600	LOCUS_32250	PF05681.14	51	326	296.8	51	326	296.8	0	0	1	0
LOCUS_03600	LOCUS_32250	PF05683.12	332	537	298	332	537	298	0	0	1	0
LOCUS_28050	LOCUS_03130	PF13727.6	65	238	135	65	238	135	0	0	1	0
LOCUS_28050	LOCUS_03130	PF02397.16	274	456	225.8	274	456	225.8	0	0	1	0
LOCUS_20070	LOCUS_09850	PF00933.21	7	318	335.8	7	318	335.8	0	0	1	0
LOCUS_06040	LOCUS_29860	PF01676.18	6	500	294.8	6	500	294.8	0	0	1	0
LOCUS_39450	LOCUS_14100	PF01734.22	27	195	78.9	27	195	78.9	0	0	1	0
LOCUS_18330	LOCUS_07570	PF04055.21	24	178	110.4	24	178	110.4	0	0	1	0
LOCUS_37340	LOCUS_13590	PF01232.23	24	188	182.7	24	188	182.7	0	0	1	0
LOCUS_37340	LOCUS_13590	PF08125.13	216	463	340.4	216	463	340.4	0	0	1	0
LOCUS_23580	LOCUS_12840	PF13437.6	242	344	75.5	242	344	75.5	0	0	1	0
LOCUS_05400	LOCUS_35550	PF00474.17	35	442	173	35	442	173	0	0	1	0
LOCUS_26110	LOCUS_05060	PF01081.19	9	203	311.9	9	203	311.9	0	0	1	0
LOCUS_40130	LOCUS_37270	PF01514.17	33	224	202	33	224	202	0	0	1	0
LOCUS_40130	LOCUS_37270	PF08345.11	259	418	113.1	259	418	113.1	0	0	1	0
LOCUS_06630	LOCUS_28480	PF00012.20	22	600	682.2	22	600	682.2	0	0	1	0
LOCUS_07000	LOCUS_28110	PF01435.18	72	259	92.9	72	259	92.9	0	0	1	0
LOCUS_07000	LOCUS_28110	PF14559.6	354	418	49.5	354	418	49.5	0	0	1	0
LOCUS_13050	LOCUS_24680	PF08448.10	142	244	37	142	244	37	0	0	1	0
LOCUS_13050	LOCUS_24680	PF00990.21	253	406	156.9	253	406	156.9	0	0	1	0
LOCUS_26290	LOCUS_04880	PF00857.20	9	182	132.5	9	182	132.5	0	0	1	0
LOCUS_32650	LOCUS_20930	PF01315.22	23	139	124.5	23	139	124.5	0	0	1	0
LOCUS_32650	LOCUS_20930	PF02738.18	159	700	544.1	159	700	544.1	0	0	1	0
LOCUS_05560	LOCUS_35390	PF06711.11	1	142	232.3	1	142	232.3	0	0	1	0
LOCUS_01700	LOCUS_15190	PF02776.18	5	168	198.3	5	168	198.3	0	0	1	0
LOCUS_01700	LOCUS_15190	PF00205.22	196	330	157.8	196	330	157.8	0	0	1	0
LOCUS_01700	LOCUS_15190	PF02775.21	394	545	175.9	394	545	175.9	0	0	1	0
LOCUS_05380	LOCUS_35570	PF06826.12	11	179	294.6	11	179	294.6	0	0	1	0
LOCUS_05380	LOCUS_35570	PF02080.21	212	270	68.8	212	270	68.8	0	0	1	0
LOCUS_05380	LOCUS_35570	PF02080.21	291	360	68.8	291	360	68.8	0	0	1	0
LOCUS_05380	LOCUS_35570	PF06826.12	374	546	294.6	374	546	294.6	0	0	1	0
LOCUS_22400	LOCUS_11660	PF03717.15	64	239	155.2	64	239	155.2	0	0	1	0
LOCUS_22400	LOCUS_11660	PF00905.22	272	609	300.4	272	609	300.4	0	0	1	0
LOCUS_12510	LOCUS_24140	PF08206.11	24	80	71	24	80	71	0	0	1	0
LOCUS_12510	LOCUS_24140	PF17876.1	99	175	43.6	99	175	43.6	0	0	1	0
LOCUS_12510	LOCUS_24140	PF00773.19	189	516	285.7	189	516	285.7	0	0	1	0
LOCUS_12510	LOCUS_24140	PF00575.23	559	636	50.8	559	636	50.8	0	0	1	0
LOCUS_16140	LOCUS_33870	PF13673.7	47	133	53.7	47	133	53.7	0	0	1	0
LOCUS_15130	LOCUS_26190	PF13508.7	91	150	30.8	91	150	30.8	0	0	1	0
LOCUS_36610	LOCUS_30720	PF03611.14	18	412	333	18	412	333	0	0	1	0
LOCUS_30180	LOCUS_18370	PF01807.20	7	100	139.1	7	100	139.1	0	0	1	0
LOCUS_30180	LOCUS_18370	PF08275.11	126	251	148.1	126	251	148.1	0	0	1	0
LOCUS_30180	LOCUS_18370	PF13155.6	263	348	55.3	263	348	55.3	0	0	1	0
LOCUS_30180	LOCUS_18370	PF10410.9	369	424	47.5	369	424	47.5	0	0	1	0
LOCUS_30180	LOCUS_18370	PF08278.11	451	574	112.1	451	574	112.1	0	0	1	0
LOCUS_39980	LOCUS_37120	PF13230.6	1	252	380.5	1	252	380.5	0	0	1	0
LOCUS_00590	LOCUS_16300	PF01171.20	14	191	204.8	14	191	204.8	0	0	1	0
LOCUS_00590	LOCUS_16300	PF09179.11	241	308	69.9	241	308	69.9	0	0	1	0
LOCUS_00590	LOCUS_16300	PF11734.8	356	427	93.6	356	427	93.6	0	0	1	0
LOCUS_08770	LOCUS_01060	PF00361.20	122	420	308	122	420	308	0	0	1	0
LOCUS_14760	LOCUS_26570	PF01139.17	29	408	462.2	29	408	462.2	0	0	1	0
LOCUS_30410	LOCUS_18600	PF02600.16	24	212	140.1	24	212	140.1	0	0	1	0
LOCUS_19610	LOCUS_09390	PF01266.24	4	352	153.5	4	352	153.5	0	0	1	0
LOCUS_00710	LOCUS_16180	PF02163.22	11	438	296.2	11	438	296.2	0	0	1	0
LOCUS_28770	LOCUS_16900	PF03606.15	2	454	422	2	454	422	0	0	1	0
LOCUS_28020	LOCUS_03160	PF13439.6	15	210	45	15	210	45	0	0	1	0
LOCUS_28020	LOCUS_03160	PF00534.20	217	371	135.8	217	371	135.8	0	0	1	0
LOCUS_07150	LOCUS_27960	PF13187.6	86	141	42.5	86	141	42.5	0	0	1	0
LOCUS_07150	LOCUS_27960	PF14691.6	205	315	126.2	205	315	126.2	0	0	1	0
LOCUS_07150	LOCUS_27960	PF00070.27	470	545	48.7	470	545	48.7	0	0	1	0
LOCUS_22390	LOCUS_11650	PF02590.17	1	153	159.2	1	153	159.2	0	0	1	0
LOCUS_39410	LOCUS_14140	PF01791.9	11	245	183.5	11	245	183.5	0	0	1	0
LOCUS_35280	LOCUS_22570	PF07690.16	11	341	111.1	11	341	111.1	0	0	1	0
LOCUS_29320	LOCUS_17450	PF01138.21	26	154	144.9	26	154	144.9	0	0	1	0
LOCUS_29320	LOCUS_17450	PF03725.15	157	220	70.6	157	220	70.6	0	0	1	0
LOCUS_29320	LOCUS_17450	PF03726.14	251	330	91.1	251	330	91.1	0	0	1	0
LOCUS_29320	LOCUS_17450	PF01138.21	334	466	144.9	334	466	144.9	0	0	1	0
LOCUS_29320	LOCUS_17450	PF03725.15	470	537	70.6	470	537	70.6	0	0	1	0
LOCUS_29320	LOCUS_17450	PF00013.29	566	624	35.8	566	624	35.8	0	0	1	0
LOCUS_29320	LOCUS_17450	PF00575.23	629	700	80.9	629	700	80.9	0	0	1	0
LOCUS_39800	LOCUS_40570	PF00512.25	244	306	50.3	244	306	50.3	0	0	1	0
LOCUS_39800	LOCUS_40570	PF02518.26	353	456	89.4	353	456	89.4	0	0	1	0
LOCUS_06100	LOCUS_29010	PF13091.6	41	154	109.5	41	154	109.5	0	0	1	0
LOCUS_06100	LOCUS_29010	PF13091.6	258	406	109.5	258	406	109.5	0	0	1	0
LOCUS_03200	LOCUS_32660	PF04341.12	11	98	111.2	11	98	111.2	0	0	1	0
LOCUS_21930	LOCUS_11190	PF00122.20	119	282	116.2	119	282	116.2	0	0	1	0
LOCUS_21930	LOCUS_11190	PF00702.26	301	530	133.4	301	530	133.4	0	0	1	0
LOCUS_07410	LOCUS_27700	PF01520.18	59	273	175.5	59	273	175.5	0	0	1	0
LOCUS_09830	LOCUS_02130	PF07715.15	12	120	116.1	12	120	116.1	0	0	1	0
LOCUS_09830	LOCUS_02130	PF00593.24	191	630	213.4	191	630	213.4	0	0	1	0
LOCUS_26650	LOCUS_04520	PF03222.13	2	390	472.9	2	390	472.9	0	0	1	0
LOCUS_03710	LOCUS_32150	PF03709.15	14	124	101.8	14	124	101.8	0	0	1	0
LOCUS_03710	LOCUS_32150	PF01276.20	130	545	660.5	130	545	660.5	0	0	1	0
LOCUS_03710	LOCUS_32150	PF03711.15	570	700	156.3	570	700	156.3	0	0	1	0
LOCUS_19240	LOCUS_09020	PF03358.15	13	143	52.7	13	143	52.7	0	0	1	0
LOCUS_30800	LOCUS_18990	PF13561.6	59	291	195.7	59	291	195.7	0	0	1	0
LOCUS_08210	LOCUS_00500	PF04315.12	13	175	269.6	13	175	269.6	0	0	1	0
LOCUS_25090	LOCUS_06650	PF04996.12	3	440	707	3	440	707	0	0	1	0
LOCUS_40680	LOCUS_37660	PF11924.8	76	350	377.5	76	350	377.5	0	0	1	0
LOCUS_40680	LOCUS_37660	PF02369.16	1212	1278	202.9	1212	1278	202.9	0	0	1	0
LOCUS_22640	LOCUS_11890	PF14760.6	4	42	39.8	4	42	39.8	0	0	1	0
LOCUS_22640	LOCUS_11890	PF01272.19	50	126	74.2	50	126	74.2	0	0	1	0
LOCUS_16000	LOCUS_34010	PF00005.27	24	181	99.1	24	181	99.1	0	0	1	0
LOCUS_16000	LOCUS_34010	PF08352.12	233	297	68.3	233	297	68.3	0	0	1	0
LOCUS_03330	LOCUS_32520	PF04632.12	36	599	119.1	36	599	119.1	0	0	1	0
LOCUS_36070	LOCUS_31690	PF00497.20	27	244	237.6	27	244	237.6	0	0	1	0
LOCUS_07940	LOCUS_00230	PF00535.26	31	194	28.7	31	194	28.7	0	0	1	0
LOCUS_09160	LOCUS_01460	PF13489.6	57	186	87.5	57	186	87.5	0	0	1	0
LOCUS_01610	LOCUS_15280	PF10555.9	68	80	24.8	68	80	24.8	0	0	1	0
LOCUS_01610	LOCUS_15280	PF00953.21	99	284	116.6	99	284	116.6	0	0	1	0
LOCUS_32580	LOCUS_20860	PF01979.20	50	434	77.4	50	434	77.4	0	0	1	0
LOCUS_33770	LOCUS_40020	PF00171.22	19	477	589.5	19	477	589.5	0	0	1	0
LOCUS_01220	LOCUS_15670	PF01011.21	225	258	186.8	225	258	186.8	0	0	1	0
LOCUS_01220	LOCUS_15670	PF01011.21	289	322	186.8	289	322	186.8	0	0	1	0
LOCUS_01220	LOCUS_15670	PF01011.21	362	387	186.8	362	387	186.8	0	0	1	0
LOCUS_01220	LOCUS_15670	PF01011.21	442	468	186.8	442	468	186.8	0	0	1	0
LOCUS_01220	LOCUS_15670	PF01011.21	664	696	186.8	664	696	186.8	0	0	1	0
LOCUS_08120	LOCUS_00410	PF00419.20	40	167	47.9	40	167	47.9	0	0	1	0
LOCUS_13460	LOCUS_25070	PF03594.13	6	381	513.6	6	381	513.6	0	0	1	0
LOCUS_19970	LOCUS_09750	PF02618.16	42	328	266.9	42	328	266.9	0	0	1	0
LOCUS_21540	LOCUS_39470	PF00890.24	1	386	372.4	1	386	372.4	0	0	1	0
LOCUS_21540	LOCUS_39470	PF02910.20	441	569	122.4	441	569	122.4	0	0	1	0
LOCUS_02840	LOCUS_33020	PF00528.22	111	287	57.1	111	287	57.1	0	0	1	0
LOCUS_37920	LOCUS_29690	PF00529.20	13	367	43.9	13	367	43.9	0	0	1	0
LOCUS_24970	LOCUS_06770	PF02056.16	6	187	259.9	6	187	259.9	0	0	1	0
LOCUS_24970	LOCUS_06770	PF11975.8	199	415	121.6	199	415	121.6	0	0	1	0
LOCUS_22670	LOCUS_11920	PF00578.21	10	133	113.8	10	133	113.8	0	0	1	0
LOCUS_22670	LOCUS_11920	PF10417.9	156	181	28.4	156	181	28.4	0	0	1	0
LOCUS_02300	LOCUS_14580	PF06574.12	2	150	189.9	2	150	189.9	0	0	1	0
LOCUS_02300	LOCUS_14580	PF01687.17	167	289	129.3	167	289	129.3	0	0	1	0
LOCUS_29210	LOCUS_17340	PF06480.15	8	96	60.5	8	96	60.5	0	0	1	0
LOCUS_29210	LOCUS_17340	PF00004.29	191	323	157.3	191	323	157.3	0	0	1	0
LOCUS_29210	LOCUS_17340	PF17862.1	346	390	43.7	346	390	43.7	0	0	1	0
LOCUS_29210	LOCUS_17340	PF01434.18	404	594	244.6	404	594	244.6	0	0	1	0
LOCUS_41400	LOCUS_36700	PF00892.20	9	142	74.2	9	142	74.2	0	0	1	0
LOCUS_41400	LOCUS_36700	PF00892.20	152	284	74.2	152	284	74.2	0	0	1	0
LOCUS_38160	LOCUS_29450	PF07305.12	10	192	280.9	10	192	280.9	0	0	1	0
LOCUS_40940	LOCUS_36250	PF13541.6	21	142	149.9	21	142	149.9	0	0	1	0
LOCUS_40940	LOCUS_36250	PF01078.21	189	386	299.2	189	386	299.2	0	0	1	0
LOCUS_40940	LOCUS_36250	PF13335.6	400	492	103.2	400	492	103.2	0	0	1	0
LOCUS_21940	LOCUS_11200	PF02669.15	5	187	229.9	5	187	229.9	0	0	1	0
LOCUS_34800	LOCUS_23050	PF00072.24	4	112	68.5	4	112	68.5	0	0	1	0
LOCUS_34800	LOCUS_23050	PF00486.28	158	233	78.3	158	233	78.3	0	0	1	0
LOCUS_23270	LOCUS_12530	PF01546.28	79	405	110.9	79	405	110.9	0	0	1	0
LOCUS_15610	LOCUS_25710	PF02040.15	3	423	537.7	3	423	537.7	0	0	1	0
LOCUS_06850	LOCUS_28260	PF00117.28	12	200	145.3	12	200	145.3	0	0	1	0
LOCUS_06850	LOCUS_28260	PF02540.17	223	257	35.8	223	257	35.8	0	0	1	0
LOCUS_06850	LOCUS_28260	PF00958.22	433	524	148.5	433	524	148.5	0	0	1	0
LOCUS_04120	LOCUS_34690	PF12221.8	1	59	56.5	1	59	56.5	0	0	1	0
LOCUS_04120	LOCUS_34690	PF01145.25	99	270	107.1	99	270	107.1	0	0	1	0
LOCUS_08570	LOCUS_00860	PF00871.17	6	393	591.7	6	393	591.7	0	0	1	0
LOCUS_04690	LOCUS_35260	PF04014.18	6	49	36.8	6	49	36.8	0	0	1	0
LOCUS_02290	LOCUS_14590	PF00133.22	28	640	782.7	28	640	782.7	0	0	1	0
LOCUS_02290	LOCUS_14590	PF13603.6	225	359	28.1	225	359	28.1	0	0	1	0
LOCUS_02290	LOCUS_14590	PF01406.19	574	648	34.1	574	648	34.1	0	0	1	0
LOCUS_02290	LOCUS_14590	PF08264.13	685	840	97.9	685	840	97.9	0	0	1	0
LOCUS_02290	LOCUS_14590	PF06827.14	898	926	37.3	898	926	37.3	0	0	1	0
LOCUS_03020	LOCUS_32840	PF01168.20	8	219	236.3	8	219	236.3	0	0	1	0
LOCUS_03020	LOCUS_32840	PF00842.21	234	357	135.1	234	357	135.1	0	0	1	0
LOCUS_29220	LOCUS_17350	PF00809.22	18	257	308.2	18	257	308.2	0	0	1	0
LOCUS_13820	LOCUS_25420	PF04879.16	44	104	69.5	44	104	69.5	0	0	1	0
LOCUS_13820	LOCUS_25420	PF01568.21	893	1008	61.8	893	1008	61.8	0	0	1	0
LOCUS_16280	LOCUS_33720	PF13983.6	25	99	139.8	25	99	139.8	0	0	1	0
LOCUS_28440	LOCUS_16570	PF00474.17	36	432	476.6	36	432	476.6	0	0	1	0
LOCUS_22190	LOCUS_11450	PF01694.22	58	203	96.5	58	203	96.5	0	0	1	0
LOCUS_22190	LOCUS_11450	PF10282.9	300	421	27.7	300	421	27.7	0	0	1	0
LOCUS_20800	LOCUS_10580	PF03550.14	50	204	168	50	204	168	0	0	1	0
LOCUS_22830	LOCUS_12090	PF01032.18	19	328	302.6	19	328	302.6	0	0	1	0
LOCUS_09760	LOCUS_02060	PF01156.19	4	299	287.9	4	299	287.9	0	0	1	0
LOCUS_23320	LOCUS_12580	PF02133.15	19	457	459.6	19	457	459.6	0	0	1	0
LOCUS_00970	LOCUS_15920	PF14812.6	1	79	92.9	1	79	92.9	0	0	1	0
LOCUS_00970	LOCUS_15920	PF14814.6	113	197	95.5	113	197	95.5	0	0	1	0
LOCUS_00970	LOCUS_15920	PF00912.22	209	380	183.9	209	380	183.9	0	0	1	0
LOCUS_00970	LOCUS_15920	PF00905.22	473	714	88.8	473	714	88.8	0	0	1	0
LOCUS_20350	LOCUS_10130	PF00849.22	31	176	55.1	31	176	55.1	0	0	1	0
LOCUS_35740	LOCUS_32020	PF04851.15	13	92	41.8	13	92	41.8	0	0	1	0
LOCUS_35740	LOCUS_32020	PF17757.1	159	249	112.5	159	249	112.5	0	0	1	0
LOCUS_35740	LOCUS_32020	PF00271.31	442	544	64.5	442	544	64.5	0	0	1	0
LOCUS_35740	LOCUS_32020	PF12344.8	552	593	77.8	552	593	77.8	0	0	1	0
LOCUS_35740	LOCUS_32020	PF02151.19	634	667	30.1	634	667	30.1	0	0	1	0
LOCUS_07110	LOCUS_28000	PF01546.28	62	371	150.7	62	371	150.7	0	0	1	0
LOCUS_25170	LOCUS_06570	PF02627.20	52	122	33.9	52	122	33.9	0	0	1	0
LOCUS_39970	LOCUS_37110	PF13580.6	12	146	113.6	12	146	113.6	0	0	1	0
LOCUS_05590	LOCUS_35360	PF03180.14	34	272	312.6	34	272	312.6	0	0	1	0
LOCUS_09720	LOCUS_02020	PF00294.24	5	295	217	5	295	217	0	0	1	0
LOCUS_41080	LOCUS_36390	PF00953.21	75	232	95.7	75	232	95.7	0	0	1	0
LOCUS_38420	LOCUS_29190	PF00696.28	12	284	149.4	12	284	149.4	0	0	1	0
LOCUS_38420	LOCUS_29190	PF03447.16	465	600	95.3	465	600	95.3	0	0	1	0
LOCUS_38420	LOCUS_29190	PF00742.19	608	803	155.1	608	803	155.1	0	0	1	0
LOCUS_27840	LOCUS_03340	PF13242.6	103	145	25.7	103	145	25.7	0	0	1	0
LOCUS_27840	LOCUS_03340	PF00475.18	196	337	217.7	196	337	217.7	0	0	1	0
LOCUS_23730	LOCUS_12990	PF07690.16	31	265	131.8	31	265	131.8	0	0	1	0
LOCUS_05280	LOCUS_35670	PF08282.12	6	264	226.3	6	264	226.3	0	0	1	0
LOCUS_18020	LOCUS_21490	PF00370.21	5	255	91.2	5	255	91.2	0	0	1	0
LOCUS_18020	LOCUS_21490	PF02782.16	269	474	155.1	269	474	155.1	0	0	1	0
LOCUS_27770	LOCUS_03410	PF00126.27	7	63	48.4	7	63	48.4	0	0	1	0
LOCUS_27770	LOCUS_03410	PF03466.20	89	291	72.7	89	291	72.7	0	0	1	0
LOCUS_31510	LOCUS_19800	PF03709.15	1	87	53.9	1	87	53.9	0	0	1	0
LOCUS_31510	LOCUS_19800	PF01276.20	98	540	674.4	98	540	674.4	0	0	1	0
LOCUS_31510	LOCUS_19800	PF03711.15	565	694	159.9	565	694	159.9	0	0	1	0
LOCUS_18420	LOCUS_07660	PF00575.23	20	78	335.7	20	78	335.7	0	0	1	0
LOCUS_18420	LOCUS_07660	PF00575.23	104	171	335.7	104	171	335.7	0	0	1	0
LOCUS_18420	LOCUS_07660	PF00575.23	190	260	335.7	190	260	335.7	0	0	1	0
LOCUS_18420	LOCUS_07660	PF00575.23	275	347	335.7	275	347	335.7	0	0	1	0
LOCUS_18420	LOCUS_07660	PF00575.23	361	434	335.7	361	434	335.7	0	0	1	0
LOCUS_18420	LOCUS_07660	PF00575.23	449	520	335.7	449	520	335.7	0	0	1	0
LOCUS_02640	LOCUS_33220	PF05954.11	119	329	49.5	119	329	49.5	0	0	1	0
LOCUS_30690	LOCUS_18880	PF08497.10	29	379	487	29	379	487	0	0	1	0
LOCUS_30690	LOCUS_18880	PF04055.21	380	585	72.9	380	585	72.9	0	0	1	0
LOCUS_30690	LOCUS_18880	PF11842.8	594	722	152.3	594	722	152.3	0	0	1	0
LOCUS_29950	LOCUS_18130	PF02614.14	1	465	760.5	1	465	760.5	0	0	1	0
LOCUS_05700	LOCUS_30200	PF00625.21	5	186	238	5	186	238	0	0	1	0
LOCUS_14220	LOCUS_27110	PF07992.14	5	292	175.4	5	292	175.4	0	0	1	0
LOCUS_14220	LOCUS_27110	PF18267.1	321	388	40.6	321	388	40.6	0	0	1	0
LOCUS_14220	LOCUS_27110	PF04324.15	424	471	74.9	424	471	74.9	0	0	1	0
LOCUS_14220	LOCUS_27110	PF03460.17	560	622	45.4	560	622	45.4	0	0	1	0
LOCUS_10420	LOCUS_02710	PF08013.11	1	418	633	1	418	633	0	0	1	0
LOCUS_35940	LOCUS_31820	PF05016.15	3	86	47.6	3	86	47.6	0	0	1	0
LOCUS_09170	LOCUS_01470	PF00521.20	32	506	513.7	32	506	513.7	0	0	1	0
LOCUS_09170	LOCUS_01470	PF03989.13	538	584	258.3	538	584	258.3	0	0	1	0
LOCUS_09170	LOCUS_01470	PF03989.13	588	637	258.3	588	637	258.3	0	0	1	0
LOCUS_09170	LOCUS_01470	PF03989.13	646	688	258.3	646	688	258.3	0	0	1	0
LOCUS_09170	LOCUS_01470	PF03989.13	692	737	258.3	692	737	258.3	0	0	1	0
LOCUS_09170	LOCUS_01470	PF03989.13	744	789	258.3	744	789	258.3	0	0	1	0
LOCUS_09170	LOCUS_01470	PF03989.13	793	839	258.3	793	839	258.3	0	0	1	0
LOCUS_31780	LOCUS_20060	PF00491.21	34	296	286.6	34	296	286.6	0	0	1	0
LOCUS_40040	LOCUS_37180	PF00771.20	26	688	802.2	26	688	802.2	0	0	1	0
LOCUS_17840	LOCUS_21670	PF13328.6	44	191	138.1	44	191	138.1	0	0	1	0
LOCUS_17840	LOCUS_21670	PF04607.17	251	360	126.4	251	360	126.4	0	0	1	0
LOCUS_17840	LOCUS_21670	PF02824.21	406	465	76.8	406	465	76.8	0	0	1	0
LOCUS_17840	LOCUS_21670	PF13291.6	664	740	65.9	664	740	65.9	0	0	1	0
LOCUS_12240	LOCUS_23870	PF00218.21	6	252	336	6	252	336	0	0	1	0
LOCUS_08320	LOCUS_00610	PF08245.12	54	197	42	54	197	42	0	0	1	0
LOCUS_19300	LOCUS_09080	PF03239.14	1	274	256.3	1	274	256.3	0	0	1	0
LOCUS_06560	LOCUS_28550	PF00459.25	2	254	249.5	2	254	249.5	0	0	1	0
LOCUS_09810	LOCUS_02110	PF00126.27	2	39	33.7	2	39	33.7	0	0	1	0
LOCUS_09810	LOCUS_02110	PF03466.20	61	261	182.6	61	261	182.6	0	0	1	0
LOCUS_27900	LOCUS_03280	PF03721.14	1	168	112	1	168	112	0	0	1	0
LOCUS_27900	LOCUS_03280	PF00984.19	192	281	96.4	192	281	96.4	0	0	1	0
LOCUS_27900	LOCUS_03280	PF03720.15	301	375	40.7	301	375	40.7	0	0	1	0
LOCUS_18110	LOCUS_21400	PF00126.27	8	67	77.4	8	67	77.4	0	0	1	0
LOCUS_18110	LOCUS_21400	PF03466.20	91	292	142.4	91	292	142.4	0	0	1	0
LOCUS_28570	LOCUS_16700	PF00575.23	38	109	31.1	38	109	31.1	0	0	1	0
LOCUS_28570	LOCUS_16700	PF10150.9	124	393	340.1	124	393	340.1	0	0	1	0
LOCUS_17850	LOCUS_21660	PF01938.20	11	67	50.2	11	67	50.2	0	0	1	0
LOCUS_17850	LOCUS_21660	PF05958.11	113	431	102.6	113	431	102.6	0	0	1	0
LOCUS_03790	LOCUS_34360	PF00206.20	13	345	383.7	13	345	383.7	0	0	1	0
LOCUS_03790	LOCUS_34360	PF10415.9	411	464	63.9	411	464	63.9	0	0	1	0
LOCUS_20340	LOCUS_10120	PF00293.28	4	114	67.9	4	114	67.9	0	0	1	0
LOCUS_21920	LOCUS_11180	PF03814.15	11	556	787.4	11	556	787.4	0	0	1	0
LOCUS_42030	LOCUS_42530	PF08279.12	9	58	49	9	58	49	0	0	1	0
LOCUS_42030	LOCUS_42530	PF03099.19	84	208	92.1	84	208	92.1	0	0	1	0
LOCUS_42030	LOCUS_42530	PF02237.17	271	317	45.6	271	317	45.6	0	0	1	0
LOCUS_41610	LOCUS_36910	PF02036.17	15	112	70.1	15	112	70.1	0	0	1	0
LOCUS_20540	LOCUS_10320	PF00717.23	57	119	44.5	57	119	44.5	0	0	1	0
LOCUS_07130	LOCUS_27980	PF00873.19	1	1027	1431.7	1	1027	1431.7	0	0	1	0
LOCUS_07130	LOCUS_27980	PF03176.15	871	1035	46	871	1035	46	0	0	1	0
LOCUS_34460	LOCUS_23390	PF00990.21	130	283	146.6	130	283	146.6	0	0	1	0
LOCUS_33920	LOCUS_40170	PF07972.11	5	122	164.7	5	122	164.7	0	0	1	0
LOCUS_34490	LOCUS_23360	PF00392.21	15	75	63.2	15	75	63.2	0	0	1	0
LOCUS_34490	LOCUS_23360	PF07729.12	89	208	82.7	89	208	82.7	0	0	1	0
LOCUS_16460	LOCUS_33540	PF04290.12	18	145	102.9	18	145	102.9	0	0	1	0
LOCUS_32110	LOCUS_20390	PF02826.19	118	294	169.6	118	294	169.6	0	0	1	0
LOCUS_32110	LOCUS_20390	PF01842.25	345	401	31.6	345	401	31.6	0	0	1	0
LOCUS_20830	LOCUS_10610	PF17827.1	5	73	82.1	5	73	82.1	0	0	1	0
LOCUS_20830	LOCUS_10610	PF13847.6	108	241	70.7	108	241	70.7	0	0	1	0
LOCUS_05620	LOCUS_30280	PF13802.6	159	218	59.1	159	218	59.1	0	0	1	0
LOCUS_05620	LOCUS_30280	PF01055.26	240	667	402.6	240	667	402.6	0	0	1	0
LOCUS_05550	LOCUS_35400	PF00860.20	32	405	155	32	405	155	0	0	1	0
LOCUS_05180	LOCUS_35770	PF14849.6	61	343	298.1	61	343	298.1	0	0	1	0
LOCUS_05180	LOCUS_35770	PF02096.20	354	533	203.2	354	533	203.2	0	0	1	0
LOCUS_18460	LOCUS_07700	PF02606.14	13	319	373.1	13	319	373.1	0	0	1	0
LOCUS_26680	LOCUS_04490	PF01541.24	18	93	44.5	18	93	44.5	0	0	1	0
LOCUS_26680	LOCUS_04490	PF02151.19	204	237	40.3	204	237	40.3	0	0	1	0
LOCUS_26680	LOCUS_04490	PF08459.11	386	542	156.6	386	542	156.6	0	0	1	0
LOCUS_26680	LOCUS_04490	PF00633.23	579	606	39.9	579	606	39.9	0	0	1	0
LOCUS_05300	LOCUS_35650	PF00392.21	7	68	55.5	7	68	55.5	0	0	1	0
LOCUS_05300	LOCUS_35650	PF07729.12	99	219	89.7	99	219	89.7	0	0	1	0
LOCUS_03590	LOCUS_32260	PF09997.9	42	182	188	42	182	188	0	0	1	0
LOCUS_04660	LOCUS_35230	PF17243.2	26	100	78.5	26	100	78.5	0	0	1	0
LOCUS_04660	LOCUS_35230	PF07244.15	189	246	54.1	189	246	54.1	0	0	1	0
LOCUS_04660	LOCUS_35230	PF01103.23	284	574	108.8	284	574	108.8	0	0	1	0
LOCUS_20790	LOCUS_10570	PF00288.26	91	148	43.6	91	148	43.6	0	0	1	0
LOCUS_04900	LOCUS_36050	PF00119.20	46	265	189.9	46	265	189.9	0	0	1	0
LOCUS_10930	LOCUS_02830	PF00672.25	184	235	58.1	184	235	58.1	0	0	1	0
LOCUS_10930	LOCUS_02830	PF00512.25	240	304	50.4	240	304	50.4	0	0	1	0
LOCUS_10930	LOCUS_02830	PF02518.26	349	460	76.3	349	460	76.3	0	0	1	0
LOCUS_17090	LOCUS_22420	PF13406.6	57	353	309	57	353	309	0	0	1	0
LOCUS_01540	LOCUS_15350	PF14450.6	207	381	116.8	207	381	116.8	0	0	1	0
LOCUS_30660	LOCUS_18850	PF00521.20	29	465	449.9	29	465	449.9	0	0	1	0
LOCUS_30660	LOCUS_18850	PF03989.13	593	630	52.2	593	630	52.2	0	0	1	0
LOCUS_30660	LOCUS_18850	PF03989.13	641	690	52.2	641	690	52.2	0	0	1	0
LOCUS_10200	LOCUS_02490	PF13569.6	954	1138	144.8	954	1138	144.8	0	0	1	0
LOCUS_25190	LOCUS_06550	PF00528.22	335	491	26.4	335	491	26.4	0	0	1	0
LOCUS_27040	LOCUS_04140	PF00813.20	48	239	266.9	48	239	266.9	0	0	1	0
LOCUS_10180	LOCUS_02470	PF07728.14	79	220	114	79	220	114	0	0	1	0
LOCUS_03570	LOCUS_32280	PF00165.23	200	241	76.1	200	241	76.1	0	0	1	0
LOCUS_06710	LOCUS_28400	PF00334.19	4	137	181.9	4	137	181.9	0	0	1	0
LOCUS_28660	LOCUS_16790	PF02863.18	82	148	79.8	82	148	79.8	0	0	1	0
LOCUS_27530	LOCUS_03650	PF00936.19	80	153	93.9	80	153	93.9	0	0	1	0
LOCUS_27530	LOCUS_03650	PF00936.19	186	256	93.9	186	256	93.9	0	0	1	0
LOCUS_18260	LOCUS_07500	PF02403.22	1	107	118.2	1	107	118.2	0	0	1	0
LOCUS_18260	LOCUS_07500	PF00587.25	228	406	125.1	228	406	125.1	0	0	1	0
LOCUS_29900	LOCUS_18080	PF06476.12	12	116	122.3	12	116	122.3	0	0	1	0
LOCUS_12810	LOCUS_24440	PF00528.22	89	267	62.7	89	267	62.7	0	0	1	0
LOCUS_09070	LOCUS_01360	PF07690.16	34	400	162	34	400	162	0	0	1	0
LOCUS_33950	LOCUS_40200	PF00005.27	45	192	119.2	45	192	119.2	0	0	1	0
LOCUS_33950	LOCUS_40200	PF00571.28	347	393	32.7	347	393	32.7	0	0	1	0
LOCUS_05710	LOCUS_30190	PF01653.18	115	307	104.6	115	307	104.6	0	0	1	0
LOCUS_05710	LOCUS_30190	PF03120.16	313	386	67.7	313	386	67.7	0	0	1	0
LOCUS_08400	LOCUS_00690	PF00528.22	37	224	54.9	37	224	54.9	0	0	1	0
LOCUS_33750	LOCUS_40000	PF08943.10	21	314	500.1	21	314	500.1	0	0	1	0
LOCUS_41100	LOCUS_36410	PF02350.19	22	370	431.7	22	370	431.7	0	0	1	0
LOCUS_36710	LOCUS_30620	PF01510.25	42	179	89	42	179	89	0	0	1	0
LOCUS_21380	LOCUS_39630	PF01654.17	7	501	576.3	7	501	576.3	0	0	1	0
LOCUS_36860	LOCUS_30470	PF02861.20	13	62	60.1	13	62	60.1	0	0	1	0
LOCUS_36860	LOCUS_30470	PF00004.29	211	342	85.7	211	342	85.7	0	0	1	0
LOCUS_36860	LOCUS_30470	PF17871.1	350	452	103.5	350	452	103.5	0	0	1	0
LOCUS_36860	LOCUS_30470	PF07724.14	486	647	175.1	486	647	175.1	0	0	1	0
[truncated: 1,753 more rows]

## Sheet: E4742-E4930
# MEAN: -0.00214285714285738 SD: 2.02571044717032 EMP_CUT: 5.80000000000001
[truncated: 3,168 more rows]

[truncated: 11 more sheets: E4385-E4742, E4385-E4930, B1147-E4930, ROAR019-E4930, EC5350-E4930, B1147-E4742, ROAR019-E4742, EC5350-E4742, B1147-E4385, ROAR019-E4385, EC5350-E4385]
