# Supplementary material for: Genetic Variation and Preliminary Indications of Divergent Niche Adaptation in Cryptic Clade II of Escherichia
Source: Microorganisms. 2020 Oct 31;8(11):1713. doi: 10.3390/microorganisms8111713 (PMC7716201; doi:10.3390/microorganisms8111713)
Supplement: Supplementary file 1 [file microorganisms-08-01713-s001.zip › microorganisms-967725 supplementary/Supplementary_Excel_File2.xlsx]

## Sheet: bitscores_core_gene
Gene	E4385	E4742	E4930	B1147	EC5350	ROAR019	Median	deltaBS(E4385-Median)	deltaBS(E4742-Median)	deltaBS(E4930-Median)	deltaBS(B1147-Median)	deltaBS(EC5350-Median)	deltaBS(ROAR019-Median)
ymgG	19.8	20.7	20.6	20.6	20.6	20.7	20.6	-0.8	0.1	0	0	0	0.1
group_1171	41	41.6	41.5	41.8	41.8	41.2	41.55	-0.55	0.05	-0.05	0.25	0.25	-0.35
siiEA	4188.1	4151.7	2095.1	43.2	43.2	4171.8	3123.4	1064.7	1028.3	-1028.3	-3080.2	-3080.2	1048.4
galP_2	595.3	594.4	595.3	45.9	45.9	594.9	594.65	0.65	-0.25	0.65	-548.75	-548.75	0.25
ghoS	50.7	50.7	50.7	50.1	50.1	49.3	50.4	0.3	0.3	0.3	-0.3	-0.3	-1.1
ghoT	91.9	92.7	92.7	92.7	92.7	92.7	92.7	-0.8	0	0	0	0	0
group_621	96.4	95.4	96.4	94.6	94.6	95.3	95.35	1.05	0.05	1.05	-0.75	-0.75	-0.05
hutH	778.3	771.5	779.4	95.4	95.4	776.6	774.05	4.25	-2.55	5.35	-678.65	-678.65	2.55
group_1698	95	95.9	95	96	96	96.6	95.95	-0.95	-0.05	-0.95	0.05	0.05	0.65
rpmH	101.2	100.8	101.2	101.2	101.2	101.2	101.2	0	-0.4	0	0	0	0
yacG	104.4	101.7	104.1	103.2	103.2	104.4	103.65	0.75	-1.95	0.45	-0.45	-0.45	0.75
group_6966	104.5	104.5	104.5	104.5	104.5	104.5	104.5	0	0	0	0	0	0
rmf	105.6	105.6	105.6	105.6	105.6	105.6	105.6	0	0	0	0	0	0
ynbE	106.5	106.6	106.5	106.1	106.1	107.2	106.5	0	0.1	0	-0.4	-0.4	0.7
ymdF	106.4	106.4	106.4	106.4	106.4	106.4	106.4	0	0	0	0	0	0
ybaM	112.7	112.7	112.5	111.5	111.5	112.7	112.6	0.1	0.1	-0.1	-1.1	-1.1	0.1
acrZ	109.4	109.4	108.1	112.1	112.1	109.4	109.4	0	0	-1.3	2.7	2.7	0
uspD	114.5	114.5	114.3	113.6	113.6	114	114.15	0.35	0.35	0.15	-0.55	-0.55	-0.15
ecnB	114	114	114	114	114	114	114	0	0	0	0	0	0
yheV	116.3	115.1	115.1	115.1	115.1	116.3	115.1	1.2	0	0	0	0	1.2
hokG	113.2	115.2	113.2	115.2	115.2	115.2	115.2	-2	0	-2	0	0	0
rpmD	115.3	115.3	115.3	115.3	115.3	115.3	115.3	0	0	0	0	0	0
ycaR	116.3	116.1	116.3	116.3	116.3	116.3	116.3	0	-0.2	0	0	0	0
yhaL	115.9	117.6	115.9	117.6	117.6	114.3	116.75	-0.85	0.85	-0.85	0.85	0.85	-2.45
yoaH	120	120	120	119.3	119.3	119.3	119.65	0.35	0.35	0.35	-0.35	-0.35	-0.35
yqaE	119.5	119.5	119.5	119.5	119.5	119.5	119.5	0	0	0	0	0	0
ypeB	120.2	120.3	120.7	120	120	120.7	120.25	-0.05	0.05	0.45	-0.25	-0.25	0.45
rpmF	120.5	120.5	120.5	120.5	120.5	120.8	120.5	0	0	0	0	0	0.3
gnsB	122.5	121.7	122.5	121.3	121.3	122.5	122.1	0.4	-0.4	0.4	-0.8	-0.8	0.4
npr	121.8	121.8	121.8	121.8	121.8	121.8	121.8	0	0	0	0	0	0
pspB	121.9	121.9	121.9	121.9	121.9	121.6	121.9	0	0	0	0	0	-0.3
tatA	121.9	122	121.9	122.1	122.1	122.1	122.05	-0.15	-0.05	-0.15	0.05	0.05	0.05
fliE	123.7	124.9	123.7	123	123	124.8	123.7	0	1.2	0	-0.7	-0.7	1.1
ytjA	123.4	123.4	123.4	123.4	123.4	123.4	123.4	0	0	0	0	0	0
rpmC	123.9	123.9	123.9	123.9	123.9	123.9	123.9	0	0	0	0	0	0
rpmG	124.1	124.1	124.1	124.1	124.1	124.1	124.1	0	0	0	0	0	0
pspE	125.1	125.1	125	125.1	124.7	125.7	125.1	0	0	-0.1	0	-0.4	0.6
yodC	124.2	124.2	124.2	125.6	125.6	125.6	124.9	-0.7	-0.7	-0.7	0.7	0.7	0.7
bfd	126.1	126.1	126.1	126.1	126.1	126.1	126.1	0	0	0	0	0	0
slyX	126.4	126.4	126.4	126.4	126.4	126.4	126.4	0	0	0	0	0	0
yfaE	126.7	126.9	126.7	126.6	126.6	126.7	126.7	0	0.2	0	-0.1	-0.1	0
yhfG	129.6	130.1	129.6	127.1	127.1	125.5	128.35	1.25	1.75	1.25	-1.25	-1.25	-2.85
grxC	127.3	127.3	127.3	127.3	127.3	127.3	127.3	0	0	0	0	0	0
moaD	129.3	130.3	128.7	127.3	127.3	128	128.35	0.95	1.95	0.35	-1.05	-1.05	-0.35
yciZ	124.7	122.2	124.7	127.4	127.4	129	126.05	-1.35	-3.85	-1.35	1.35	1.35	2.95
cspE	128.4	128.4	128.4	128.4	128.4	128.4	128.4	0	0	0	0	0	0
yhfL	128.6	128.6	128.6	128.6	128.6	128.6	128.6	0	0	0	0	0	0
cspC	129.4	129.4	129.4	129.4	129.4	129.4	129.4	0	0	0	0	0	0
iscX	129.7	129.7	129.7	129.7	129.7	129.7	129.7	0	0	0	0	0	0
yaeP	130.1	130.1	130.1	130.1	130.1	130.1	130.1	0	0	0	0	0	0
tatE	130.2	130.2	130.2	130.2	130.2	130.2	130.2	0	0	0	0	0	0
yqcC	133.6	133.9	133.2	130.7	130.7	133.8	133.4	0.2	0.5	-0.2	-2.7	-2.7	0.4
cspA	130.9	130.9	130.9	130.9	130.9	130.9	130.9	0	0	0	0	0	0
ybdJ	160.8	130.9	130.9	130.9	130.9	109.3	130.9	29.9	0	0	0	0	-21.6
group_1635	127	131.1	130.4	131.1	131.1	131.8	131.1	-4.1	0	-0.7	0	0	0.7
ydcH	129.3	131.1	131.1	131.1	131.1	131.1	131.1	-1.8	0	0	0	0	0
sdhE	131.5	131.5	131.5	131.5	131.5	131.5	131.5	0	0	0	0	0	0
yebG	131.7	131.7	131.7	131.8	131.8	132.1	131.75	-0.05	-0.05	-0.05	0.05	0.05	0.35
yhjR	132.5	132.2	133.1	132.2	132.2	129.5	132.2	0.3	0	0.9	0	0	-2.7
zapB	132.9	132.9	132.9	132.9	132.9	132.8	132.9	0	0	0	0	0	-0.1
cspD	133.1	133.1	133.1	133.1	133.1	133.1	133.1	0	0	0	0	0	0
yjbJ	133.5	133.5	133.5	133.5	133.5	133.5	133.5	0	0	0	0	0	0
ydfZ	133.7	133.7	133.7	133.7	133.7	133.7	133.7	0	0	0	0	0	0
yoaG	134.1	134.1	134.1	134.1	134.1	134.1	134.1	0	0	0	0	0	0
arfA	133	136.1	136.1	134.4	134.4	136.1	135.25	-2.25	0.85	0.85	-0.85	-0.85	0.85
fliQ	134.8	134.8	134.8	134.8	134.8	134.8	134.8	0	0	0	0	0	0
group_8383	135.2	135.2	135.2	134.8	134.8	135.2	135.2	0	0	0	-0.4	-0.4	0
feoA	135.2	135.2	135.2	135.2	135.2	135.2	135.2	0	0	0	0	0	0
yecH	135.8	135.8	135.4	135.4	135.4	135.4	135.4	0.4	0.4	0	0	0	0
ratB	136.3	135.4	136	136	136	136.3	136	0.3	-0.6	0	0	0	0.3
yfgG	132.4	134.4	134.4	137	137	134.4	134.4	-2	0	0	2.6	2.6	0
yheU	138.5	138.5	138.5	138.5	138.5	138.6	138.5	0	0	0	0	0	0.1
atpE	138.7	138.7	138.7	138.7	138.7	138.7	138.7	0	0	0	0	0	0
rpsU	138.9	138.9	138.9	138.9	138.9	138.9	138.9	0	0	0	0	0	0
yecF	139.2	139.2	139.2	139.2	139.2	139.2	139.2	0	0	0	0	0	0
ybcJ	138.2	139.1	138.3	139.5	139.5	100.6	138.7	-0.5	0.4	-0.4	0.8	0.8	-38.1
yhdT	139.1	139.1	139.1	139.8	139.8	140	139.45	-0.35	-0.35	-0.35	0.35	0.35	0.55
csrA	139.8	139.8	139.8	139.8	139.8	139.8	139.8	0	0	0	0	0	0
dinI	140.3	139.9	141.7	139.9	139.9	139.9	139.9	0.4	0	1.8	0	0	0
yhbQ	141.9	137.6	142.1	140	140	141.7	140.85	1.05	-3.25	1.25	-0.85	-0.85	0.85
ybfA	139.3	139.3	139.3	140.1	140.1	139.3	139.3	0	0	0	0.8	0.8	0
ilvM	140.2	140.2	140.2	140.4	140.4	140.2	140.2	0	0	0	0.2	0.2	0
ytfK	141.9	141.9	141.9	140.8	140.8	141.9	141.9	0	0	0	-1.1	-1.1	0
glgS	140.9	140.9	140.9	141.8	141.8	140.9	140.9	0	0	0	0.9	0.9	0
cspG	142.2	142.2	142.2	142.2	142.2	142.9	142.2	0	0	0	0	0	0.7
ydhI	142	142	142	142.5	142.5	142.1	142.05	-0.05	-0.05	-0.05	0.45	0.45	0.05
rpoZ	143	143	143	143	143	143	143	0	0	0	0	0	0
napD	145.7	145.7	145.7	143.5	143.5	145.7	145.7	0	0	0	-2.2	-2.2	0
group_187	143.1	139.3	143.1	143.6	143.6	144.2	143.35	-0.25	-4.05	-0.25	0.25	0.25	0.85
yejL	143.8	143.8	143.8	143.8	143.8	143.8	143.8	0	0	0	0	0	0
bcsF	146	146	146	144	144	146	146	0	0	0	-2	-2	0
ydbJ	144.6	144.1	144.1	144.1	144.1	140.9	144.1	0.5	0	0	0	0	-3.2
tusA	145.1	145.1	145.1	145.3	145.3	144.7	145.1	0	0	0	0.2	0.2	-0.4
ydhQ	156	154.6	154.6	145.4	145.4	153.1	153.85	2.15	0.75	0.75	-8.45	-8.45	-0.75
cutA	145.7	145.5	145.7	145.7	145.7	113.2	145.7	0	-0.2	0	0	0	-32.5
rpmE	145.9	145	145.9	145.9	145.9	145.9	145.9	0	-0.9	0	0	0	0
ygaV	147.2	147.2	147.2	146.3	146.3	145.6	146.75	0.45	0.45	0.45	-0.45	-0.45	-1.15
minE	147	147	147	147	147	147	147	0	0	0	0	0	0
chaB	148.9	149.6	149.6	147.4	147.4	149.6	149.25	-0.35	0.35	0.35	-1.85	-1.85	0.35
yeaQ	147.5	147.5	146.4	147.5	147.5	147.5	147.5	0	0	-1.1	0	0	0
rpsT	147.5	147.5	147.5	147.5	147.5	147.5	147.5	0	0	0	0	0	0
ftsB	147.6	147.6	147.6	147.6	147.6	147.6	147.6	0	0	0	0	0	0
yebV	147.7	147.7	147.7	147.7	147.7	147.7	147.7	0	0	0	0	0	0
yqjK	151.4	152	152	148.3	148.3	150.8	151.1	0.3	0.9	0.9	-2.8	-2.8	-0.3
yifL	148.4	149.3	149.3	148.4	148.4	148.4	148.4	0	0.9	0.9	0	0	0
dsrB	148.6	148.6	148.6	148.6	148.6	148.6	148.6	0	0	0	0	0	0
yhbY	149	149	149	149	149	149	149	0	0	0	0	0	0
yeiW	149.2	146.4	146.7	149.2	149.2	146.7	147.95	1.25	-1.55	-1.25	1.25	1.25	-1.25
hpf	149.4	149.4	149.4	149.4	149.4	149.4	149.4	0	0	0	0	0	0
hybG	149.5	149.5	149.5	149.5	149.5	149.5	149.5	0	0	0	0	0	0
ycgL	149.5	149.5	149.5	149.5	149.5	149.5	149.5	0	0	0	0	0	0
yccX	147.9	147.9	149.8	149.8	149.8	149.8	149.8	-1.9	-1.9	0	0	0	0
hdeB	151.2	151.2	151.2	150.2	150.2	147.7	150.7	0.5	0.5	0.5	-0.5	-0.5	-3
group_7885	150.3	150.3	150.3	150.3	150.3	153	150.3	0	0	0	0	0	2.7
yddM	152.8	100.9	153.4	150.8	150.8	153.4	151.8	1	-50.9	1.6	-1	-1	1.6
yeaC	150.2	149.9	149.5	151.2	151.2	149.6	150.05	0.15	-0.15	-0.55	1.15	1.15	-0.45
acpP	151.3	151.3	151.3	151.3	151.3	151.3	151.3	0	0	0	0	0	0
ibaG	151.3	151.3	151.3	151.3	151.3	151.3	151.3	0	0	0	0	0	0
yggU	149.8	152.2	152.2	152.2	152.2	152.2	152.2	-2.4	0	0	0	0	0
flc	150.7	151.6	91.2	152.2	152.2	181.2	151.9	-1.2	-0.3	-60.7	0.3	0.3	29.3
yjbE	150.5	152.9	152.9	152.9	152.9	152.9	152.9	-2.4	0	0	0	0	0
yggX	153.4	153.4	153.4	153.4	153.4	153.4	153.4	0	0	0	0	0	0
osmB	154.1	154.1	154.1	153.4	153.4	154.1	154.1	0	0	0	-0.7	-0.7	0
yidB	154.7	154.7	154	153.7	153.7	154.8	154.35	0.35	0.35	-0.35	-0.65	-0.65	0.45
yjiX	154	154	154	154	154	154	154	0	0	0	0	0	0
ybdD	154.2	154.2	154.2	154.2	154.2	154.2	154.2	0	0	0	0	0	0
yjeT	154.2	154.4	154.2	154.4	154.4	154.2	154.3	-0.1	0.1	-0.1	0.1	0.1	-0.1
yehE	154.3	154.9	155.3	154.7	154.7	154	154.7	-0.4	0.2	0.6	0	0	-0.7
hupA	154.7	154.7	154.7	154.7	154.7	154.7	154.7	0	0	0	0	0	0
ppiC	154.9	154.9	154.9	154.7	154.7	154.9	154.9	0	0	0	-0.2	-0.2	0
yebW	156.1	154.3	156.1	154.7	154.7	156.4	155.4	0.7	-1.1	0.7	-0.7	-0.7	1
group_8218	156.4	155	158.1	155	155	156	155.5	0.9	-0.5	2.6	-0.5	-0.5	0.5
ybeD	155.1	155.1	155.1	155.2	155.2	155.1	155.1	0	0	0	0.1	0.1	0
yobH	155.9	155.9	155.9	156.1	156.1	155.9	155.9	0	0	0	0.2	0.2	0
ybiI	155.8	155.2	155.7	156.2	156.2	155.7	155.75	0.05	-0.55	-0.05	0.45	0.45	-0.05
ybfE	157.3	157.3	156.3	156.3	156.3	157.3	156.8	0.5	0.5	-0.5	-0.5	-0.5	0.5
grxA	157.1	157.1	157.1	156.6	156.6	155.3	156.85	0.25	0.25	0.25	-0.25	-0.25	-1.55
rpsP	157	157	157	157	157	157	157	0	0	0	0	0	0
ybgE	157.9	156.8	157.9	157.3	157.3	157.2	157.3	0.6	-0.5	0.6	0	0	-0.1
rnpA	157.4	157.4	157.4	157.4	157.4	157.4	157.4	0	0	0	0	0	0
cspH	157.7	157.7	157.7	157.5	157.5	157.7	157.7	0	0	0	-0.2	-0.2	0
bamE	157.9	158	158	158	158	158	158	-0.1	0	0	0	0	0
holE	156.8	156.8	156.5	158.1	158.1	156.8	156.8	0	0	-0.3	1.3	1.3	0
rpmB	158.2	158.2	158.2	158.2	158.2	158.2	158.2	0	0	0	0	0	0
cyaY	160.7	160.4	160.7	158.3	160.7	160.8	160.7	0	-0.3	0	-2.4	0	0.1
ygdD	158.7	158.7	158.7	158.7	158.7	158.7	158.7	0	0	0	0	0	0
cusF	161.2	161.4	161.2	158.7	158.7	158	159.95	1.25	1.45	1.25	-1.25	-1.25	-1.95
yhhL	163.4	161.5	161.7	158.7	158.7	161.5	161.5	1.9	0	0.2	-2.8	-2.8	0
iscA	158.8	158.8	158.8	158.8	158.8	159.7	158.8	0	0	0	0	0	0.9
ptsH	159.1	159.1	159.1	159.1	159.1	159.1	159.1	0	0	0	0	0	0
yciN	159.1	159.1	159.1	159.3	159.3	159.1	159.1	0	0	0	0.2	0.2	0
yraN	158.1	159.7	159	159.5	159.5	156.6	159.25	-1.15	0.45	-0.25	0.25	0.25	-2.65
yqjD	163	157.4	160.5	160.5	160.5	163	160.5	2.5	-3.1	0	0	0	2.5
rplW	160.6	160.6	160.6	160.6	160.6	160.6	160.6	0	0	0	0	0	0
ygdI	160.7	160.7	161	161	161	160.7	160.85	-0.15	-0.15	0.15	0.15	0.15	-0.15
yciS	163	163	161.3	161	135	162.7	162	1	1	-0.7	-1	-27	0.7
rpsO	161.4	161.4	161.4	161.4	161.4	161.4	161.4	0	0	0	0	0	0
rpsQ	161.6	161.6	161.6	161.6	161.6	161.6	161.6	0	0	0	0	0	0
yceK	160.2	160.7	160.7	161.7	161.7	161.7	161.2	-1	-0.5	-0.5	0.5	0.5	0.5
infA	161.8	161.8	161.8	161.8	161.8	161.8	161.8	0	0	0	0	0	0
rpsR	161.9	161.9	161.9	161.9	161.9	161.9	161.9	0	0	0	0	0	0
ydiZ	160	162.4	162.4	162.3	162.3	156.7	162.3	-2.3	0.1	0.1	0	0	-5.6
cnu	162.3	162.3	162.3	162.3	162.3	162.3	162.3	0	0	0	0	0	0
trpR	163.2	162.4	162.4	162.4	162.4	163	162.4	0.8	0	0	0	0	0.6
arsR	161.2	163.5	162.2	163	163	160.6	162.6	-1.4	0.9	-0.4	0.4	0.4	-2
yedF	163.5	163.5	163.5	163.5	163.5	163.5	163.5	0	0	0	0	0	0
rof	164.8	164.8	164.8	163.5	163.5	164.8	164.8	0	0	0	-1.3	-1.3	0
yfiL	163.5	163.9	163.8	163.9	163.9	163.9	163.9	-0.4	0	-0.1	0	0	0
yqiC	163.9	163.9	163.9	163.9	163.9	164.2	163.9	0	0	0	0	0	0.3
yqjC	164.4	164.1	164.4	164	164	164.4	164.25	0.15	-0.15	0.15	-0.25	-0.25	0.15
nuoK	164.2	164.2	164.2	164.2	164.2	164.2	164.2	0	0	0	0	0	0
rpmA	164	164	164	164.3	164.3	164	164	0	0	0	0.3	0.3	0
ynaJ	165.1	165.5	164.8	164.8	164.8	164.5	164.8	0.3	0.7	0	0	0	-0.3
bssS	165	165.1	165.1	165.1	165.1	165	165.1	-0.1	0	0	0	0	-0.1
nirD	165.3	165.3	165.3	165.3	165.3	165.3	165.3	0	0	0	0	0	0
yjcB	165.3	163.1	162.2	165.5	165.5	162.1	164.2	1.1	-1.1	-2	1.3	1.3	-2.1
yodD	166.7	167.9	167.9	165.7	165.7	167.9	167.3	-0.6	0.6	0.6	-1.6	-1.6	0.6
ybaZ	166.9	164.9	166.9	165.9	166.1	165.9	166	0.9	-1.1	0.9	-0.1	0.1	-0.1
yfhL	166	166	166	166	166	163.9	166	0	0	0	0	0	-2.1
bhsA	166.2	166.2	166.2	166.2	166.2	166.2	166.2	0	0	0	0	0	0
ymgE	166.7	166.7	166.7	166.7	166.7	166.7	166.7	0	0	0	0	0	0
yncJ	166.8	120.1	118.9	166.8	166.8	119.8	143.45	23.35	-23.35	-24.55	23.35	23.35	-23.65
pspG	166.9	166.9	166.9	166.9	166.9	166.9	166.9	0	0	0	0	0	0
hha	167.1	167.1	167.1	167.4	167.1	167.1	167.1	0	0	0	0.3	0	0
rplY	167.4	167.4	167.4	167.4	167.4	167.4	167.4	0	0	0	0	0	0
ihfB	167.4	167.4	167.4	167.4	167.4	167.4	167.4	0	0	0	0	0	0
yifE	167.5	167.5	167.5	167.5	167.5	167.5	167.5	0	0	0	0	0	0
yqeJ	238	239.3	163.9	167.7	167.7	236.4	202.05	35.95	37.25	-38.15	-34.35	-34.35	34.35
priB	168.6	166.7	168.6	167.8	167.8	168.6	168.2	0.4	-1.5	0.4	-0.4	-0.4	0.4
ychH	168.5	168.5	168.5	168.5	168.5	169.9	168.5	0	0	0	0	0	1.4
ybiJ	163.8	167.7	163.8	169.1	169.1	167.7	167.7	-3.9	0	-3.9	1.4	1.4	0
groS	169.1	169.1	169.1	169.1	169.1	169.1	169.1	0	0	0	0	0	0
yciH	168.8	169.2	169.2	169.2	169.2	170.1	169.2	-0.4	0	0	0	0	0.9
yhcN	168.6	168.6	168.6	169.3	169.3	168.4	168.6	0	0	0	0.7	0.7	-0.2
fliN	170.3	171.2	169.6	169.4	169.4	169.3	169.5	0.8	1.7	0.1	-0.1	-0.1	-0.2
yeaO	169.7	169	169.7	169.7	169.7	169.1	169.7	0	-0.7	0	0	0	-0.6
pduA	169.8	169.8	169.8	169.8	169.8	169.8	169.8	0	0	0	0	0	0
sugE	170.6	170.6	170.6	169.8	169.8	170.2	170.4	0.2	0.2	0.2	-0.6	-0.6	-0.2
zapA	169.9	169.9	169.9	169.9	169.9	169.9	169.9	0	0	0	0	0	0
mlaB	171.1	173.8	172	170.7	170.7	170.8	170.95	0.15	2.85	1.05	-0.25	-0.25	-0.15
yecJ	170.8	170.8	170.8	170.8	170.8	170.1	170.8	0	0	0	0	0	-0.7
fis	171.5	171.5	171.5	171.5	171.5	171.5	171.5	0	0	0	0	0	0
glpE	170	171.7	172	171.7	171.7	171.7	171.7	-1.7	0	0.3	0	0	0
ftsL	172	172	172	172	172	172	172	0	0	0	0	0	0
pduN	173.3	173.3	173.3	172	172	173.5	173.3	0	0	0	-1.3	-1.3	0.2
yhdV	173.2	173.2	173.2	173.2	170.3	173.2	173.2	0	0	0	0	-2.9	0
gspI	172.3	172.9	173.4	173.4	173.4	173.4	173.4	-1.1	-0.5	0	0	0	0
flgN	174.8	173.4	174.8	173.9	173.9	175.3	174.35	0.45	-0.95	0.45	-0.45	-0.45	0.95
bdm	171.2	173.1	171.7	174.4	174.4	173	173.05	-1.85	0.05	-1.35	1.35	1.35	-0.05
yhcO	176.6	176.6	176.6	174.5	174.5	179.1	176.6	0	0	0	-2.1	-2.1	2.5
clpS	174.9	174.9	174.9	174.9	174.9	174.9	174.9	0	0	0	0	0	0
tusE	175.2	175.2	175.2	175.2	175.2	175.2	175.2	0	0	0	0	0	0
yicS	175.3	174.4	175.3	175.3	175.3	175.3	175.3	0	-0.9	0	0	0	0
citD	176.3	176	175.4	176.3	176.3	171	176.15	0.15	-0.15	-0.75	0.15	0.15	-5.15
rplX	176.3	176.3	176.3	176.3	176.3	176.3	176.3	0	0	0	0	0	0
ygdR	178.9	178.9	178.9	176.3	176.3	178.9	178.9	0	0	0	-2.6	-2.6	0
ydcY	175.1	172.6	175.1	176.5	176.5	175.1	175.1	0	-2.5	0	1.4	1.4	0
ydgC	176.2	176	176.3	176.8	176.8	176.1	176.25	-0.05	-0.25	0.05	0.55	0.55	-0.15
ydhR	176.6	173.6	177.6	176.8	176.8	177.3	176.8	-0.2	-3.2	0.8	0	0	0.5
hfq	177.1	177.1	177.1	177.1	177.1	177.1	177.1	0	0	0	0	0	0
yqaA	178.1	178.7	178.1	178.1	177.4	178.1	178.1	0	0.6	0	0	-0.7	0
group_1882	179.7	179.7	179.5	178.7	178.7	175.9	179.1	0.6	0.6	0.4	-0.4	-0.4	-3.2
folB	178.8	178.8	178.8	178.8	178.8	178.7	178.8	0	0	0	0	0	-0.1
yggM	731.9	728.7	737.3	179	719.7	727.7	728.2	3.7	0.5	9.1	-549.2	-8.5	-0.5
emrE	179.6	179.3	179.6	179.1	179.1	179.6	179.45	0.15	-0.15	0.15	-0.35	-0.35	0.15
yccJ	179.4	177.1	179.4	179.4	179.4	179.4	179.4	0	-2.3	0	0	0	0
hspQ	179.4	179.4	179.4	179.4	179.4	179.4	179.4	0	0	0	0	0	0
ynfD	186	187.2	187.2	180.2	180.2	186.5	186.25	-0.25	0.95	0.95	-6.05	-6.05	0.25
feoC	180.3	178.4	178.4	180.3	180.3	180.3	180.3	0	-1.9	-1.9	0	0	0
secE	180.7	180.7	180.7	180.7	180.7	180.7	180.7	0	0	0	0	0	0
mcbA	183.1	183.3	183.3	181.1	181.1	188.2	183.2	-0.1	0.1	0.1	-2.1	-2.1	5
yedR	183.7	141.9	183.5	181.6	181.6	181.3	181.6	2.1	-39.7	1.9	0	0	-0.3
cedA	173.6	170.1	178.7	181.7	181.5	174.6	176.65	-3.05	-6.55	2.05	5.05	4.85	-2.05
rcnR	181.9	181.9	181.9	181.9	181.9	181.9	181.9	0	0	0	0	0	0
yjcH	182	182	182	182	182	182.8	182	0	0	0	0	0	0.8
lsrG	182	180.7	182	182.8	182.8	181.6	182	0	-1.3	0	0.8	0.8	-0.4
yqfB	182.9	182.8	180.9	182.8	182.8	182.1	182.8	0.1	0	-1.9	0	0	-0.7
yjbD	182.9	182.9	182.9	182.9	182.9	181.4	182.9	0	0	0	0	0	-1.5
yebY	182.4	182.4	182.4	183	183	181.6	182.4	0	0	0	0.6	0.6	-0.8
yiaG	184.1	183	184.1	183	183	185.5	183.55	0.55	-0.55	0.55	-0.55	-0.55	1.95
hybF	182.9	183.3	183.3	183.3	185.2	182.2	183.3	-0.4	0	0	0	1.9	-1.1
tusD	184.5	184.5	184.1	183.5	183.5	180.8	183.8	0.7	0.7	0.3	-0.3	-0.3	-3
ynfB	184.8	183.4	183.4	183.5	183.5	181.5	183.45	1.35	-0.05	-0.05	0.05	0.05	-1.95
yegP	184.6	183.8	184.6	183.8	183.8	182.1	183.8	0.8	0	0.8	0	0	-1.7
kpdD	183.8	185.6	185.6	183.9	183.9	183.9	183.9	-0.1	1.7	1.7	0	0	0
hypC	182.1	184.1	65.9	184.1	184.1	182.6	183.35	-1.25	0.75	-117.45	0.75	0.75	-0.75
yoaB	184.1	184.1	184.1	184.1	184.1	184.1	184.1	0	0	0	0	0	0
glmE	943	943	943	184.1	186.3	942.8	942.9	0.1	0.1	0.1	-758.8	-756.6	-0.1
yciI	184	184.3	184.4	184.3	184.3	184.3	184.3	-0.3	0	0.1	0	0	0
yfgD	184.4	184	184	184.5	184.5	185.1	184.45	-0.05	-0.45	-0.45	0.05	0.05	0.65
ygiN	185.5	185.5	185.5	184.7	184.7	185.4	185.45	0.05	0.05	0.05	-0.75	-0.75	-0.05
osmE	185.6	185.6	185.6	185.6	185.6	185.6	185.6	0	0	0	0	0	0
group_989	185.8	187.3	186.5	185.8	185.8	184.6	185.8	0	1.5	0.7	0	0	-1.2
dgkA	186.6	186.3	186.6	186.6	186.6	186.6	186.6	0	-0.3	0	0	0	0
rpsS	186.7	186.7	186.7	186.7	186.7	186.7	186.7	0	0	0	0	0	0
mdtI	188.1	188.1	188.1	186.8	186.8	188.1	188.1	0	0	0	-1.3	-1.3	0
yciU	189.9	189.9	189.9	187	187	189.9	189.9	0	0	0	-2.9	-2.9	0
group_190	196.5	192.8	194.9	187.9	187.9	137.3	190.35	6.15	2.45	4.55	-2.45	-2.45	-53.05
elaB	188.1	188.1	188.1	188.5	188.5	188.1	188.1	0	0	0	0.4	0.4	0
rpsN	188.5	188.5	188.5	188.5	188.5	188.5	188.5	0	0	0	0	0	0
trxA	188.5	188.5	188.5	188.5	188.5	188.5	188.5	0	0	0	0	0	0
yiiS	188.9	188.9	188.9	188.9	188.9	188.9	188.9	0	0	0	0	0	0
ybjQ	189.2	189.2	189.2	189.2	189.2	189.2	189.2	0	0	0	0	0	0
flhD	195.2	193.3	193.3	189.3	189.3	194.2	193.3	1.9	0	0	-4	-4	0.9
apaG	188.4	189.6	188.4	189.4	189.4	191.3	189.4	-1	0.2	-1	0	0	1.9
raiA	189.2	189.2	189.2	190.1	190.1	190.1	189.65	-0.45	-0.45	-0.45	0.45	0.45	0.45
yjfN	190.5	190.5	190.5	190.5	190.5	190.5	190.5	0	0	0	0	0	0
acpS	190.8	190.8	190.8	190.8	190.8	190.6	190.8	0	0	0	0	0	-0.2
ubiC	190.8	192.1	192.1	190.8	190.8	166.3	190.8	0	1.3	1.3	0	0	-24.5
hdeA	190.9	190.9	190.9	190.9	190.9	190.7	190.9	0	0	0	0	0	-0.2
yfeK	192	192.1	189.8	190.9	190.9	190.8	190.9	1.1	1.2	-1.1	0	0	-0.1
rplR	191.2	191.2	191.2	191.2	191.2	191.2	191.2	0	0	0	0	0	0
yeeX	191.6	191.6	191.6	191.4	191.4	191.6	191.6	0	0	0	-0.2	-0.2	0
mdtJ	192.2	192.2	192.2	191.4	191.4	192	192.1	0.1	0.1	0.1	-0.7	-0.7	-0.1
ysaB	191.4	194	193.1	191.5	191.5	194.8	192.3	-0.9	1.7	0.8	-0.8	-0.8	2.5
pspC	193.5	194	192.1	191.8	192.1	194	192.8	0.7	1.2	-0.7	-1	-0.7	1.2
bsmA	168.7	168.5	168.5	192.1	192.1	166.8	168.6	0.1	-0.1	-0.1	23.5	23.5	-1.8
hopD	195	196.4	194.1	192.5	192.5	192.6	193.35	1.65	3.05	0.75	-0.85	-0.85	-0.75
ybaN	192.7	192.7	194.3	192.7	192.7	192.7	192.7	0	0	1.6	0	0	0
ybbJ	192.9	191.4	191.6	192.7	192.7	194.5	192.7	0.2	-1.3	-1.1	0	0	1.8
yjfY	193.6	193.6	193.6	193.6	193.6	191.1	193.6	0	0	0	0	0	-2.5
yibL	194.3	95	194.3	193.7	193.7	95.3	193.7	0.6	-98.7	0.6	0	0	-98.4
yejG	193.8	193.8	190.9	193.8	193.8	193.8	193.8	0	0	-2.9	0	0	0
pduJ	193.9	193.9	193.9	193.9	193.9	193.9	193.9	0	0	0	0	0	0
secG	193.3	194.1	193.3	194.3	194.3	193.3	193.7	-0.4	0.4	-0.4	0.6	0.6	-0.4
panM	195	193	193.9	194.5	194.5	193.9	194.2	0.8	-1.2	-0.3	0.3	0.3	-0.3
tdcF	194.7	194.7	194.7	194.7	194.7	194.7	194.7	0	0	0	0	0	0
rplL	194.7	194.7	194.7	194.7	194.7	194.7	194.7	0	0	0	0	0	0
rsfS	194.8	194.8	194.8	194.8	194.8	194.8	194.8	0	0	0	0	0	0
ppdC	193.4	196.8	193.4	195.4	195.4	192.4	194.4	-1	2.4	-1	1	1	-2
yggL	196.1	196.1	196.1	195.5	195.5	196.6	196.1	0	0	0	-0.6	-0.6	0.5
yohJ	195.1	195.1	195.1	195.6	195.6	194.3	195.1	0	0	0	0.5	0.5	-0.8
nrfF	197.3	198.5	199.1	195.9	195.9	197.3	197.3	0	1.2	1.8	-1.4	-1.4	0
yiaB	197.9	195.1	200.1	195.9	195.9	194.7	195.9	2	-0.8	4.2	0	0	-1.2
frdD	196.1	196.1	196.1	196.1	196.1	196.1	196.1	0	0	0	0	0	0
yghG	266.7	267.2	268.6	196.1	196.1	267.8	266.95	-0.25	0.25	1.65	-70.85	-70.85	0.85
rplU	197.1	197.1	197.1	197.1	197.1	197.1	197.1	0	0	0	0	0	0
recX	199.1	200.7	200.8	197.3	197.3	199.2	199.15	-0.05	1.55	1.65	-1.85	-1.85	0.05
yhdN	196.1	196.3	194.6	197.6	197.6	195.8	196.2	-0.1	0.1	-1.6	1.4	1.4	-0.4
ygbE	197.7	191.8	194.7	197.7	197.7	196.1	196.9	0.8	-5.1	-2.2	0.8	0.8	-0.8
erpA	197.9	197.9	197.9	197.9	197.9	197.9	197.9	0	0	0	0	0	0
tatB	200.2	200.2	200.2	198	198	198	199.1	1.1	1.1	1.1	-1.1	-1.1	-1.1
yhhM	202.2	78.6	202.1	198.5	200.7	200.2	200.45	1.75	-121.85	1.65	-1.95	0.25	-0.25
yjeI	198.9	198.9	198.9	198.9	198.9	198.9	198.9	0	0	0	0	0	0
yibN	199.6	199.6	199.6	199.1	199.1	199.6	199.6	0	0	0	-0.5	-0.5	0
yobA	203.3	202.7	201.3	199.7	199.7	203.2	202	1.3	0.7	-0.7	-2.3	-2.3	1.2
hinT	199.6	199.6	199.6	200	200	199.6	199.6	0	0	0	0.4	0.4	0
ygiW	201.2	201.4	201.2	200.6	200.6	202	201.2	0	0.2	0	-0.6	-0.6	0.8
crl	199	200.7	201.7	200.7	200.7	199	200.7	-1.7	0	1	0	0	-1.7
queD	200.7	200.7	200.7	200.7	200.7	202	200.7	0	0	0	0	0	1.3
zntR	198.2	195.2	198.2	200.9	200.9	201.4	199.55	-1.35	-4.35	-1.35	1.35	1.35	1.85
ybgC	201.2	201.2	201.2	201.2	201.2	201.2	201.2	0	0	0	0	0	0
ybaB	201.4	201.4	201.4	201.4	201.4	201.4	201.4	0	0	0	0	0	0
ppdD	202.1	204	202.1	201.4	201.4	201.4	201.75	0.35	2.25	0.35	-0.35	-0.35	-0.35
eutM	199.5	200.8	201.5	201.5	201.5	201.5	201.5	-2	-0.7	0	0	0	0
yjfL	203	199.8	201.4	201.6	201.6	199.3	201.5	1.5	-1.7	-0.1	0.1	0.1	-2.2
rbfA	201.7	201.7	201.7	201.7	201.7	201.7	201.7	0	0	0	0	0	0
yecN	201.7	201.7	201.7	202.5	202.5	201.7	201.7	0	0	0	0.8	0.8	0
group_1649	202.9	198.5	202.9	202.9	202.9	202.9	202.9	0	-4.4	0	0	0	0
sfsB	202.9	202.9	202.9	202.9	202.9	200.4	202.9	0	0	0	0	0	-2.5
fixX	203.5	203.5	202.3	202.9	202.9	203.5	203.2	0.3	0.3	-0.9	-0.3	-0.3	0.3
fliO	201.6	203.7	202.5	203.1	203.1	200.2	202.8	-1.2	0.9	-0.3	0.3	0.3	-2.6
rpsJ	203.1	203.1	203.1	203.1	203.1	203.1	203.1	0	0	0	0	0	0
yjdM	203.5	203.5	203	203.5	203.5	203.5	203.5	0	0	-0.5	0	0	0
cybC	207	207	205.9	203.5	203.5	206.4	206.15	0.85	0.85	-0.25	-2.65	-2.65	0.25
yacL	203.6	203.7	204	203.7	203.7	203.7	203.7	-0.1	0	0.3	0	0	0
yfiB	203	204.1	204.4	204.4	204	204.4	204.25	-1.25	-0.15	0.15	0.15	-0.25	0.15
rplV	204.8	204.8	204.8	204.8	204.8	204.8	204.8	0	0	0	0	0	0
chiQ	212.1	212.1	212.1	205.2	205.2	210.7	211.4	0.7	0.7	0.7	-6.2	-6.2	-0.7
ychN	205.3	205.3	205.3	205.3	205.3	205.3	205.3	0	0	0	0	0	0
yiaW	207.1	207	207	205.5	205.5	207.3	207	0.1	0	0	-1.5	-1.5	0.3
chbA	205.5	205.5	205.9	205.8	205.8	205	205.65	-0.15	-0.15	0.25	0.15	0.15	-0.65
yqiB	205.9	205.9	205.9	205.9	205.9	205.9	205.9	0	0	0	0	0	0
ynfA	204.1	206	206	206	206	206	206	-1.9	0	0	0	0	0
soxS	206	206	206	206	206	206	206	0	0	0	0	0	0
yghW	208.3	208.3	208.3	206	206	208.3	208.3	0	0	0	-2.3	-2.3	0
group_1083	205.4	205.4	207	206.4	206.4	208.8	206.4	-1	-1	0.6	0	0	2.4
sspB	206.4	206.4	206.4	206.4	206.4	206.4	206.4	0	0	0	0	0	0
ybaA	206.6	206.6	206.6	206.6	206.6	206.6	206.6	0	0	0	0	0	0
yqgF	205.9	206.9	207.6	207.6	207.6	205.9	207.25	-1.35	-0.35	0.35	0.35	0.35	-1.35
glnB	206	206	206	207.6	207.6	206	206	0	0	0	1.6	1.6	0
skp	209	209	209	209	209	209	209	0	0	0	0	0	0
rraB	210.5	209.1	209	209	209	208.4	209	1.5	0.1	0	0	0	-0.6
hslR	209.7	209.7	210.6	209.7	209.7	210.2	209.7	0	0	0.9	0	0	0.5
uspB	210.7	211.7	211.7	210.2	210.2	211.7	211.2	-0.5	0.5	0.5	-1	-1	0.5
rplS	210.4	210.4	210.4	210.4	210.4	210.4	210.4	0	0	0	0	0	0
frdC	209.8	209.8	209.8	210.6	210.5	209.8	209.8	0	0	0	0.8	0.7	0
hslJ	208.7	208.8	208.7	210.9	210.9	208.4	208.75	-0.05	0.05	-0.05	2.15	2.15	-0.35
sdhC	211.6	138.5	212.6	210.9	210.9	212.4	211.25	0.35	-72.75	1.35	-0.35	-0.35	1.15
ibpA	211.7	211.7	211.7	211.7	211.7	211.7	211.7	0	0	0	0	0	0
nudJ	212.1	211.1	212.8	212.1	212.1	211.8	212.1	0	-1	0.7	0	0	-0.3
holC	212.7	212.7	212.7	212.3	212.3	211	212.5	0.2	0.2	0.2	-0.2	-0.2	-1.5
csgE	209.3	209.3	208.4	212.5	212.5	209.3	209.3	0	0	-0.9	3.2	3.2	0
priC	211.5	212.1	211.3	212.5	212.5	214.5	212.3	-0.8	-0.2	-1	0.2	0.2	2.2
wzb	215.3	215.7	216.1	213.1	214	216.1	215.5	-0.2	0.2	0.6	-2.4	-1.5	0.6
eutN	214.4	211	214.4	213.3	213.3	214.4	213.85	0.55	-2.85	0.55	-0.55	-0.55	0.55
glcG	215.1	215.1	215.1	213.4	213.4	214.1	214.6	0.5	0.5	0.5	-1.2	-1.2	-0.5
panD	214.1	214.1	214.1	214.1	214.1	215.4	214.1	0	0	0	0	0	1.3
ybdF	215.1	210.6	213.7	214.2	214.2	215.8	214.2	0.9	-3.6	-0.5	0	0	1.6
arfB	215.8	214.6	215.1	214.6	214.6	212.1	214.6	1.2	0	0.5	0	0	-2.5
nikR	214.7	213.7	214.7	214.7	214.7	214.7	214.7	0	-1	0	0	0	0
yciA	216	193.9	216	215.1	215.1	216.1	215.55	0.45	-21.65	0.45	-0.45	-0.45	0.55
rseC	214.3	215.5	214.4	215.2	215.2	214.8	215	-0.7	0.5	-0.6	0.2	0.2	-0.2
rcsF	215.7	215.7	215.7	215.7	215.7	215.7	215.7	0	0	0	0	0	0
atpC	218.2	218.2	218.2	215.7	215.7	218.2	218.2	0	0	0	-2.5	-2.5	0
moaE	215.8	215.8	213.1	215.8	215.8	212	215.8	0	0	-2.7	0	0	-3.8
cptA	216	216.3	215.6	215.8	215.8	216	215.9	0.1	0.4	-0.3	-0.1	-0.1	0.1
holD	216.1	215.7	215.7	215.8	215.8	216.4	215.8	0.3	-0.1	-0.1	0	0	0.6
frwB	217.3	213.3	215.3	216.2	215	216.8	215.75	1.55	-2.45	-0.45	0.45	-0.75	1.05
ygjH	217	217	217	217	217	217	217	0	0	0	0	0	0
cueR	217.5	217.5	217.5	217.2	217.2	215.6	217.35	0.15	0.15	0.15	-0.15	-0.15	-1.75
yeaR	217.5	217.1	217.5	217.5	217.5	217.5	217.5	0	-0.4	0	0	0	0
metJ	217.5	217.5	217.5	217.5	217.5	217.5	217.5	0	0	0	0	0	0
gcvH	216	217.7	217.7	217.7	217.7	217.7	217.7	-1.7	0	0	0	0	0
rpsF	217.7	217.7	217.7	217.7	217.7	217.7	217.7	0	0	0	0	0	0
ilvN	216.6	216.6	216.6	217.8	217.8	217.8	217.2	-0.6	-0.6	-0.6	0.6	0.6	0.6
fdx	217.8	217.8	217.8	217.8	217.8	216.9	217.8	0	0	0	0	0	-0.9
ytfP	218.8	218.8	218.8	218.3	216.4	218.8	218.8	0	0	0	-0.5	-2.4	0
cobU	221.2	221.3	220.9	218.3	218.3	159	219.6	1.6	1.7	1.3	-1.3	-1.3	-60.6
yhaH	217.9	218.3	217.9	218.4	218.4	161.9	218.1	-0.2	0.2	-0.2	0.3	0.3	-56.2
folX	217.5	217.5	217.5	218.5	218.5	217.5	217.5	0	0	0	1	1	0
rpsM	218.5	218.5	218.5	218.5	218.5	218.5	218.5	0	0	0	0	0	0
csdE	215.8	215.8	216.1	218.6	218.6	216.6	216.35	-0.55	-0.55	-0.25	2.25	2.25	0.25
hns	219.2	219.2	219.2	218.8	219.2	219.2	219.2	0	0	0	-0.4	0	0
csgC	218.9	218.9	218.9	219.3	219.3	218.9	218.9	0	0	0	0.4	0.4	0
yacC	220.4	220.4	220.4	219.3	202.1	220.4	220.4	0	0	0	-1.1	-18.3	0
yhcB	217.4	217.4	219.6	219.6	217.4	217.4	217.4	0	0	2.2	2.2	0	0
ybgS	219.3	221.1	219.6	219.6	219.6	216.8	219.6	-0.3	1.5	0	0	0	-2.8
hycH	221.6	219.1	219.6	219.8	219.8	220.3	219.8	1.8	-0.7	-0.2	0	0	0.5
umuD	220.6	220.6	220.6	219.9	219.9	219.9	220.25	0.35	0.35	0.35	-0.35	-0.35	-0.35
ppdA	221.9	220.7	220.7	219.9	219.9	219.9	220.3	1.6	0.4	0.4	-0.4	-0.4	-0.4
chbB	220.2	220.2	220.2	220.2	220.2	220.2	220.2	0	0	0	0	0	0
plsY	326	326	326.5	220.2	220.2	326	326	0	0	0.5	-105.8	-105.8	0
yqcA	220.7	222.2	220.6	220.4	220.4	219.3	220.5	0.2	1.7	0.1	-0.1	-0.1	-1.2
fliJ	221	221.3	221	220.8	220.8	219.5	220.9	0.1	0.4	0.1	-0.1	-0.1	-1.4
rnk	220.2	219.3	220.4	221.2	221.2	221.2	220.8	-0.6	-1.5	-0.4	0.4	0.4	0.4
mioC	221.9	218.9	221.9	221.3	221.3	221.9	221.6	0.3	-2.7	0.3	-0.3	-0.3	0.3
cheW	220.9	220.4	220.9	221.7	221.7	220.9	220.9	0	-0.5	0	0.8	0.8	0
yqjF	221.5	222.4	221.5	221.9	221.9	155.2	221.7	-0.2	0.7	-0.2	0.2	0.2	-66.5
ygaC	221.2	221.4	221.4	222	222	222.1	221.7	-0.5	-0.3	-0.3	0.3	0.3	0.4
yneG	226.2	227.5	226.5	222.6	222.6	227	226.35	-0.15	1.15	0.15	-3.75	-3.75	0.65
ygaH	220.3	220.3	220.3	222.9	222.9	221.9	221.1	-0.8	-0.8	-0.8	1.8	1.8	0.8
yjbR	222.9	223.5	223.5	222.9	222.9	223.8	223.2	-0.3	0.3	0.3	-0.3	-0.3	0.6
rimI	223.9	223.2	223.2	223.2	223.2	223.2	223.2	0.7	0	0	0	0	0
yjbQ	223.1	221.4	223.1	223.3	223.3	223	223.1	0	-1.7	0	0.2	0.2	-0.1
hicB	220.3	220.7	222.2	223.6	223.6	221	221.6	-1.3	-0.9	0.6	2	2	-0.6
tomB	222.3	223.4	223.4	223.6	223.6	223.4	223.4	-1.1	0	0	0.2	0.2	0
cheY	224	224	224	223.9	223.9	224	224	0	0	0	-0.1	-0.1	0
ychQ	227.8	226.8	227	224.2	224.2	227.2	226.9	0.9	-0.1	0.1	-2.7	-2.7	0.3
ychJ	225.9	221.9	223.3	224.6	224.6	224.6	224.6	1.3	-2.7	-1.3	0	0	0
mreD	227.1	227.1	227.1	224.7	224.7	227.1	227.1	0	0	0	-2.4	-2.4	0
mscL	225.1	225.1	225.1	225.1	225.1	225.1	225.1	0	0	0	0	0	0
yaeH	225.4	225.4	225.4	225.4	225.4	225.4	225.4	0	0	0	0	0	0
ogt	222	226.6	226.8	226.6	226.6	225.7	226.6	-4.6	0	0.2	0	0	-0.9
fkpB	226.9	226.9	226.9	226.9	226.9	226.9	226.9	0	0	0	0	0	0
slyA	227	227	227	227	227	227	227	0	0	0	0	0	0
yhfA	227	227	227	227	227	227	227	0	0	0	0	0	0
grxD	227.2	227.2	227.2	227.2	227.2	227.2	227.2	0	0	0	0	0	0
yqeI	348.1	350.2	349.6	227.3	227.3	71.5	287.7	60.4	62.5	61.9	-60.4	-60.4	-216.2
yehS	230.9	229.9	230.9	227.5	227.5	228.4	229.15	1.75	0.75	1.75	-1.65	-1.65	-0.75
fliL	226.1	228.3	227.5	227.6	227.6	223.8	227.55	-1.45	0.75	-0.05	0.05	0.05	-3.75
yfbV	227.6	227.6	227.6	227.6	227.6	164.6	227.6	0	0	0	0	0	-63
ratA	226.4	226.4	226.4	227.8	227.8	226.1	226.4	0	0	0	1.4	1.4	-0.3
ridA	228.7	228.7	228.7	228.5	228.5	228.7	228.7	0	0	0	-0.2	-0.2	0
trxC	227.9	227.9	227.9	228.7	228.7	74.3	227.9	0	0	0	0.8	0.8	-153.6
yfeZ	233.7	231	229.5	229	229	226.3	229.25	4.45	1.75	0.25	-0.25	-0.25	-2.95
ydgK	224.3	224.3	224.3	229.2	229.2	227.4	225.85	-1.55	-1.55	-1.55	3.35	3.35	1.55
yaeR	229.2	229.4	229.2	229.2	229.2	229.4	229.2	0	0.2	0	0	0	0.2
mliC	229.9	227.7	227.3	229.2	229.2	226.5	228.45	1.45	-0.75	-1.15	0.75	0.75	-1.95
ygbA	227.9	229.5	226.5	229.6	229.6	228.9	229.2	-1.3	0.3	-2.7	0.4	0.4	-0.3
ygfB	228.3	228.2	230.5	230.1	230.1	226.6	229.2	-0.9	-1	1.3	0.9	0.9	-2.6
ptsN	230.5	230.5	230.5	230.1	230.1	230.5	230.5	0	0	0	-0.4	-0.4	0
ulaB	230.2	230.2	230.2	230.2	230.2	230.2	230.2	0	0	0	0	0	0
ybjM	230	230	230	230.3	230.3	231.2	230.15	-0.15	-0.15	-0.15	0.15	0.15	1.05
hscB	233.7	233.7	233.7	230.3	233.7	233.7	233.7	0	0	0	-3.4	0	0
cpxP	229.5	229.7	230.3	231.5	231.5	230.3	230.3	-0.8	-0.6	0	1.2	1.2	0
yibI	231.7	232.2	229	231.7	231.7	231.1	231.7	0	0.5	-2.7	0	0	-0.6
yqjE	231.4	230.5	230.5	231.8	231.8	230.5	230.95	0.45	-0.45	-0.45	0.85	0.85	-0.45
rfaH	232.5	232.5	232.5	232.2	232.2	232.5	232.5	0	0	0	-0.3	-0.3	0
uidR	232.4	233.2	232.4	232.7	232.7	136.8	232.55	-0.15	0.65	-0.15	0.15	0.15	-95.75
yhbP	232.6	232.6	232.1	232.9	232.9	234.4	232.75	-0.15	-0.15	-0.65	0.15	0.15	1.65
yiiR	233.1	233.2	233.1	233.1	233.1	233.1	233.1	0	0.1	0	0	0	0
yidH	233.2	233.2	233.2	233.2	233.2	233.2	233.2	0	0	0	0	0	0
exbD	233.3	233.3	233.3	233.2	233.2	235.5	233.3	0	0	0	-0.1	-0.1	2.2
gspG	234.8	234.5	233.6	233.6	233.6	233.6	233.6	1.2	0.9	0	0	0	0
ymgD	234.1	234.1	234.1	234.1	234.1	234.1	234.1	0	0	0	0	0	0
ycgN	235.2	235	234.3	234.4	234.6	235.3	234.8	0.4	0.2	-0.5	-0.4	-0.2	0.5
eutS	234.8	234.8	234.8	234.8	234.8	232.8	234.8	0	0	0	0	0	-2
idi	229.5	233	235.1	234.9	234.9	234.1	234.5	-5	-1.5	0.6	0.4	0.4	-0.4
tsaE	234.4	234.7	234.4	235	235	234.4	234.55	-0.15	0.15	-0.15	0.45	0.45	-0.15
tolR	235.9	235.1	235.1	235.1	235.1	235.9	235.1	0.8	0	0	0	0	0.8
ccmE	235.1	235.2	236.5	235.4	235.4	235.1	235.3	-0.2	-0.1	1.2	0.1	0.1	-0.2
yidG	236.2	228.8	236.2	235.9	235.9	234.9	235.9	0.3	-7.1	0.3	0	0	-1
tabA	234.4	237.6	234.4	236.1	235.4	235.8	235.6	-1.2	2	-1.2	0.5	-0.2	0.2
vsr	231	231.7	231.8	236.3	236.3	230.5	231.75	-0.75	-0.05	0.05	4.55	4.55	-1.25
msyB	237.6	238.9	238.7	236.8	236.8	239.5	238.15	-0.55	0.75	0.55	-1.35	-1.35	1.35
csgB	238.4	224.7	237.2	236.8	224.9	237.3	237	1.4	-12.3	0.2	-0.2	-12.1	0.3
rpsH	237	237	237	237	237	237	237	0	0	0	0	0	0
ompX	237.9	239	237.9	237	237.9	237.9	237.9	0	1.1	0	-0.9	0	0
yceD	237.5	237.5	237.5	237.5	237.5	236.7	237.5	0	0	0	0	0	-0.8
zur	237.6	237.8	237.6	237.6	237.6	237.6	237.6	0	0.2	0	0	0	0
yebF	238.8	239.5	234.9	237.9	237.9	235.9	237.9	0.9	1.6	-3	0	0	-2
ypeA	239.4	239.4	239.4	238.8	238.8	239.2	239.3	0.1	0.1	0.1	-0.5	-0.5	-0.1
cvpA	244.9	244.9	244.9	238.8	238.8	244.9	244.9	0	0	0	-6.1	-6.1	0
yeaL	238.2	238.8	238.8	239.3	239.3	238.8	238.8	-0.6	0	0	0.5	0.5	0
yobD	241.2	241.2	238.4	239.7	239.7	240.8	240.25	0.95	0.95	-1.85	-0.55	-0.55	0.55
smg	239.8	239.8	239.8	239.8	239.8	239.8	239.8	0	0	0	0	0	0
psiE	239.9	239.9	239.9	239.9	239.9	239.9	239.9	0	0	0	0	0	0
yggT	240.1	240.1	240.1	240.1	240.1	240.1	240.1	0	0	0	0	0	0
pduU	241.7	242.3	241.7	240.1	240.1	240.1	240.9	0.8	1.4	0.8	-0.8	-0.8	-0.8
rbsD	238.7	238.7	238.1	240.2	240.7	238.8	238.75	-0.05	-0.05	-0.65	1.45	1.95	0.05
yjgA	241.5	242.1	242.1	240.6	240.6	242.1	241.8	-0.3	0.3	0.3	-1.2	-1.2	0.3
rplI	240.9	240.9	240.9	240.9	240.9	240.9	240.9	0	0	0	0	0	0
mraZ	240.9	240.9	240.9	240.9	240.9	242.1	240.9	0	0	0	0	0	1.2
yigI	241.3	241.4	240.1	241.1	241.1	241.5	241.2	0.1	0.2	-1.1	-0.1	-0.1	0.3
hofP	242.9	242.9	242.9	241.2	240.6	236.4	242.05	0.85	0.85	0.85	-0.85	-1.45	-5.65
group_1782	241.1	241.1	239.8	241.4	241.4	239.7	241.1	0	0	-1.3	0.3	0.3	-1.4
ylaC	241.8	241.8	241.8	241.9	241.9	242.4	241.85	-0.05	-0.05	-0.05	0.05	0.05	0.55
ycfL	249.1	247.9	249.1	242.3	242.3	249.1	248.5	0.6	-0.6	0.6	-6.2	-6.2	0.6
rplO	242.5	242.5	242.5	242.5	242.5	242.5	242.5	0	0	0	0	0	0
mepS	242.9	242.9	242.9	242.9	242.9	242.9	242.9	0	0	0	0	0	0
rplQ	243.4	243.4	243.4	243.4	243.4	243.4	243.4	0	0	0	0	0	0
yiaA	239.1	239.4	239.7	243.5	239.5	238.1	239.45	-0.35	-0.05	0.25	4.05	0.05	-1.35
ybeY	243.6	243.4	243.6	243.7	243.7	244.3	243.65	-0.05	-0.25	-0.05	0.05	0.05	0.65
lptA	243.8	243.8	243.3	243.8	243.8	243.8	243.8	0	0	-0.5	0	0	0
yccF	244	244.2	244	244.2	244.2	244.2	244.2	-0.2	0	-0.2	0	0	0
atpI	247.2	247.4	98.9	244.6	244.6	247.2	245.9	1.3	1.5	-147	-1.3	-1.3	1.3
atpF	244.7	244.7	244.7	244.7	244.7	244.7	244.7	0	0	0	0	0	0
yggI	244.8	244.1	243.9	244.7	244.7	244.8	244.7	0.1	-0.6	-0.8	0	0	0.1
hybD	245.6	245.5	246	244.7	244.7	245	245.25	0.35	0.25	0.75	-0.55	-0.55	-0.25
yccU	245.1	245.1	245.6	245.1	245.1	245.1	245.1	0	0	0.5	0	0	0
ybjO	245.7	245.7	245.7	245.4	245.4	246.1	245.7	0	0	0	-0.3	-0.3	0.4
group_7987	245.5	245.5	244.7	245.5	245.5	243.1	245.5	0	0	-0.8	0	0	-2.4
smrA	245.7	245.7	245.7	245.5	245.5	245.7	245.7	0	0	0	-0.2	-0.2	0
nudL	244.7	245.7	245.7	245.7	245.7	245.7	245.7	-1	0	0	0	0	0
iscU	245.8	245.8	245.8	245.8	245.8	245.8	245.8	0	0	0	0	0	0
pal	248.3	248.3	248.3	245.9	248.3	246.6	248.3	0	0	0	-2.4	0	-1.7
ligT	245.2	244.4	245.2	246.1	246.1	241.1	245.2	0	-0.8	0	0.9	0.9	-4.1
yedD	246.4	245.9	246.4	246.4	246.4	246.4	246.4	0	-0.5	0	0	0	0
rplN	246.7	246.7	246.7	246.7	246.7	246.7	246.7	0	0	0	0	0	0
yhfU	247.3	246.2	247.3	246.7	246.7	247.3	247	0.3	-0.8	0.3	-0.3	-0.3	0.3
soxR	247	247	246.7	247.1	247.1	246.7	247	0	0	-0.3	0.1	0.1	-0.3
ytfB	244	243.4	245.9	247.2	247.2	245.9	245.9	-1.9	-2.5	0	1.3	1.3	0
mzrA	247	239.5	247	247.2	247.2	170.3	247	0	-7.5	0	0.2	0.2	-76.7
hypA	246.9	246.9	246.9	247.7	247.7	247.1	247	-0.1	-0.1	-0.1	0.7	0.7	0.1
group_7414	250.3	250.3	250.3	247.8	247.8	250.3	250.3	0	0	0	-2.5	-2.5	0
group_1528	252.8	253.9	254.1	248.1	251.2	250.6	252	0.8	1.9	2.1	-3.9	-0.8	-1.4
marA	249.9	250	250	248.5	248.6	247.7	249.25	0.65	0.75	0.75	-0.75	-0.65	-1.55
nuoE	248.7	248.7	248.7	248.7	248.7	248.7	248.7	0	0	0	0	0	0
nrdI	247.4	245	246.7	248.8	248.8	247.4	247.4	0	-2.4	-0.7	1.4	1.4	0
spy	247.9	247.9	247.9	249	249	249	248.45	-0.55	-0.55	-0.55	0.55	0.55	0.55
ndk	248.1	249.2	248.1	249.2	249.2	249.2	249.2	-1.1	0	-1.1	0	0	0
fliS	248.2	245	248.2	249.6	249.6	248.2	248.2	0	-3.2	0	1.4	1.4	0
rimP	251.2	251.2	251.2	250	250	251.2	251.2	0	0	0	-1.2	-1.2	0
fur	250.2	250.2	250.2	250.2	250.2	250.1	250.2	0	0	0	0	0	-0.1
lspA	250.1	250	249.1	250.3	250.3	250.8	250.2	-0.1	-0.2	-1.1	0.1	0.1	0.6
rpsI	250.3	250.3	250.3	250.3	250.3	250.3	250.3	0	0	0	0	0	0
rpsK	250.8	250.8	250.8	250.8	250.8	250.8	250.8	0	0	0	0	0	0
msrB	250.6	250.9	250.9	250.9	250.9	250.9	250.9	-0.3	0	0	0	0	0
stpA	251	251	251	251	251	251	251	0	0	0	0	0	0
grcA	251.6	251.6	251.6	251.6	251.6	251.6	251.6	0	0	0	0	0	0
accB	251.6	251.6	251.6	251.6	251.6	251.6	251.6	0	0	0	0	0	0
atpH	252.5	252.5	252.5	252.4	252.4	252.5	252.5	0	0	0	-0.1	-0.1	0
gspH	247.8	223.1	249.6	252.6	252.6	249.5	249.55	-1.75	-26.45	0.05	3.05	3.05	-0.05
lptE	249.7	252.4	252.8	252.8	252.8	252.9	252.8	-3.1	-0.4	0	0	0	0.1
yhbT	253	252.6	253	252.8	252.8	253.9	252.9	0.1	-0.3	0.1	-0.1	-0.1	1
bcp	253.9	253.9	253.9	252.9	252.9	253.9	253.9	0	0	0	-1	-1	0
nudB	257.2	255	257.2	254.7	254.7	256.7	255.85	1.35	-0.85	1.35	-1.15	-1.15	0.85
ybeL	254.8	254.8	254.8	254.8	254.8	254.8	254.8	0	0	0	0	0	0
iscR	255.1	255.1	255.1	255.1	255.1	255.1	255.1	0	0	0	0	0	0
slyB	255.1	255.1	255.1	255.1	255.1	255.1	255.1	0	0	0	0	0	0
nuoA	256.4	256.4	256.4	255.5	255.5	256.4	256.4	0	0	0	-0.9	-0.9	0
ybhQ	255.3	256.3	255.3	256.3	256.3	256.8	256.3	-1	0	-1	0	0	0.5
uspA	257.1	257.1	257.1	257.1	257.1	257.1	257.1	0	0	0	0	0	0
yfgM	257.5	257.4	255.6	257.1	257.1	256.4	257.1	0.4	0.3	-1.5	0	0	-0.7
ybjN	257.2	257.2	257.2	257.2	257.2	257.2	257.2	0	0	0	0	0	0
dksA	257.3	257.3	257.3	257.3	257.3	257.3	257.3	0	0	0	0	0	0
ybaK	257.4	255.6	258.2	257.8	257.8	258.3	257.8	-0.4	-2.2	0.4	0	0	0.5
secM	255.6	253.2	255.6	257.9	257.9	258.1	256.75	-1.15	-3.55	-1.15	1.15	1.15	1.35
ahpC	258	256.8	259.2	258	258	258	258	0	-1.2	1.2	0	0	0
osmC	258.3	258.1	258.1	258.1	258.1	258.1	258.1	0.2	0	0	0	0	0
mlaD	256.6	258.2	256.6	258.2	258.2	257.1	257.65	-1.05	0.55	-1.05	0.55	0.55	-0.55
flgB	261	261	261	258.3	258.3	261.8	261	0	0	0	-2.7	-2.7	0.8
creA	258.3	258.7	258.3	258.4	258.4	258.4	258.4	-0.1	0.3	-0.1	0	0	0
dsbE	258.5	258.5	259.6	258.7	258.7	259.4	258.7	-0.2	-0.2	0.9	0	0	0.7
uspC	260.8	260.8	260.8	258.9	258.9	260.8	260.8	0	0	0	-1.9	-1.9	0
yjjB	258.7	258.7	258.7	259	259	258.7	258.7	0	0	0	0.3	0.3	0
marR	258.8	258.8	258.8	259	259	258.8	258.8	0	0	0	0.2	0.2	0
yigA	258.5	255.5	260.8	259.8	259.8	259.1	259.45	-0.95	-3.95	1.35	0.35	0.35	-0.35
lolB	259.6	259.1	259.1	259.9	259.9	259.6	259.6	0	-0.5	-0.5	0.3	0.3	0
ybeM	260.9	261	263.4	260.6	260.6	262.8	260.95	-0.05	0.05	2.45	-0.35	-0.35	1.85
sulA	254.2	260.7	260.7	260.7	260.7	261.6	260.7	-6.5	0	0	0	0	0.9
rlmH	261.1	261.1	261.1	261.1	261.1	261.1	261.1	0	0	0	0	0	0
impB_1	259.9	262.2	260.6	261.3	261.3	259.9	260.95	-1.05	1.25	-0.35	0.35	0.35	-1.05
msrC	260	260.9	260.9	261.6	261.6	260.6	260.9	-0.9	0	0	0.7	0.7	-0.3
yhbS	262.1	262.1	262.7	262.1	262.1	262.1	262.1	0	0	0.6	0	0	0
fliH_2	258.8	256.5	258.8	262.2	260.6	257	258.8	0	-2.3	0	3.4	1.8	-1.8
yfiP	264.6	260	262.1	262.2	262.2	262.7	262.2	2.4	-2.2	-0.1	0	0	0.5
uspF	261.5	262.3	262.4	262.3	262.3	262.4	262.3	-0.8	0	0.1	0	0	0.1
syd	260	258.1	261.7	262.4	262.4	261.3	261.5	-1.5	-3.4	0.2	0.9	0.9	-0.2
rpsL	262.4	262.4	262.4	262.4	262.4	262.4	262.4	0	0	0	0	0	0
folA	262.6	262.3	259.9	262.4	262.4	262.3	262.35	0.25	-0.05	-2.45	0.05	0.05	-0.05
tpx	262.7	260.2	262	262.7	262.7	265.3	262.7	0	-2.5	-0.7	0	0	2.6
rplK	263.1	263.1	263.1	263.1	263.1	263.1	263.1	0	0	0	0	0	0
yqjI	262.3	262.6	262.5	263.3	263.3	263	262.8	-0.5	-0.2	-0.3	0.5	0.5	0.2
flgC	263.4	263.4	263.4	263.4	263.4	263.4	263.4	0	0	0	0	0	0
lolA	262.6	263.7	263.7	263.5	263.5	261.8	263.5	-0.9	0.2	0.2	0	0	-1.7
pqiC	262.1	263.6	263.6	263.6	263.6	263.6	263.6	-1.5	0	0	0	0	0
hpt	263.8	263.8	263.8	263.7	263.7	263.9	263.8	0	0	0	-0.1	-0.1	0.1
yhhY	261	264	261.3	263.8	263.8	265.7	263.8	-2.8	0.2	-2.5	0	0	1.9
ves	262.4	265.1	265.1	263.9	263.9	263.5	263.9	-1.5	1.2	1.2	0	0	-0.4
lrp	264	264	264	264	264	264	264	0	0	0	0	0	0
chrR	266.4	266.4	265.1	264	261.4	266.4	265.75	0.65	0.65	-0.65	-1.75	-4.35	0.65
secB	263.3	263.3	263.3	264.3	264.3	263.3	263.3	0	0	0	1	1	0
yraP	265.7	265.7	265.7	265.5	265.5	265.5	265.6	0.1	0.1	0.1	-0.1	-0.1	-0.1
fabZ	265.6	265.6	265.6	265.6	265.6	265.6	265.6	0	0	0	0	0	0
yehD_2	266.1	261.3	266.9	265.6	265.6	265.1	265.6	0.5	-4.3	1.3	0	0	-0.5
yicN	266.1	265.2	265.2	265.8	265.8	265.8	265.8	0.3	-0.6	-0.6	0	0	0
yjfJ	262.7	269.3	267.1	266.2	266.2	268.7	266.65	-3.95	2.65	0.45	-0.45	-0.45	2.05
mgsA	266.2	266.2	266.2	266.2	266.2	266.1	266.2	0	0	0	0	0	-0.1
yaeQ	266.6	266.6	265.1	266.4	266.4	266.9	266.5	0.1	0.1	-1.4	-0.1	-0.1	0.4
rplP	266.6	266.6	266.6	266.6	266.6	266.6	266.6	0	0	0	0	0	0
dsbB	266.9	240.2	266.7	267.1	267.1	267.3	267	-0.1	-26.8	-0.3	0.1	0.1	0.3
rimM	267.7	267.4	267.5	267.4	267.4	267.4	267.4	0.3	0	0.1	0	0	0
ygeR	504	504	504	267.4	503.5	268.9	503.75	0.25	0.25	0.25	-236.35	-0.25	-234.85
rnhA	265.8	267.2	267.2	267.5	267.5	55.5	267.2	-1.4	0	0	0.3	0.3	-211.7
matP	266.5	267.6	267.6	267.6	267.6	267.6	267.6	-1.1	0	0	0	0	0
bfr	268.2	268.2	268.2	268	268	268.2	268.2	0	0	0	-0.2	-0.2	0
flgD	268.5	268.7	268.5	268.5	268.5	267.9	268.5	0	0.2	0	0	0	-0.6
yhhA	268.4	269.3	268.4	268.7	268.7	268.7	268.7	-0.3	0.6	-0.3	0	0	0
asnC	270.4	270.4	270.4	268.7	268.7	270.4	270.4	0	0	0	-1.7	-1.7	0
sbmC	268.3	268.3	268.3	268.9	268.9	270.3	268.6	-0.3	-0.3	-0.3	0.3	0.3	1.7
nudD	268.7	270	266.8	268.9	268.9	269.5	268.9	-0.2	1.1	-2.1	0	0	0.6
coaD	270	269.6	269.5	270	270	270	270	0	-0.4	-0.5	0	0	0
yphA	273.2	271.9	273.2	270.1	269.8	273.8	272.55	0.65	-0.65	0.65	-2.45	-2.75	1.25
eefR	273.2	272.5	273.2	270.1	270.1	269.2	271.3	1.9	1.2	1.9	-1.2	-1.2	-2.1
ydjA	270	268.1	270	270.2	270.2	271.3	270.1	-0.1	-2	-0.1	0.1	0.1	1.2
yjjX	272.4	273.4	272.7	271.1	271.1	269.9	271.75	0.65	1.65	0.95	-0.65	-0.65	-1.85
yqiA	271.4	271.4	271.4	271.4	271.4	271.4	271.4	0	0	0	0	0	0
nsrR	271.4	271.4	271.4	271.4	271.4	271.4	271.4	0	0	0	0	0	0
fau	275.5	285.4	272.9	271.7	271.7	275	273.95	1.55	11.45	-1.05	-2.25	-2.25	1.05
yqhA	272.3	272.3	272.3	272.3	272.3	272.3	272.3	0	0	0	0	0	0
rhtC	275.5	275.5	275.5	272.8	272.8	271.9	274.15	1.35	1.35	1.35	-1.35	-1.35	-2.25
yjfI	267.5	267.4	267.3	273.1	273.1	272.6	270.05	-2.55	-2.65	-2.75	3.05	3.05	2.55
smpB	273.4	273.4	273.4	273.4	273.4	273.4	273.4	0	0	0	0	0	0
gspC	274.6	272.3	274	273.5	273.5	259.5	273.5	1.1	-1.2	0.5	0	0	-14
alaE	274.1	273.8	274.1	273.8	273.8	273.7	273.8	0.3	0	0.3	0	0	-0.1
ftnA	274.2	274.1	274.2	274.1	274.1	251.2	274.1	0.1	0	0.1	0	0	-22.9
ispF	274.5	274.5	274.5	274.5	274.5	274.5	274.5	0	0	0	0	0	0
lemA	273.5	272.9	273.6	274.6	274.6	273.1	273.55	-0.05	-0.65	0.05	1.05	1.05	-0.45
ygaP	275	274.1	275.5	274.8	274.8	274.8	274.8	0.2	-0.7	0.7	0	0	0
dps	275	275	275	275	275	275	275	0	0	0	0	0	0
kdsC	275.1	275.2	275.2	275.2	275.2	276.5	275.2	-0.1	0	0	0	0	1.3
ebgC	275.4	275.5	275.4	275.5	275.5	275.4	275.45	-0.05	0.05	-0.05	0.05	0.05	-0.05
eamB	278.5	277.4	278.5	275.7	275.7	276.8	277.1	1.4	0.3	1.4	-1.4	-1.4	-0.3
citX	273.8	272.9	275.8	275.8	275.8	275.8	275.8	-2	-2.9	0	0	0	0
rplM	278.1	276.1	278.1	276.1	276.1	278.1	277.1	1	-1	1	-1	-1	1
ppiA	276.2	276.2	276.2	276.2	275.3	274.9	276.2	0	0	0	0	-0.9	-1.3
ulaC	272.1	272.1	270.8	276.3	276.3	268.8	272.1	0	0	-1.3	4.2	4.2	-3.3
yciB	277.4	277	277.4	276.3	276.3	276.2	276.65	0.75	0.35	0.75	-0.35	-0.35	-0.45
sodC	276.6	275.1	277	276.4	276.4	277.8	276.5	0.1	-1.4	0.5	-0.1	-0.1	1.3
dut	277.1	277.1	277.1	277.1	277.1	277.1	277.1	0	0	0	0	0	0
pyrI	277.4	277.3	277.3	277.1	277.1	277.4	277.3	0.1	0	0	-0.2	-0.2	0.1
ssb	277.7	277.7	277.7	277.1	277.1	277.7	277.7	0	0	0	-0.6	-0.6	0
greB	276.8	277.2	277.2	277.2	277.2	277.2	277.2	-0.4	0	0	0	0	0
cheZ	277.5	277.5	277.3	277.5	277.5	278.3	277.5	0	0	-0.2	0	0	0.8
mepH	276.3	277.3	295	277.8	277.8	295.2	277.8	-1.5	-0.5	17.2	0	0	17.4
seqA	276.8	276.8	277.5	277.8	277.8	276.8	277.15	-0.35	-0.35	0.35	0.65	0.65	-0.35
ibpB	279	279	278.2	277.9	277.9	278.2	278.2	0.8	0.8	0	-0.3	-0.3	0
tadA	288.7	288.6	288.7	278.2	288.7	288.7	288.7	0	-0.1	0	-10.5	0	0
ybjX	280	261.7	281.4	278.3	278.3	280.7	279.15	0.85	-17.45	2.25	-0.85	-0.85	1.55
dmsD	277.2	277.3	277.5	278.5	278.5	278.2	277.85	-0.65	-0.55	-0.35	0.65	0.65	0.35
trmL	278.2	278.2	278.2	278.5	278.5	278.2	278.2	0	0	0	0.3	0.3	0
acpT	281.1	280.4	280.6	278.8	278.8	278.7	279.6	1.5	0.8	1	-0.8	-0.8	-0.9
lptC	279	279	279	279	279	279	279	0	0	0	0	0	0
glmS_2	278	277.9	278.7	279.6	279.6	277.6	278.35	-0.35	-0.45	0.35	1.25	1.25	-0.75
ydcN	278.4	280.5	280.2	279.6	279.6	283.1	279.9	-1.5	0.6	0.3	-0.3	-0.3	3.2
flgH	280.3	279.6	280.3	279.6	279.6	279.7	279.65	0.65	-0.05	0.65	-0.05	-0.05	0.05
nrdG	279.9	278.5	279.9	279.9	279.9	279.5	279.9	0	-1.4	0	0	0	-0.4
hdeD	279.2	279.2	279.2	280	280	280.5	279.6	-0.4	-0.4	-0.4	0.4	0.4	0.9
fliZ	280.9	281.1	279.3	280	280	266.9	280	0.9	1.1	-0.7	0	0	-13.1
yceI	280.3	279.3	280.3	280.3	280.3	280.8	280.3	0	-1	0	0	0	0.5
kpdB	279	278.8	279	280.5	280.5	280.7	279.75	-0.75	-0.95	-0.75	0.75	0.75	0.95
nrfB	280.7	280.7	279.2	280.5	280.5	280.2	280.5	0.2	0.2	-1.3	0	0	-0.3
yadI	284.1	286.9	286.9	280.6	280.6	281	282.55	1.55	4.35	4.35	-1.95	-1.95	-1.55
wrbA	280.6	280.7	280.7	280.7	280.7	281.1	280.7	-0.1	0	0	0	0	0.4
yceJ	278.2	281.6	280.7	280.8	280.8	282.6	280.8	-2.6	0.8	-0.1	0	0	1.8
mntR	281.6	282.4	282.4	281	281	281.4	281.5	0.1	0.9	0.9	-0.5	-0.5	-0.1
ygiM	280.1	280.8	280.1	281.1	281.1	283.1	280.95	-0.85	-0.15	-0.85	0.15	0.15	2.15
argR	281.8	281.8	281.8	281.8	281.4	281.8	281.8	0	0	0	0	-0.4	0
yafS	282.3	282.3	282.2	281.8	281.8	120.5	282	0.3	0.3	0.2	-0.2	-0.2	-161.5
ilvH	283.7	283.7	283.7	281.9	281.9	281.6	282.8	0.9	0.9	0.9	-0.9	-0.9	-1.2
ubiJ	281.7	284.8	281.9	282.2	282.2	284.5	282.2	-0.5	2.6	-0.3	0	0	2.3
hflD	283.8	282.2	282.2	282.2	282.2	282.2	282.2	1.6	0	0	0	0	0
def	282.3	282.3	282.3	282.3	282.3	282.3	282.3	0	0	0	0	0	0
fic	280.3	281.5	281.5	282.4	282.4	282.6	281.95	-1.65	-0.45	-0.45	0.45	0.45	0.65
cobS	279.2	279.6	278	282.5	282.5	282.9	281.05	-1.85	-1.45	-3.05	1.45	1.45	1.85
napB	282.1	282.1	281.6	282.7	282.7	282.1	282.1	0	0	-0.5	0.6	0.6	0
nfsB	283.4	280.9	282.7	282.8	282.8	280.3	282.75	0.65	-1.85	-0.05	0.05	0.05	-2.45
ycbK	282.3	282.3	282.3	283.3	283.3	283.3	282.8	-0.5	-0.5	-0.5	0.5	0.5	0.5
ycfJ	283.3	282.6	283.3	283.3	283.3	282	283.3	0	-0.7	0	0	0	-1.3
caiF	282.1	282.9	283.6	283.9	283.9	282.9	283.25	-1.15	-0.35	0.35	0.65	0.65	-0.35
ygaU	283.9	283.9	283.9	283.9	283.9	284.7	283.9	0	0	0	0	0	0.8
moaB	284.1	284.3	284.3	284.1	284.1	284.1	284.1	0	0.2	0.2	0	0	0
yjgM	285.2	285.6	284.9	284.1	284.1	285	284.95	0.25	0.65	-0.05	-0.85	-0.85	0.05
queE	284.5	284.2	284.8	284.5	284.5	282.8	284.5	0	-0.3	0.3	0	0	-1.7
narP	284.6	284.6	284.6	284.6	284.6	284.4	284.6	0	0	0	0	0	-0.2
yedZ	282.6	282.3	283.9	284.8	284.8	284.5	284.2	-1.6	-1.9	-0.3	0.6	0.6	0.3
gloA	283.4	283.4	283.4	284.8	284.8	283.4	283.4	0	0	0	1.4	1.4	0
ruvC	285	285	285	285	285	285	285	0	0	0	0	0	0
uspG	281.3	281.3	281.3	285.2	285.2	281.3	281.3	0	0	0	3.9	3.9	0
csgF	285.5	284.8	279.3	285.3	285.3	285.3	285.3	0.2	-0.5	-6	0	0	0
kefG	285.6	285.6	285.6	285.3	285.3	233.2	285.45	0.15	0.15	0.15	-0.15	-0.15	-52.25
hemG	285	287.1	285.3	285.4	285.4	285.3	285.35	-0.35	1.75	-0.05	0.05	0.05	-0.05
osmY	285.2	285.4	285.2	285.4	285.4	285.4	285.4	-0.2	0	-0.2	0	0	0
yhdE	286.3	286.2	288.3	285.5	285.5	286.9	286.25	0.05	-0.05	2.05	-0.75	-0.75	0.65
ygiB	264.6	263.9	189.9	285.6	285.6	264.6	264.6	0	-0.7	-74.7	21	21	0
kpsU	289.8	289.9	291.1	286.6	286.6	122.9	288.2	1.6	1.7	2.9	-1.6	-1.6	-165.3
ycdZ	286.8	287.9	287.9	287	287	287.8	287.4	-0.6	0.5	0.5	-0.4	-0.4	0.4
wcaE	287.6	283.5	287.1	287.1	285.1	286.9	287	0.6	-3.5	0.1	0.1	-1.9	-0.1
yaaI	289.5	285	290.3	287.2	287.2	289.4	288.3	1.2	-3.3	2	-1.1	-1.1	1.1
ytjC	287.3	287.4	287.4	287.5	287.5	287.4	287.4	-0.1	0	0	0.1	0.1	0
ppiB	287.6	287.6	287.5	287.6	287.6	285.7	287.6	0	0	-0.1	0	0	-1.9
ybgF	287.6	287.1	287.3	287.9	288.1	287.7	287.65	-0.05	-0.55	-0.35	0.25	0.45	0.05
yqeH	285	184.2	317	288.1	288.1	315.5	288.1	-3.1	-103.9	28.9	0	0	27.4
ymdB	286.7	289.1	288.3	288.3	288.3	289.3	288.3	-1.6	0.8	0	0	0	1
yqaB	288.8	289.2	288.2	288.3	288.3	287.5	288.3	0.5	0.9	-0.1	0	0	-0.8
hisH	287.4	289.2	289.8	288.5	288.5	289.2	288.85	-1.45	0.35	0.95	-0.35	-0.35	0.35
kdpC	285.3	286.3	286.1	288.6	288.6	288.7	287.45	-2.15	-1.15	-1.35	1.15	1.15	1.25
yqgE	290.4	289	289	289.7	289.7	289	289.35	1.05	-0.35	-0.35	0.35	0.35	-0.35
grpE	281.2	302	281.2	289.9	289.9	289.1	289.5	-8.3	12.5	-8.3	0.4	0.4	-0.4
greA	290.4	290.4	290.4	290.4	290.4	290.4	290.4	0	0	0	0	0	0
apt	290.9	290.9	290.9	290.9	290.9	290.9	290.9	0	0	0	0	0	0
csgA	293.6	289.3	293.6	290.9	290.9	293.6	292.25	1.35	-2.95	1.35	-1.35	-1.35	1.35
ubiX	291.1	291.4	292.1	291.1	291.1	288.8	291.1	0	0.3	1	0	0	-2.3
gntK	291.3	291.3	291.3	291.3	291.3	291.3	291.3	0	0	0	0	0	0
pncC	294.7	297.2	294.7	292.2	292.2	194.5	293.45	1.25	3.75	1.25	-1.25	-1.25	-98.95
nudI	291.7	289.9	289.4	292.4	292.4	288	290.8	0.9	-0.9	-1.4	1.6	1.6	-2.8
gspL	291.5	290.3	287.2	292.5	292.9	286.5	290.9	0.6	-0.6	-3.7	1.6	2	-4.4
gmhB	293.1	292.6	293.1	293	293	293.1	293.05	0.05	-0.45	0.05	-0.05	-0.05	0.05
nadD	293.2	293.2	290.3	293.2	293.2	290.9	293.2	0	0	-2.9	0	0	-2.3
rsxG	292.2	293.1	293.1	293.8	293.8	294	293.45	-1.25	-0.35	-0.35	0.35	0.35	0.55
nuoJ	293.9	292.6	293.9	293.9	293.9	293.9	293.9	0	-1.3	0	0	0	0
mlaC	294.1	294.1	294.1	293.9	293.9	293.9	294	0.1	0.1	0.1	-0.1	-0.1	-0.1
dgoA	289.5	294.3	294.3	294.2	294.2	294.3	294.25	-4.75	0.05	0.05	-0.05	-0.05	0.05
rhtB	295.3	294.4	295.3	294.4	294.4	294	294.4	0.9	0	0.9	0	0	-0.4
rpsG	294.6	294.6	294.6	294.6	294.6	294.6	294.6	0	0	0	0	0	0
pppA	298	296.5	297.6	294.7	294.7	249.8	295.6	2.4	0.9	2	-0.9	-0.9	-45.8
lpoB	295.4	295.4	294.6	294.8	294.8	295.1	294.95	0.45	0.45	-0.35	-0.15	-0.15	0.15
rplJ	294.9	294.9	294.9	294.9	294.9	294.9	294.9	0	0	0	0	0	0
yedQ	293.7	294.3	294.5	295	295	293.2	294.4	-0.7	-0.1	0.1	0.6	0.6	-1.2
mntP	293.2	293.2	293.2	295.3	295.3	294.5	293.85	-0.65	-0.65	-0.65	1.45	1.45	0.65
maa	291.6	293.5	293.7	295.4	295.4	295.4	294.55	-2.95	-1.05	-0.85	0.85	0.85	0.85
yeeN	296.1	296.4	296.2	296.2	296.2	296.2	296.2	-0.1	0.2	0	0	0	0
entH	297.8	295.7	297.8	296.2	296.2	296.9	296.55	1.25	-0.85	1.25	-0.35	-0.35	0.35
yecM	298	297.5	298	296.2	296.2	294.9	296.85	1.15	0.65	1.15	-0.65	-0.65	-1.95
ccmA	299.2	299.7	299.1	296.6	296.6	299.2	299.15	0.05	0.55	-0.05	-2.55	-2.55	0.05
pduO	293.8	290.6	296.2	296.7	296.7	290.6	295	-1.2	-4.4	1.2	1.7	1.7	-4.4
eutP	294.7	295.4	294.7	297.3	297.3	290.3	295.05	-0.35	0.35	-0.35	2.25	2.25	-4.75
ygjP	298.3	297.8	297.1	297.9	297.9	298.3	297.9	0.4	-0.1	-0.8	0	0	0.4
ompW	299.4	298.6	300	298	298	300	299	0.4	-0.4	1	-1	-1	1
gpt	298.1	298.1	298.1	298.1	298.1	298.1	298.1	0	0	0	0	0	0
yjbF	294.4	298.3	297.4	298.3	298.3	299.2	298.3	-3.9	0	-0.9	0	0	0.9
yeaY	300	300	298.1	298.3	298.3	296.5	298.3	1.7	1.7	-0.2	0	0	-1.8
yohD	299.2	304.7	303.9	298.5	298.5	305.5	301.55	-2.35	3.15	2.35	-3.05	-3.05	3.95
yohC	298.7	298.7	297.7	298.7	298.7	298.7	298.7	0	0	-1	0	0	0
yfgI	301.2	296.1	295.9	298.7	298.7	299.5	298.7	2.5	-2.6	-2.8	0	0	0.8
yjdN	297.9	290.7	299.6	298.8	298.8	300.1	298.8	-0.9	-8.1	0.8	0	0	1.3
ydcZ	300.7	300.7	300.7	298.9	298.9	299.4	300.05	0.65	0.65	0.65	-1.15	-1.15	-0.65
ybjP	298.8	298.8	298.8	299.5	299.5	297.7	298.8	0	0	0	0.7	0.7	-1.1
flgA	300.4	302.6	301.5	299.7	299.7	299.7	300.05	0.35	2.55	1.45	-0.35	-0.35	-0.35
wcaB	310	308	309.6	300	300	308.2	308.1	1.9	-0.1	1.5	-8.1	-8.1	0.1
pgsA	300.2	300.2	300.2	300.2	300.2	300.2	300.2	0	0	0	0	0	0
hisI	296	291.2	299.4	300.3	300.3	300.4	299.85	-3.85	-8.65	-0.45	0.45	0.45	0.55
yniB	302.9	301.4	301.2	300.8	300.8	302	301.3	1.6	0.1	-0.1	-0.5	-0.5	0.7
yceF	301.1	301.1	301.9	301.1	301.1	301.3	301.1	0	0	0.8	0	0	0.2
modB	301.3	301.3	301.3	301.3	301.3	301.3	301.3	0	0	0	0	0	0
yigZ	301.4	299.4	301.6	301.3	301.3	302	301.35	0.05	-1.95	0.25	-0.05	-0.05	0.65
rplF	301.4	301.4	301.4	301.4	301.4	301.5	301.4	0	0	0	0	0	0.1
ivy	302.6	311	311.7	301.6	301.6	277.4	302.1	0.5	8.9	9.6	-0.5	-0.5	-24.7
group_6975	301.9	301.9	301.9	301.9	301.9	301.9	301.9	0	0	0	0	0	0
ampD	302.2	301.9	302.3	302.5	302.5	281.7	302.25	-0.05	-0.35	0.05	0.25	0.25	-20.55
yiiQ	302.9	300.3	302.9	302.6	302.6	302.9	302.75	0.15	-2.45	0.15	-0.15	-0.15	0.15
rsmD	304	304	304	302.9	302.9	304	304	0	0	0	-1.1	-1.1	0
xdhC	301.8	298	301.8	303	303	304.7	302.4	-0.6	-4.4	-0.6	0.6	0.6	2.3
crr	303	303	303	303	303	303	303	0	0	0	0	0	0
ycgM	301.9	301.8	301.9	303.1	303.1	303.1	302.5	-0.6	-0.7	-0.6	0.6	0.6	0.6
minC	305.2	305.2	305.2	303.4	303.4	303.7	304.45	0.75	0.75	0.75	-1.05	-1.05	-0.75
mprA	302.4	303.5	303.5	303.9	303.9	303.5	303.5	-1.1	0	0	0.4	0.4	0
tmk	305.8	305.8	305.8	304.2	304.2	305.8	305.8	0	0	0	-1.6	-1.6	0
rppH	305	305	305	305	305	305	305	0	0	0	0	0	0
coaE	308.7	308.7	308.7	305.7	305.7	306.7	307.7	1	1	1	-2	-2	-1
ygjV	304.1	304.5	304.1	306.5	306.5	304.1	304.3	-0.2	0.2	-0.2	2.2	2.2	-0.2
yhgN	306.6	306.6	306.6	306.5	306.5	306.5	306.55	0.05	0.05	0.05	-0.05	-0.05	-0.05
gcvR	307.4	307.4	307.4	306.7	306.7	307	307.2	0.2	0.2	0.2	-0.5	-0.5	-0.2
ybgJ	307.7	308.1	308.9	306.8	306.8	308.9	307.9	-0.2	0.2	1	-1.1	-1.1	1
yeaK	307.6	307.7	307.4	307	307	306.8	307.2	0.4	0.5	0.2	-0.2	-0.2	-0.4
fldB	307	307	306.5	307.1	307.1	307.7	307.05	-0.05	-0.05	-0.55	0.05	0.05	0.65
ychE	307.1	307.1	307.1	307.2	307.2	306.8	307.1	0	0	0	0.1	0.1	-0.3
ycdY	309.2	309.6	309.6	307.5	307.5	308.5	308.85	0.35	0.75	0.75	-1.35	-1.35	-0.35
gst	309.1	309.1	307.4	307.7	307.7	308.7	308.2	0.9	0.9	-0.8	-0.5	-0.5	0.5
rsxB	307.9	307.9	307.9	308	308	308	307.95	-0.05	-0.05	-0.05	0.05	0.05	0.05
allA	308	309.5	309.5	308.2	308.2	309.5	308.85	-0.85	0.65	0.65	-0.65	-0.65	0.65
proQ	309	306.9	309	308.3	308.3	308.3	308.3	0.7	-1.4	0.7	0	0	0
nudE	308.7	308.3	308.3	308.4	308.5	308.3	308.35	0.35	-0.05	-0.05	0.05	0.15	-0.05
hycF	308.5	309	308.5	308.5	308.5	308.5	308.5	0	0.5	0	0	0	0
yfaP	305.9	307.9	309.6	308.7	308.7	307.7	308.3	-2.4	-0.4	1.3	0.4	0.4	-0.6
yjaG	309.5	309.2	308.5	308.8	308.8	309.2	309	0.5	0.2	-0.5	-0.2	-0.2	0.2
yecD	315.1	314.1	313.6	308.8	308.8	313.2	313.4	1.7	0.7	0.2	-4.6	-4.6	-0.2
aroK	309.2	309.2	309.2	309.5	309.5	309.2	309.2	0	0	0	0.3	0.3	0
yccT	307.9	307.9	307.9	309.7	309.7	307.9	307.9	0	0	0	1.8	1.8	0
agaV	311.1	309.8	310.8	309.9	309.8	309.3	309.85	1.25	-0.05	0.95	0.05	-0.05	-0.55
moaC	309.6	309.6	309.6	310.1	310.1	309.5	309.6	0	0	0	0.5	0.5	-0.1
rpsE	310.2	310.2	310.2	310.1	310.1	310.2	310.2	0	0	0	-0.1	-0.1	0
slyD	310.4	310.4	310.4	310.4	310.4	310.4	310.4	0	0	0	0	0	0
yiiM	310.2	307.5	310.3	310.6	310.6	313.7	310.45	-0.25	-2.95	-0.15	0.15	0.15	3.25
yadS	310.6	310.6	310.6	310.6	310.6	310.6	310.6	0	0	0	0	0	0
yjdF	304.3	314.6	314.4	310.7	310.7	313.6	312.15	-7.85	2.45	2.25	-1.45	-1.45	1.45
mug	312.8	311.8	309.9	311.5	311.5	312.6	311.65	1.15	0.15	-1.75	-0.15	-0.15	0.95
sodB	310.6	310.5	310.6	311.7	311.7	310.6	310.6	0	-0.1	0	1.1	1.1	0
rimJ	309.9	309.9	309.9	311.9	311.9	311.9	310.9	-1	-1	-1	1	1	1
hyaD	312.7	312.7	312.7	312.1	312.1	311.1	312.4	0.3	0.3	0.3	-0.3	-0.3	-1.3
tag	314.6	311.9	311.9	312.1	312.1	313.9	312.1	2.5	-0.2	-0.2	0	0	1.8
dsbC	313	313	313	312.3	312.3	312.5	312.75	0.25	0.25	0.25	-0.45	-0.45	-0.25
yibF	311.3	311.6	312.1	312.4	312.4	311.6	311.85	-0.55	-0.25	0.25	0.55	0.55	-0.25
pth	312.9	312.9	312.9	312.9	312.9	312.9	312.9	0	0	0	0	0	0
eco	313.8	313.8	314.4	313.1	313.1	314.3	313.8	0	0	0.6	-0.7	-0.7	0.5
rseA	314.7	316.1	314.7	313.2	313.2	316.1	314.7	0	1.4	0	-1.5	-1.5	1.4
yfaZ	315.9	318.7	315.1	313.3	313.3	311.7	314.2	1.7	4.5	0.9	-0.9	-0.9	-2.5
rsd	310.7	310.7	313.4	313.4	313.4	313.4	313.4	-2.7	-2.7	0	0	0	0
hybE	313.4	309.9	313.4	313.4	313.4	310.7	313.4	0	-3.5	0	0	0	-2.7
yieH	313.4	312.5	313.4	313.4	313.4	312.8	313.4	0	-0.9	0	0	0	-0.6
ydjX	310.5	308.3	312.2	314	314	307.6	311.35	-0.85	-3.05	0.85	2.65	2.65	-3.75
mnaT	309.6	312.8	314.3	314.2	314.2	312.8	313.5	-3.9	-0.7	0.8	0.7	0.7	-0.7
yicG	314.9	314.9	314.9	314.9	314.9	315.2	314.9	0	0	0	0	0	0.3
folE	315.1	315.1	315.1	315.1	315.1	315.1	315.1	0	0	0	0	0	0
yfbU	315.2	315.2	315.2	315.2	315.2	315.2	315.2	0	0	0	0	0	0
ugpQ	315.4	316.1	320	315.3	315.3	320.5	315.75	-0.35	0.35	4.25	-0.45	-0.45	4.75
fliY	320.5	320.5	320.5	315.4	315.4	307	317.95	2.55	2.55	2.55	-2.55	-2.55	-10.95
argO	317.7	318.5	248.6	315.5	315.5	318.8	316.6	1.1	1.9	-68	-1.1	-1.1	2.2
mtlR	315.9	317.7	315.9	315.9	315.9	315.9	315.9	0	1.8	0	0	0	0
yfcG	317.3	314.9	316.3	316	316	319.5	316.15	1.15	-1.25	0.15	-0.15	-0.15	3.35
dcd	315.5	316.1	316.1	316.1	316.1	315.5	316.1	-0.6	0	0	0	0	-0.6
yfcD	316.4	316.4	316.4	316.2	316.2	316.4	316.4	0	0	0	-0.2	-0.2	0
rutR	316	316	316	316.4	316.4	316	316	0	0	0	0.4	0.4	0
yijF	315.4	315.8	316.1	316.8	317	318.1	316.45	-1.05	-0.65	-0.35	0.35	0.55	1.65
ybhB	316.8	316.8	316.8	316.8	316.8	312.7	316.8	0	0	0	0	0	-4.1
yiaD	317.2	317.2	317.2	317.2	317.2	317.2	317.2	0	0	0	0	0	0
speG	317.4	317.4	317.4	317.4	317.4	317.4	317.4	0	0	0	0	0	0
group_1200	321.8	318.7	318.3	317.4	317.4	321.3	318.5	3.3	0.2	-0.2	-1.1	-1.1	2.8
ybjG	318	315.3	317.5	317.7	317.9	316.2	317.6	0.4	-2.3	-0.1	0.1	0.3	-1.4
sodA	318.2	318.3	317.3	317.8	317.8	318.5	318	0.2	0.3	-0.7	-0.2	-0.2	0.5
ppa	317.8	317.9	317.8	317.9	317.9	317.9	317.9	-0.1	0	-0.1	0	0	0
yqfA	318.6	318	318.7	318	318	317.9	318	0.6	0	0.7	0	0	-0.1
ssuE	317.6	311.9	317.6	318.1	318.1	316.8	317.6	0	-5.7	0	0.5	0.5	-0.8
eda	318.1	318.1	317.6	318.1	318.1	318.1	318.1	0	0	-0.5	0	0	0
pagP	317.8	318.7	313.5	318.5	318.5	320.5	318.5	-0.7	0.2	-5	0	0	2
gph	318.1	319.3	316.7	318.5	318.5	319.4	318.5	-0.4	0.8	-1.8	0	0	0.9
zupT	318.6	318.1	316.5	318.6	318.6	318.1	318.35	0.25	-0.25	-1.85	0.25	0.25	-0.25
frr	318.6	318.6	318.6	318.6	318.6	319.2	318.6	0	0	0	0	0	0.6
ftsQ	319.2	319.2	319.2	319.2	319.5	319.2	319.2	0	0	0	0	0.3	0
yigB	320.8	319.3	320.3	319.6	319.6	320	319.8	1	-0.5	0.5	-0.2	-0.2	0.2
hycI	318.1	319.5	318.1	319.7	319.7	318.6	319.05	-0.95	0.45	-0.95	0.65	0.65	-0.45
fre	319.7	319.7	319.7	320.2	320.2	318.5	319.7	0	0	0	0.5	0.5	-1.2
fabA	320.6	319.6	320.6	320.6	320.6	319.6	320.6	0	-1	0	0	0	-1
yfhG	296.8	321.4	321.4	321	321	317.3	321	-24.2	0.4	0.4	0	0	-3.7
leuE	320.9	320.6	320.9	321	321	320.6	320.9	0	-0.3	0	0.1	0.1	-0.3
yfgH	320.1	319.6	314.5	321.1	321.1	319.1	319.85	0.25	-0.25	-5.35	1.25	1.25	-0.75
btuF	320.5	320.9	319	321.2	320	278.8	320.25	0.25	0.65	-1.25	0.95	-0.25	-41.45
yrbL	321.6	322.4	321.6	321.2	321.2	322.3	321.6	0	0.8	0	-0.4	-0.4	0.7
yggD	323.3	324.7	323.8	321.7	321.7	322.8	323.05	0.25	1.65	0.75	-1.35	-1.35	-0.25
yddH	397	399	391.9	322	322	322	356.95	40.05	42.05	34.95	-34.95	-34.95	-34.95
ruvA	324.1	324.1	323.6	322.4	322.4	323.4	323.5	0.6	0.6	0.1	-1.1	-1.1	-0.1
ygaZ	322.9	322.6	329.8	322.7	322.7	322.9	322.8	0.1	-0.2	7	-0.1	-0.1	0.1
nuoI	323	323	323	323	323	323	323	0	0	0	0	0	0
dhaL	321.9	321.2	321.9	323.1	323.1	321.2	321.9	0	-0.7	0	1.2	1.2	-0.7
yehT	323.3	323.3	323.3	323.3	323.3	323.3	323.3	0	0	0	0	0	0
hycA	323.6	322.9	323.6	323.3	323.3	313.7	323.3	0.3	-0.4	0.3	0	0	-9.6
mlrA	327.5	325.8	327.5	323.5	323.5	326.2	326	1.5	-0.2	1.5	-2.5	-2.5	0.2
ribC	323.9	323.9	323.9	323.9	323.9	321.1	323.9	0	0	0	0	0	-2.8
yfeY	319.2	319.6	319.3	324	322.4	324.9	321	-1.8	-1.4	-1.7	3	1.4	3.9
luxS	324.1	324.1	324.1	324.1	324.1	322.1	324.1	0	0	0	0	0	-2
yjbG	326.7	321.9	323.6	324.9	324.9	323.8	324.35	2.35	-2.45	-0.75	0.55	0.55	-0.55
yehP	637.2	634.1	637.5	325	636	271.7	635.05	2.15	-0.95	2.45	-310.05	0.95	-363.35
nfuA	325.2	325.2	325.2	325.2	325.2	325.2	325.2	0	0	0	0	0	0
satP	325.5	322.6	324.4	325.5	325.5	324.4	324.95	0.55	-2.35	-0.55	0.55	0.55	-0.55
rdgB	324.9	324.9	324.9	325.8	325.8	324	324.9	0	0	0	0.9	0.9	-0.9
kefF	325.1	326.7	326.7	325.8	325.8	326.7	326.25	-1.15	0.45	0.45	-0.45	-0.45	0.45
yceB	327.2	325.9	325.9	325.9	325.9	327	325.9	1.3	0	0	0	0	1.1
yjdC	326.3	326.2	326.3	326.3	326.3	325.6	326.3	0	-0.1	0	0	0	-0.7
fldA	326.4	326.4	326.4	326.4	326.4	326.4	326.4	0	0	0	0	0	0
ytfJ_1	326.5	326.5	326.5	326.5	326.5	326.5	326.5	0	0	0	0	0	0
nudK	327.4	327.4	327.1	326.6	326.6	325.2	326.85	0.55	0.55	0.25	-0.25	-0.25	-1.65
citB	327.1	327.1	327.1	327.4	327.3	327.4	327.2	-0.1	-0.1	-0.1	0.2	0.1	0.2
ftnB	328.5	328.5	328.5	327.4	327.4	328.5	328.5	0	0	0	-1.1	-1.1	0
nudF	328.6	326.6	328.6	327.7	327.7	328.6	328.15	0.45	-1.55	0.45	-0.45	-0.45	0.45
recO	329.8	331.4	329.8	328.1	328.1	330.3	329.8	0	1.6	0	-1.7	-1.7	0.5
yfhR	326.4	328.1	330.5	328.5	328.5	326.5	328.3	-1.9	-0.2	2.2	0.2	0.2	-1.8
ccmB	328.3	328.8	328.3	328.8	328.8	328.3	328.55	-0.25	0.25	-0.25	0.25	0.25	-0.25
pabA	325.4	327.3	327.3	329	329	328	327.65	-2.25	-0.35	-0.35	1.35	1.35	0.35
yccA	329.3	329.3	329.3	329.3	329.3	329.3	329.3	0	0	0	0	0	0
pepE	333.2	330	328.8	329.3	329.3	328.4	329.3	3.9	0.7	-0.5	0	0	-0.9
rsmG	329.2	329.6	329.6	329.6	329.6	328.7	329.6	-0.4	0	0	0	0	-0.9
orn	329.6	329.6	329.6	329.6	329.6	329.6	329.6	0	0	0	0	0	0
basR	329.6	330.1	329.3	329.6	329.6	329.4	329.6	0	0.5	-0.3	0	0	-0.2
azoR	328.6	327.2	330.2	329.9	329.9	330.7	329.9	-1.3	-2.7	0.3	0	0	0.8
yjfK	334.1	334.9	338.9	330	330	330.7	332.4	1.7	2.5	6.5	-2.4	-2.4	-1.7
efp	330.4	330.4	330.4	330.4	330.4	330.4	330.4	0	0	0	0	0	0
puuD	330.9	330.5	328.4	330.5	330.5	328.1	330.5	0.4	0	-2.1	0	0	-2.4
yggE	330.9	330.8	330.8	330.8	330.8	329.9	330.8	0.1	0	0	0	0	-0.9
fdnI	331.6	331.6	331.4	331.6	331.6	331.6	331.6	0	0	-0.2	0	0	0
dcrB	334.5	334.1	334.1	331.7	331.7	334	334.05	0.45	0.05	0.05	-2.35	-2.35	-0.05
diaA	331.9	331.9	331.9	331.9	331.9	331.9	331.9	0	0	0	0	0	0
gstB	330.9	330.9	330.9	332.1	332.1	330.9	330.9	0	0	0	1.2	1.2	0
yabI	332	333.1	332.2	332.2	332.2	332.7	332.2	-0.2	0.9	0	0	0	0.5
pcm	332.4	332.4	332.4	332.4	332.4	332.4	332.4	0	0	0	0	0	0
cybB	165.2	334.3	334.6	332.7	332.7	333.6	333.15	-167.95	1.15	1.45	-0.45	-0.45	0.45
mtfA	333.7	334.8	333.5	333.4	333.4	318.3	333.45	0.25	1.35	0.05	-0.05	-0.05	-15.15
yrfG	332.7	334	334	333.7	333.7	334	333.85	-1.15	0.15	0.15	-0.15	-0.15	0.15
agaB	341.7	340.2	340.3	334	339	340.3	340.25	1.45	-0.05	0.05	-6.25	-1.25	0.05
cheR	336.9	336.6	335.8	334.2	334.2	337.3	336.2	0.7	0.4	-0.4	-2	-2	1.1
rpoE	334.4	334.4	334.4	334.4	334.4	334.4	334.4	0	0	0	0	0	0
ycfQ	332.6	331.7	332.1	334.5	334.5	332.6	332.6	0	-0.9	-0.5	1.9	1.9	0
yniC	333.6	334.7	334	334.6	334.6	336.1	334.6	-1	0.1	-0.6	0	0	1.5
cobC	332	332.1	332	334.9	334.9	330.7	332.05	-0.05	0.05	-0.05	2.85	2.85	-1.35
purN	334.9	335.2	334.1	335.2	335.2	336.3	335.2	-0.3	0	-1.1	0	0	1.1
gltK	334.8	334.5	334.5	335.3	335.3	334.4	334.65	0.15	-0.15	-0.15	0.65	0.65	-0.25
csgD	336	336	336	336	336	336	336	0	0	0	0	0	0
sdiA	339.4	339.4	358.1	336.1	336.1	340.1	339.4	0	0	18.7	-3.3	-3.3	0.7
ydjM	336.4	336.4	336.4	336.4	336.4	335.6	336.4	0	0	0	0	0	-0.8
yfcE	336.5	336.5	336.5	336.5	336.5	336.5	336.5	0	0	0	0	0	0
fxsA	336.1	334.1	334.1	336.6	337.5	337.5	336.35	-0.25	-2.25	-2.25	0.25	1.15	1.15
rnhB	336.7	336.7	336.7	336.7	336.7	339.8	336.7	0	0	0	0	0	3.1
nusG	337.1	337.1	337.1	336.7	336.7	337.1	337.1	0	0	0	-0.4	-0.4	0
yaaW	335.6	336.4	335.6	337	337	335.6	336	-0.4	0.4	-0.4	1	1	-0.4
wecG	338.7	339	335.6	337.1	337.3	340.3	338	0.7	1	-2.4	-0.9	-0.7	2.3
fklB	337.3	337.3	337.3	337.3	337.3	337.3	337.3	0	0	0	0	0	0
leuD	341.6	341	341.6	337.3	337.3	341.4	341.2	0.4	-0.2	0.4	-3.9	-3.9	0.2
puuR	338.9	338.9	338.9	337.7	338.9	338.9	338.9	0	0	0	-1.2	0	0
rlpA	337.1	337.8	253.4	338	338	337.9	337.85	-0.75	-0.05	-84.45	0.15	0.15	0.05
pgpB	336.2	335.4	335.4	338.1	339.4	338.5	337.15	-0.95	-1.75	-1.75	0.95	2.25	1.35
btuR	341.4	339.1	340.5	338.8	338.8	339.9	339.5	1.9	-0.4	1	-0.7	-0.7	0.4
dnaC	337.8	338	338	339.2	339.2	338	338	-0.2	0	0	1.2	1.2	0
flgF	339.1	340	340.1	339.3	339.3	234.8	339.3	-0.2	0.7	0.8	0	0	-104.5
aat	338.8	341.4	340.8	339.5	339.5	341.3	340.15	-1.35	1.25	0.65	-0.65	-0.65	1.15
ispD	340.6	341.5	337.3	340	340	340.7	340.3	0.3	1.2	-3	-0.3	-0.3	0.4
ftsN	340.9	348.3	340.6	340.8	340.8	340.8	340.8	0.1	7.5	-0.2	0	0	0
nlpE	348	349.6	347.4	340.8	340.8	346.8	347.1	0.9	2.5	0.3	-6.3	-6.3	-0.3
gmhA	340.9	340.9	340.9	340.9	340.9	340.9	340.9	0	0	0	0	0	0
yceH	341	341	341	341	341	340	341	0	0	0	0	0	-1
yrdA	338.7	335.1	338.7	341.1	341.1	341	339.85	-1.15	-4.75	-1.15	1.25	1.25	1.15
yedP	339.6	339.7	337.3	341.1	341.1	340.1	339.9	-0.3	-0.2	-2.6	1.2	1.2	0.2
ybaP	342.8	342.6	342.2	341.4	341.4	342.3	342.25	0.55	0.35	-0.05	-0.85	-0.85	0.05
ybcI	344.5	342.6	343.5	341.4	313.4	343.9	343.05	1.45	-0.45	0.45	-1.65	-29.65	0.85
csiE	347	595.7	345.1	341.6	341.3	349.9	346.05	0.95	249.65	-0.95	-4.45	-4.75	3.85
tsaB	343.7	345.1	344	341.8	341.8	343.5	343.6	0.1	1.5	0.4	-1.8	-1.8	-0.1
hydN	342	342	342	342	342	342	342	0	0	0	0	0	0
mdaB	341.8	341.8	338.9	342.1	342.1	342.1	341.95	-0.15	-0.15	-3.05	0.15	0.15	0.15
rplE	343.4	343.4	343.4	343.4	343.4	343.4	343.4	0	0	0	0	0	0
yohK	343.4	343.4	343.4	343.4	343.4	343.4	343.4	0	0	0	0	0	0
bioD	339.2	341.3	339.7	343.9	343.9	341.9	341.6	-2.4	-0.3	-1.9	2.3	2.3	0.3
group_7123	343.3	343.8	341.7	344	344	341.2	343.55	-0.25	0.25	-1.85	0.45	0.45	-2.35
yahD	344.6	343.4	89.3	344.4	344.4	346.5	344.4	0.2	-1	-255.1	0	0	2.1
group_2293	342.5	342.5	342.8	344.9	344.9	343.2	343	-0.5	-0.5	-0.2	1.9	1.9	0.2
hslV	345.2	345.2	345.2	345.2	345.2	345.2	345.2	0	0	0	0	0	0
nemR	346.2	343.9	346	345.2	345.2	347.4	345.6	0.6	-1.7	0.4	-0.4	-0.4	1.8
yfbR	344	344	344	345.6	345.6	342.6	344	0	0	0	1.6	1.6	-1.4
emtA	345.6	345.6	345.6	345.6	345.6	345.6	345.6	0	0	0	0	0	0
wcaF	349.5	349.3	352.1	345.6	350.1	350.2	349.8	-0.3	-0.5	2.3	-4.2	0.3	0.4
dnaI	345.4	344.4	347.1	345.7	345.7	343.8	345.55	-0.15	-1.15	1.55	0.15	0.15	-1.75
ydiY	360.3	345.4	356.1	345.9	345.9	359.3	351	9.3	-5.6	5.1	-5.1	-5.1	8.3
ydfG	343	342.6	342.6	346	346	343.8	343.4	-0.4	-0.8	-0.8	2.6	2.6	0.4
yicR	348.6	348.6	348.4	346.6	346.6	350.3	348.5	0.1	0.1	-0.1	-1.9	-1.9	1.8
nudC	346.3	346.9	346.3	347.1	347.1	346	346.6	-0.3	0.3	-0.3	0.5	0.5	-0.6
wcaA	347.4	344.6	348.5	347.2	347.2	347.2	347.2	0.2	-2.6	1.3	0	0	0
pduT	343.1	344.2	345.6	347.3	347.3	341.7	344.9	-1.8	-0.7	0.7	2.4	2.4	-3.2
acrR	348.3	348.2	348.2	347.7	347.7	348	348.1	0.2	0.1	0.1	-0.4	-0.4	-0.1
yegW	350.7	353.3	352.6	347.7	347.7	354.5	351.65	-0.95	1.65	0.95	-3.95	-3.95	2.85
ybbO	347.4	350.2	350	347.8	347.8	348.9	348.35	-0.95	1.85	1.65	-0.55	-0.55	0.55
msrA	326	348.1	348.7	348	348	322.3	348	-22	0.1	0.7	0	0	-25.7
pspA	349	348.3	349	348.3	348.3	348.3	348.3	0.7	0	0.7	0	0	0
rcdA	346.7	351.4	349.5	348.6	348.4	351.7	349.05	-2.35	2.35	0.45	-0.45	-0.65	2.65
recR	349.8	349.8	349.8	348.6	348.6	349.8	349.8	0	0	0	-1.2	-1.2	0
ysgA	350.7	349	351.9	348.7	348.7	349.8	349.4	1.3	-0.4	2.5	-0.7	-0.7	0.4
flgJ	345.2	346.1	346.1	348.8	348.8	347.9	347	-1.8	-0.9	-0.9	1.8	1.8	0.9
iclR	349.9	349.1	349.1	349.1	349.1	349.1	349.1	0.8	0	0	0	0	0
tesA	350.6	350.6	350.3	349.1	349.1	350.6	350.45	0.15	0.15	-0.15	-1.35	-1.35	0.15
cusR	348.6	348.7	349.2	349.2	349.2	349.2	349.2	-0.6	-0.5	0	0	0	0
waaQ	350.4	351.4	350.6	349.4	349.4	349.2	349.9	0.5	1.5	0.7	-0.5	-0.5	-0.7
fliR	351.7	352.1	350.7	349.5	349.5	351.8	351.2	0.5	0.9	-0.5	-1.7	-1.7	0.6
amiD	354.2	351.8	353.2	349.5	349.5	346.4	350.65	3.55	1.15	2.55	-1.15	-1.15	-4.25
yraR	350.1	349.6	349.8	349.7	349.7	348.8	349.7	0.4	-0.1	0.1	0	0	-0.9
hda	349.8	349.8	349.8	349.8	349.8	349.8	349.8	0	0	0	0	0	0
yhhN	349.9	349.6	349.8	349.9	349.9	349.9	349.9	0	-0.3	-0.1	0	0	0
bglJ	352.1	352.1	352.1	350	350	352.6	352.1	0	0	0	-2.1	-2.1	0.5
kbaY	352.6	353.7	351.9	350	350	353.1	352.25	0.35	1.45	-0.35	-2.25	-2.25	0.85
bacA	349.9	350.7	350.3	350.1	350.1	350.3	350.2	-0.3	0.5	0.1	-0.1	-0.1	0.1
yahC	355.5	356.7	357	350.3	350.3	353.7	354.6	0.9	2.1	2.4	-4.3	-4.3	-0.9
yjjG	352.4	352.4	352.4	351.4	351.4	352.1	352.25	0.15	0.15	0.15	-0.85	-0.85	-0.15
pduE	352.5	353.8	352.8	351.4	351.4	353.9	352.65	-0.15	1.15	0.15	-1.25	-1.25	1.25
fixB	358.5	357.1	357.6	351.6	351.6	356.4	356.75	1.75	0.35	0.85	-5.15	-5.15	-0.35
fliA	351.1	351.7	356.9	351.7	351.7	351.7	351.7	-0.6	0	5.2	0	0	0
rsmJ	352.3	352.2	352	351.9	351.3	351.8	351.95	0.35	0.25	0.05	-0.05	-0.65	-0.15
yadE	347.8	347.8	347.8	352	352	313.2	347.8	0	0	0	4.2	4.2	-34.6
ycfP	352.3	352	352.3	352.4	352.4	352.3	352.3	0	-0.3	0	0.1	0.1	0
rlmA	403	404.5	406.2	352.6	352.6	402.8	402.9	0.1	1.6	3.3	-50.3	-50.3	-0.1
narJ	352.9	352	353.1	352.7	352.7	350.7	352.7	0.2	-0.7	0.4	0	0	-2
lipB	353	353	353	353	353	352	353	0	0	0	0	0	-1
pdxH	353	353.7	354.5	353	353	353.2	353.1	-0.1	0.6	1.4	-0.1	-0.1	0.1
artM	353.3	353.8	352.5	353.4	353.4	353.3	353.35	-0.05	0.45	-0.85	0.05	0.05	-0.05
qseB	354.6	355	355	353.4	353.4	355.6	354.8	-0.2	0.2	0.2	-1.4	-1.4	0.8
gadE	353.5	353.5	353.5	353.5	351.3	352.4	353.5	0	0	0	0	-2.2	-1.1
chaC	354	354.2	354.1	353.6	353.6	353	353.8	0.2	0.4	0.3	-0.2	-0.2	-0.8
pnuC	349.8	356.5	354	353.7	353.7	355.4	353.85	-4.05	2.65	0.15	-0.15	-0.15	1.55
chbG	351.4	352.1	353.5	353.9	353.9	353	353.25	-1.85	-1.15	0.25	0.65	0.65	-0.25
lexA	353.9	353.9	353.9	353.9	353.9	353.9	353.9	0	0	0	0	0	0
ytfE	355.8	356.2	356	353.9	357.2	355.4	355.9	-0.1	0.3	0.1	-2	1.3	-0.5
group_553	356.4	354.2	354.4	354.1	354.1	352.4	354.15	2.25	0.05	0.25	-0.05	-0.05	-1.75
exoX	354.1	354.1	354.1	354.5	354.5	352.1	354.1	0	0	0	0.4	0.4	-2
ydcR	675.4	675.8	680.7	354.9	672.5	680.1	675.6	-0.2	0.2	5.1	-320.7	-3.1	4.5
yecS	355	355	355	355	355	355	355	0	0	0	0	0	0
yeiP	355.1	355.1	354.8	355.1	355.1	355.1	355.1	0	0	-0.3	0	0	0
cysC	358	355.6	357.2	355.1	355.1	356.8	356.2	1.8	-0.6	1	-1.1	-1.1	0.6
fetA	353	357.4	162.2	355.2	355.2	355.1	355.15	-2.15	2.25	-192.95	0.05	0.05	-0.05
tehB	355.9	355	353.9	355.2	355.2	355.3	355.2	0.7	-0.2	-1.3	0	0	0.1
sxy	356.1	355.2	355	355.3	355.3	356.1	355.3	0.8	-0.1	-0.3	0	0	0.8
yeaD	355.2	155.5	354.4	355.4	355.4	353.4	354.8	0.4	-199.3	-0.4	0.6	0.6	-1.4
rraA	353.9	353.9	352	355.5	355.5	353.9	353.9	0	0	-1.9	1.6	1.6	0
ybiB	356	355.8	351.1	355.6	355.6	356.3	355.7	0.3	0.1	-4.6	-0.1	-0.1	0.6
tsaA	356.9	356.7	356.6	355.8	355.8	356.6	356.6	0.3	0.1	0	-0.8	-0.8	0
rplD	356.2	356.2	356.2	356.2	356.2	356.2	356.2	0	0	0	0	0	0
yieP	357.8	357.6	357.8	356.4	356.4	356.9	357.25	0.55	0.35	0.55	-0.85	-0.85	-0.35
modA	357.3	358	356.5	356.6	358.1	357.7	357.5	-0.2	0.5	-1	-0.9	0.6	0.2
sgbH	358.3	357.9	355.9	356.7	355.1	352.9	356.3	2	1.6	-0.4	0.4	-1.2	-3.4
yhjB	353	354.4	357.1	357.1	357.1	354.7	355.9	-2.9	-1.5	1.2	1.2	1.2	-1.2
ycaC	357.6	357.6	357.6	357.6	357.6	357.6	357.6	0	0	0	0	0	0
rstA	358.9	358.9	359.2	357.7	357.7	172.6	358.3	0.6	0.6	0.9	-0.6	-0.6	-185.7
yggS	359.5	359.5	359.5	357.8	357.8	359.3	359.4	0.1	0.1	0.1	-1.6	-1.6	-0.1
ycbL	361	361	361	357.9	357.9	361.1	361	0	0	0	-3.1	-3.1	0.1
pstA	358.2	358.2	311.3	358.2	358.2	358.2	358.2	0	0	-46.9	0	0	0
yeiE	358.2	358.2	358.2	358.2	358.2	358.2	358.2	0	0	0	0	0	0
cutC	357	357.5	358.5	358.3	358.3	358.6	358.3	-1.3	-0.8	0.2	0	0	0.3
sspA	358.8	358.8	358.8	358.8	358.8	358.8	358.8	0	0	0	0	0	0
group_1043	359.3	356.4	359.2	358.8	358.8	357.4	358.8	0.5	-2.4	0.4	0	0	-1.4
rspR	360.5	359.4	359.4	358.8	358.8	356.2	359.1	1.4	0.3	0.3	-0.3	-0.3	-2.9
blc	362.2	362.2	362.2	358.8	358.8	358.1	360.5	1.7	1.7	1.7	-1.7	-1.7	-2.4
narL	360	360	360	359	359	360	360	0	0	0	-1	-1	0
mog	360.8	360.8	360.8	359	359	360.8	360.8	0	0	0	-1.8	-1.8	0
yciC	359.6	358.1	359.6	359.2	359.2	360.1	359.4	0.2	-1.3	0.2	-0.2	-0.2	0.7
plsC	359.3	359.6	359.3	359.3	359.3	359.6	359.3	0	0.3	0	0	0	0.3
lpxH	354.6	357.5	357.4	359.5	359.5	357.5	357.5	-2.9	0	-0.1	2	2	0
phoP	358.6	358.6	358.6	359.6	359.6	358.6	358.6	0	0	0	1	1	0
creB	358	357.6	359.7	359.9	359.1	356.9	358.55	-0.55	-0.95	1.15	1.35	0.55	-1.65
yghB	359.9	359.9	359.9	359.9	359.9	360.6	359.9	0	0	0	0	0	0.7
sseA	358.1	357.4	357.5	360.2	360.2	360.1	359.1	-1	-1.7	-1.6	1.1	1.1	1
thiQ	361.1	359.3	361.4	360.2	360.2	362.4	360.65	0.45	-1.35	0.75	-0.45	-0.45	1.75
kdpE	361.7	360.1	360.1	360.5	360.5	359.1	360.3	1.4	-0.2	-0.2	0.2	0.2	-1.2
folM	359.9	358.4	360.2	360.8	360.8	361	360.5	-0.6	-2.1	-0.3	0.3	0.3	0.5
yafK	362.2	361.9	361.9	361	361	362.2	361.9	0.3	0	0	-0.9	-0.9	0.3
mtgA	357	361.3	360.6	361.1	361.1	360.4	360.85	-3.85	0.45	-0.25	0.25	0.25	-0.45
ygiD	359.7	360.1	361.3	361.1	361.3	358.8	360.6	-0.9	-0.5	0.7	0.5	0.7	-1.8
uvrY	361.6	361.9	361.6	361.6	361.6	361.6	361.6	0	0.3	0	0	0	0
zapD	360.6	361.9	361.9	362	362	364.5	361.95	-1.35	-0.05	-0.05	0.05	0.05	2.55
ybbA	363.5	361.8	363.7	362	362	362.2	362.1	1.4	-0.3	1.6	-0.1	-0.1	0.1
nhoA	367.4	363.1	369.1	362.2	362.2	362.9	363	4.4	0.1	6.1	-0.8	-0.8	-0.1
yebE	360.4	361.9	362.5	362.5	362.5	362.7	362.5	-2.1	-0.6	0	0	0	0.2
yqjA	362.7	362.7	362.7	362.7	362.7	309.8	362.7	0	0	0	0	0	-52.9
csiR	362.1	360.5	362	362.8	362.8	363.5	362.45	-0.35	-1.95	-0.45	0.35	0.35	1.05
ygcP	362.9	363.2	362.1	362.9	362.9	362.1	362.9	0	0.3	-0.8	0	0	-0.8
tdk	363.2	363.2	363.2	363.4	363.4	363.2	363.2	0	0	0	0.2	0.2	0
dgoR	354.1	361.7	361.7	363.6	363.6	363.5	362.6	-8.5	-0.9	-0.9	1	1	0.9
ypjD	335.7	334.5	335.2	363.7	363.7	365.7	349.7	-14	-15.2	-14.5	14	14	16
ybiX	364.4	364.4	361.2	364.1	364.1	363.6	364.1	0.3	0.3	-2.9	0	0	-0.5
fpr	366.5	366.5	366.5	364.1	364.1	365.2	365.85	0.65	0.65	0.65	-1.75	-1.75	-0.65
bioH	359.7	362.2	361.7	364.4	364.4	365.4	363.3	-3.6	-1.1	-1.6	1.1	1.1	2.1
uhpA	365.4	364.9	364.9	364.4	364.4	364.9	364.9	0.5	0	0	-0.5	-0.5	0
ybgP	362.2	364.3	365.1	364.6	364.6	361.9	364.45	-2.25	-0.15	0.65	0.15	0.15	-2.55
fetB	363.2	364	363.2	364.7	364.7	363.2	363.6	-0.4	0.4	-0.4	1.1	1.1	-0.4
ydjZ	366.9	370.8	367.7	364.7	364.7	364.1	365.8	1.1	5	1.9	-1.1	-1.1	-1.7
lpxT	362.7	365.3	364.6	365.2	365.2	365.7	365.2	-2.5	0.1	-0.6	0	0	0.5
yhhT	366.3	366.5	366.3	365.6	365.6	366.2	366.25	0.05	0.25	0.05	-0.65	-0.65	-0.05
rluA	365.8	365.8	365.2	366.1	366.1	366.5	365.95	-0.15	-0.15	-0.75	0.15	0.15	0.55
yhhW	366.5	366.1	366.5	366.1	366.1	366.4	366.25	0.25	-0.15	0.25	-0.15	-0.15	0.15
fitC	367.4	367.2	366.7	366.2	366.2	368.4	366.95	0.45	0.25	-0.25	-0.75	-0.75	1.45
pabC	364.5	363.9	363.3	366.4	366.4	363.7	364.2	0.3	-0.3	-0.9	2.2	2.2	-0.5
tqsA	367.3	370.6	370.6	366.4	366.4	367.9	367.6	-0.3	3	3	-1.2	-1.2	0.3
eutC	365.7	366.3	366.8	366.7	366.7	366.7	366.7	-1	-0.4	0.1	0	0	0
thiK	364.4	356.7	363.6	366.8	366.8	363.6	364	0.4	-7.3	-0.4	2.8	2.8	-0.4
metI	366.9	366.9	366.9	366.9	366.9	366.9	366.9	0	0	0	0	0	0
fkpA	368.8	368.8	368.8	367.8	367.8	367.3	368.3	0.5	0.5	0.5	-0.5	-0.5	-1
yfiN	371	370.4	370.4	367.8	367.8	370	370.2	0.8	0.2	0.2	-2.4	-2.4	-0.2
yciO	368	367.6	368	368	368	369.3	368	0	-0.4	0	0	0	1.3
wecD	372.6	369.8	372.9	368.1	368.1	370.1	369.95	2.65	-0.15	2.95	-1.85	-1.85	0.15
gloB	370.5	367	371.9	368.4	368.4	368.8	368.6	1.9	-1.6	3.3	-0.2	-0.2	0.2
ynjF	369.8	370.1	369.6	368.7	368.7	367.7	369.15	0.65	0.95	0.45	-0.45	-0.45	-1.45
gmk	368.9	368.9	368.9	368.9	368.9	368.9	368.9	0	0	0	0	0	0
ampE	370.2	369.9	370.9	369.1	369.1	369.1	369.5	0.7	0.4	1.4	-0.4	-0.4	-0.4
bamD	368.4	367.6	368.4	369.3	369.3	369.3	368.85	-0.45	-1.25	-0.45	0.45	0.45	0.45
pyrE	371.8	371.4	259.9	369.5	369.5	370.5	370	1.8	1.4	-110.1	-0.5	-0.5	0.5
glpG	366.7	369	368.3	369.6	369.6	368.1	368.65	-1.95	0.35	-0.35	0.95	0.95	-0.55
yfiH	370	370	369.2	369.6	369.6	368.3	369.6	0.4	0.4	-0.4	0	0	-1.3
ydcL	369.9	369.9	369.9	369.9	369.9	368.3	369.9	0	0	0	0	0	-1.6
crp	370.2	370.2	370.2	370.2	370.2	370.2	370.2	0	0	0	0	0	0
thiE	368	366	369.1	370.3	370.3	371.1	369.7	-1.7	-3.7	-0.6	0.6	0.6	1.4
rlmE	370.4	370.4	370.4	370.4	370.4	370.4	370.4	0	0	0	0	0	0
tolQ	371.3	371.3	371.3	370.6	370.6	371.3	371.3	0	0	0	-0.7	-0.7	0
elbB	368.7	369.3	369.3	371.7	371.7	371.9	370.5	-1.8	-1.2	-1.2	1.2	1.2	1.4
fhuD	374.4	373.4	372.9	371.7	372.4	374.5	373.15	1.25	0.25	-0.25	-1.45	-0.75	1.35
waaH	369.8	371.5	372.2	371.8	371.8	142.5	371.65	-1.85	-0.15	0.55	0.15	0.15	-229.15
rnt	371.9	371.9	372.3	372.3	372.3	372.3	372.3	-0.4	-0.4	0	0	0	0
rluE	375.4	362.1	362.4	372.4	372.4	361.5	367.4	8	-5.3	-5	5	5	-5.9
otsB	369.4	371.5	372	372.7	372.7	372.4	372.2	-2.8	-0.7	-0.2	0.5	0.5	0.2
cpdA	372.6	372.6	372.6	372.8	371.6	372.8	372.6	0	0	0	0.2	-1	0.2
pphA	375.7	374.3	373.9	372.8	372.8	375.9	374.1	1.6	0.2	-0.2	-1.3	-1.3	1.8
flhC	373.1	373.1	373.1	373.1	373.1	372	373.1	0	0	0	0	0	-1.1
marC	373.6	373.6	373.6	373.4	373.4	373.6	373.6	0	0	0	-0.2	-0.2	0
ybfF	368.9	372.2	372.2	373.6	373.6	372.9	372.55	-3.65	-0.35	-0.35	1.05	1.05	0.35
ribA	373.6	373.6	373.6	373.6	373.6	373.6	373.6	0	0	0	0	0	0
yheO	373.9	373.9	373.9	373.9	373.9	373.9	373.9	0	0	0	0	0	0
yjiA	372.6	376.4	372.7	374.1	374.1	374.6	374.1	-1.5	2.3	-1.4	0	0	0.5
glnP	374.1	374.1	374.1	374.1	374.1	374.1	374.1	0	0	0	0	0	0
ychA	376.6	376.6	376.6	374.1	374.1	376.6	376.6	0	0	0	-2.5	-2.5	0
yhgA	450.9	448.4	450.1	374.4	348.6	447.9	448.15	2.75	0.25	1.95	-73.75	-99.55	-0.25
hemD	370.2	373.7	373.4	374.6	374.6	372.9	373.55	-3.35	0.15	-0.15	1.05	1.05	-0.65
hycB	374.5	374.7	374.7	374.7	374.7	374.7	374.7	-0.2	0	0	0	0	0
yecC	375.8	375.8	375.8	374.8	374.8	375.8	375.8	0	0	0	-1	-1	0
flgL	377	377	378.2	374.9	378.4	378.4	377.6	-0.6	-0.6	0.6	-2.7	0.8	0.8
rsuA	376.2	375.3	374.9	375.3	375.3	376.2	375.3	0.9	0	-0.4	0	0	0.9
cpxR	375.5	375.6	375.6	375.7	375.7	375.6	375.6	-0.1	0	0	0.1	0.1	0
hisQ	376.5	376.5	376.5	376.6	376.6	375.1	376.5	0	0	0	0.1	0.1	-1.4
yfbT	375.6	377.2	376.4	377	377	368.6	376.7	-1.1	0.5	-0.3	0.3	0.3	-8.1
ung	375.8	375.8	375.8	377.2	377.2	108.2	375.8	0	0	0	1.4	1.4	-267.6
cmk	377.2	377.2	377.2	377.2	377.2	377.2	377.2	0	0	0	0	0	0
yibQ	377.3	371.2	377.3	377.3	377.3	377.6	377.3	0	-6.1	0	0	0	0.3
waaY	56.1	372.1	389.4	377.4	377.4	389.5	377.4	-321.3	-5.3	12	0	0	12.1
phoU	378.1	378.2	378.1	377.4	377.4	378.6	378.1	0	0.1	0	-0.7	-0.7	0.5
hisA	382	373.2	381	377.8	377.8	382.4	379.4	2.6	-6.2	1.6	-1.6	-1.6	3
nfi	381.2	378.8	379.6	378.3	378.3	378.7	378.75	2.45	0.05	0.85	-0.45	-0.45	-0.05
can	378.7	378.4	379.7	378.4	378.4	378.7	378.55	0.15	-0.15	1.15	-0.15	-0.15	0.15
artQ	380.6	380.4	380.3	379.7	379.7	379.7	380	0.6	0.4	0.3	-0.3	-0.3	-0.3
cysQ	379.2	380.6	380.6	379.8	379.8	378.4	379.8	-0.6	0.8	0.8	0	0	-1.4
zipA	382.5	233.1	233.1	380.1	233.1	233.1	233.1	149.4	0	0	147	0	0
ynfK	380.8	380.8	380.8	380.3	380.3	380.8	380.8	0	0	0	-0.5	-0.5	0
napC	381.9	381.9	381.9	380.4	380.4	384	381.9	0	0	0	-1.5	-1.5	2.1
adk	381	381	381	381	381	381	381	0	0	0	0	0	0
lolD	381.9	381.9	381.9	381.2	381.2	381.2	381.55	0.35	0.35	0.35	-0.35	-0.35	-0.35
cysH	379.7	382.1	382.1	381.3	381.3	382.4	381.7	-2	0.4	0.4	-0.4	-0.4	0.7
znuC	381.3	381.3	381.3	381.3	381.3	380.9	381.3	0	0	0	0	0	-0.4
yhhQ	381.3	382.8	379.3	381.6	381.6	382.4	381.6	-0.3	1.2	-2.3	0	0	0.8
ghrA	387.7	383.6	388.9	383.5	383.5	384.6	384.1	3.6	-0.5	4.8	-0.6	-0.6	0.5
rcsA	384.9	383.6	383.9	383.6	383.6	384.9	383.75	1.15	-0.15	0.15	-0.15	-0.15	1.15
dcuR	383.7	384.2	384.2	384	384	384.2	384.1	-0.4	0.1	0.1	-0.1	-0.1	0.1
rsxA	384	384	384	384	384	384	384	0	0	0	0	0	0
uxuR	384.4	367.6	384.4	384.2	384.2	383.9	384.2	0.2	-16.6	0.2	0	0	-0.3
rcsB	384.5	384.5	384.5	384.5	384.5	384.5	384.5	0	0	0	0	0	0
ybiH	385.2	387	387	384.9	384.9	382.4	385.05	0.15	1.95	1.95	-0.15	-0.15	-2.65
ybhP	299.2	385.6	301.3	385.2	385.2	386.3	385.2	-86	0.4	-83.9	0	0	1.1
ycgR	386.7	383.6	388.6	385.2	385.2	386.4	385.8	0.9	-2.2	2.8	-0.6	-0.6	0.6
pldA	386	385.9	384.4	385.9	385.9	385.6	385.9	0.1	0	-1.5	0	0	-0.3
nrfC	388	388	388	386.4	386.4	388	388	0	0	0	-1.6	-1.6	0
yebZ	385.1	390.9	390.5	386.5	386.5	390.9	388.5	-3.4	2.4	2	-2	-2	2.4
group_7995	387.4	387.5	388	386.7	386.7	388.4	387.45	-0.05	0.05	0.55	-0.75	-0.75	0.95
fsaA	387.1	385.2	387.1	387.1	387.1	385.7	387.1	0	-1.9	0	0	0	-1.4
cobB	386.8	386.9	386.8	387.4	387.4	386.8	386.85	-0.05	0.05	-0.05	0.55	0.55	-0.05
citE	387.4	387.1	387.4	387.4	387.4	387.4	387.4	0	-0.3	0	0	0	0
fsaB	386.6	387.5	388.5	387.5	386.8	387.4	387.45	-0.85	0.05	1.05	0.05	-0.65	-0.05
rseB	387.6	387.4	387.6	387.6	387.6	386.9	387.6	0	-0.2	0	0	0	-0.7
yecA	389	383.9	388.7	387.6	387.6	388.2	387.9	1.1	-4	0.8	-0.3	-0.3	0.3
ykgE	385	385.6	386.9	388.1	388.1	220.2	386.25	-1.25	-0.65	0.65	1.85	1.85	-166.05
udk	388.1	388.1	388.1	388.1	388.1	387.8	388.1	0	0	0	0	0	-0.3
ftsE	388.3	388.3	388.3	388.3	388.3	302.5	388.3	0	0	0	0	0	-85.8
rsmE	388.5	388.1	386.9	388.5	388.5	388.5	388.5	0	-0.4	-1.6	0	0	0
yhjQ	385.6	383.8	387.4	388.6	388.6	281.7	386.5	-0.9	-2.7	0.9	2.1	2.1	-104.8
mipA	389.2	390.4	390.4	388.6	388.6	390.1	389.65	-0.45	0.75	0.75	-1.05	-1.05	0.45
sfsA	392.3	391.9	392.3	388.6	391.1	392.1	392	0.3	-0.1	0.3	-3.4	-0.9	0.1
rplC	388.8	388.8	388.8	388.8	388.8	388.8	388.8	0	0	0	0	0	0
rnc	388.9	388.9	388.9	388.9	388.9	388.9	388.9	0	0	0	0	0	0
sanA	389.1	389.1	389.1	389	389	389.1	389.1	0	0	0	-0.1	-0.1	0
ycaP	394.5	394.5	394.5	389.5	389.5	393.8	394.15	0.35	0.35	0.35	-4.65	-4.65	-0.35
thiD	387.2	391.4	390.7	389.6	389.6	394.2	390.15	-2.95	1.25	0.55	-0.55	-0.55	4.05
modE	395.6	395.3	395.6	390.4	390.4	395.3	395.3	0.3	0	0.3	-4.9	-4.9	0
yobB	389.4	391.9	389.2	390.6	390.6	394.3	390.6	-1.2	1.3	-1.4	0	0	3.7
ispU	390.3	410.7	390.3	390.9	390.9	410.7	390.9	-0.6	19.8	-0.6	0	0	19.8
hdfR	391.1	391.1	391.1	391.1	391.1	391.1	391.1	0	0	0	0	0	0
tpiA	391.3	391.3	391.3	391.2	391.2	391.2	391.25	0.05	0.05	0.05	-0.05	-0.05	-0.05
yjgN	401.3	229.2	402	391.2	391.2	399.3	395.25	6.05	-166.05	6.75	-4.05	-4.05	4.05
ccmC	391.8	391.8	391.8	391.8	391.8	391.8	391.8	0	0	0	0	0	0
ribB	393.7	392.4	393.7	391.8	391.8	392	392.2	1.5	0.2	1.5	-0.4	-0.4	-0.2
ygdQ	392.2	392.2	392.2	392.2	392.2	392.2	392.2	0	0	0	0	0	0
mlaE	392.3	392.3	392.3	392.2	392.2	392.3	392.3	0	0	0	-0.1	-0.1	0
ygeA	389.4	391.7	392.1	392.5	392.5	391.9	392	-2.6	-0.3	0.1	0.5	0.5	-0.1
trmI	391.8	391.8	391.8	392.6	392.6	392.6	392.2	-0.4	-0.4	-0.4	0.4	0.4	0.4
potC	392.8	392.8	390	392.8	392.8	392.8	392.8	0	0	-2.8	0	0	0
yhjY	387.5	393.8	392.8	392.9	392.9	392.1	392.85	-5.35	0.95	-0.05	0.05	0.05	-0.75
ompR	393	393	393	393	393	393	393	0	0	0	0	0	0
fixA	393.2	388	392.8	393.2	393.2	394.5	393.2	0	-5.2	-0.4	0	0	1.3
nfsA	394.1	394.8	395.6	393.6	393.6	266.1	393.85	0.25	0.95	1.75	-0.25	-0.25	-127.75
damX	394	393.9	393.6	393.7	393.7	392.2	393.7	0.3	0.2	-0.1	0	0	-1.5
yjaH	393.6	394.4	394.4	394	394	392.1	394	-0.4	0.4	0.4	0	0	-1.9
yhjK	397	397.1	397	394	394	398.6	397	0	0.1	0	-3	-3	1.6
yfcF	397.4	398.5	397.5	394.3	394.3	394.4	395.9	1.5	2.6	1.6	-1.6	-1.6	-1.5
baeR	395	396.9	395	395.1	395.1	395.1	395.1	-0.1	1.8	-0.1	0	0	0
napG	430.9	417.6	429.6	395.1	429.6	431	429.6	1.3	-12	0	-34.5	0	1.4
umpH	395.2	395.2	395.2	395.2	395.2	395.2	395.2	0	0	0	0	0	0
nth	395.5	395.5	395.5	395.5	395.5	395.5	395.5	0	0	0	0	0	0
upp	396.6	396.6	396.6	395.9	395.9	396.6	396.6	0	0	0	-0.7	-0.7	0
livF	396.2	396.2	395.5	396.2	396.2	396.2	396.2	0	0	-0.7	0	0	0
nanE	396.3	397.8	396.8	396.4	396.4	397.2	396.6	-0.3	1.2	0.2	-0.2	-0.2	0.6
nuoB	396.6	396.6	396.6	396.6	396.6	396.6	396.6	0	0	0	0	0	0
narI	396.5	396.5	396.5	396.9	396.9	396.5	396.5	0	0	0	0.4	0.4	0
mutH	396.7	396.5	396.5	397	397	397.4	396.85	-0.15	-0.35	-0.35	0.15	0.15	0.55
htpX	419.2	419.6	397.3	397.3	397.3	397.3	397.3	21.9	22.3	0	0	0	0
lasT	394.7	397.4	397.4	397.9	397.9	397.2	397.4	-2.7	0	0	0.5	0.5	-0.2
yqeA	397.7	397.5	397.4	398	398	395.5	397.6	0.1	-0.1	-0.2	0.4	0.4	-2.1
ada	536.1	533.7	536.4	398.6	398.6	539.7	534.9	1.2	-1.2	1.5	-136.3	-136.3	4.8
yqjH	400.9	401.2	397.9	398.7	398.7	399.2	398.95	1.95	2.25	-1.05	-0.25	-0.25	0.25
rodZ	396.2	397.9	398.6	399	399	395.5	398.25	-2.05	-0.35	0.35	0.75	0.75	-2.75
potB	398.7	398.2	398.2	399	399	398.5	398.6	0.1	-0.4	-0.4	0.4	0.4	-0.1
fbaA	399	399	399	399	399	399	399	0	0	0	0	0	0
glsA	407	409	408.1	399	404.7	408.4	407.55	-0.55	1.45	0.55	-8.55	-2.85	0.85
gltL	401.6	401.3	402	399.3	391.9	401	401.15	0.45	0.15	0.85	-1.85	-9.25	-0.15
group_499	653.7	650.9	650.8	399.3	399.3	653.7	650.85	2.85	0.05	-0.05	-251.55	-251.55	2.85
rpsD	399.8	399.8	399.8	399.8	399.8	399.8	399.8	0	0	0	0	0	0
trpA	403.5	403.6	403.2	399.9	399.9	402.4	402.8	0.7	0.8	0.4	-2.9	-2.9	-0.4
znuB	400.9	400.9	400.9	400.7	400.7	400.9	400.9	0	0	0	-0.2	-0.2	0
rfbD	400.6	400.8	400.9	400.9	400.9	31.2	400.85	-0.25	-0.05	0.05	0.05	0.05	-369.65
fliP	401.1	401.1	401.1	401.2	401.2	339.3	401.1	0	0	0	0.1	0.1	-61.8
yciK	398.5	397.2	401.9	401.9	401.9	401.9	401.9	-3.4	-4.7	0	0	0	0
dnaQ	401	402.2	402.7	402.6	402.6	402.5	402.55	-1.55	-0.35	0.15	0.05	0.05	-0.05
ycfH	403.4	403.4	403.4	402.7	402.7	403.4	403.4	0	0	0	-0.7	-0.7	0
ybgI	402.8	403.7	403.6	403.2	403.2	403.6	403.4	-0.6	0.3	0.2	-0.2	-0.2	0.2
entA	405	404.5	403.6	404.1	404.1	403.1	404.1	0.9	0.4	-0.5	0	0	-1
pyrF	404.6	404.6	404.6	404.2	404.2	404.2	404.4	0.2	0.2	0.2	-0.2	-0.2	-0.2
yjiJ	418.3	417.8	416.3	404.2	415.9	415	416.1	2.2	1.7	0.2	-11.9	-0.2	-1.1
cdsA	403.3	403.3	234.8	404.3	404.3	404	403.65	-0.35	-0.35	-168.85	0.65	0.65	0.35
caiE	408.5	399	407.8	405	405	408.5	406.4	2.1	-7.4	1.4	-1.4	-1.4	2.1
rlmB	405.1	405.1	405.1	405.1	405.1	405.1	405.1	0	0	0	0	0	0
truC	408.8	407.9	408.9	405.1	408.8	409.9	408.8	0	-0.9	0.1	-3.7	0	1.1
smtA	410	410.5	408.2	405.3	405.3	412.5	409.1	0.9	1.4	-0.9	-3.8	-3.8	3.4
tam	404.4	409.6	408	405.5	405.5	408.4	406.75	-2.35	2.85	1.25	-1.25	-1.25	1.65
potI	405.2	407.4	405.8	405.7	405.7	405.8	405.75	-0.55	1.65	0.05	-0.05	-0.05	0.05
djlA	404.5	405.5	406	405.8	405.8	409.2	405.8	-1.3	-0.3	0.2	0	0	3.4
rob	405.3	406.2	405.3	406.2	406.2	406.4	406.2	-0.9	0	-0.9	0	0	0.2
ynfC	401.3	402.8	366.3	406.3	406.3	400.8	402.05	-0.75	0.75	-35.75	4.25	4.25	-1.25
yecE	406.3	405.8	408.4	406.3	406.3	406.4	406.3	0	-0.5	2.1	0	0	0.1
ytjB	463.9	463.9	463.9	406.4	406.4	406.4	435.15	28.75	28.75	28.75	-28.75	-28.75	-28.75
yeeZ	404.4	407.1	401.8	406.8	406.8	272.1	405.6	-1.2	1.5	-3.8	1.2	1.2	-133.5
kduD	404.6	407	407.3	407	407	408.8	407	-2.4	0	0.3	0	0	1.8
yiaF	406.9	406.9	406.9	407.1	407.1	407.1	407	-0.1	-0.1	-0.1	0.1	0.1	0.1
group_82	409.6	409.8	77.3	407.3	407.3	402.2	407.3	2.3	2.5	-330	0	0	-5.1
kdsB	405.8	407.4	407.4	407.4	407.4	407.4	407.4	-1.6	0	0	0	0	0
artI	407.2	407.7	407.2	407.9	407.9	407.4	407.55	-0.35	0.15	-0.35	0.35	0.35	-0.15
ydcF	408.6	409.8	411.3	407.9	407.9	409.7	409.15	-0.55	0.65	2.15	-1.25	-1.25	0.55
ssuC	404.7	407	403.1	408	408	356.7	405.85	-1.15	1.15	-2.75	2.15	2.15	-49.15
mltB	408.7	408.3	408.9	408	408	405.4	408.15	0.55	0.15	0.75	-0.15	-0.15	-2.75
ypfH	409.3	407	408.7	408.3	408.3	276.5	408.3	1	-1.3	0.4	0	0	-131.8
yiaT	412.4	412.4	412.4	408.3	408.3	406.4	410.35	2.05	2.05	2.05	-2.05	-2.05	-3.95
yhdZ	410	410.4	410.3	408.4	410.2	410.2	410.2	-0.2	0.2	0.1	-1.8	0	0
yggN	410.2	409.5	409.2	408.7	408.7	410.2	409.35	0.85	0.15	-0.15	-0.65	-0.65	0.85
mukE	421.6	421.3	408.2	408.9	421.9	408.9	415.1	6.5	6.2	-6.9	-6.2	6.8	-6.2
apaH	404.7	404.9	404.7	409	409	405.4	405.15	-0.45	-0.25	-0.45	3.85	3.85	0.25
ynjA	407	410.7	410.3	409.3	409.3	408.8	409.3	-2.3	1.4	1	0	0	-0.5
fhuC	407.3	409.9	409.9	409.8	409.8	409.9	409.85	-2.55	0.05	0.05	-0.05	-0.05	0.05
yjiK	411.6	410.9	401.8	409.8	409.8	410.9	410.35	1.25	0.55	-8.55	-0.55	-0.55	0.55
ydiS_1	411.1	410.8	411.3	410	410	410.6	410.7	0.4	0.1	0.6	-0.7	-0.7	-0.1
bioF_2	408.2	411.5	407.9	410.7	410.7	409.1	409.9	-1.7	1.6	-2	0.8	0.8	-0.8
dkgA	412.3	412.4	412.4	411.3	411.3	414.1	412.35	-0.05	0.05	0.05	-1.05	-1.05	1.75
umpG	411.5	411.5	411.5	411.5	411.5	408.4	411.5	0	0	0	0	0	-3.1
livG	411.5	411.6	411.5	411.5	411.5	411.5	411.5	0	0.1	0	0	0	0
lepB	411.8	411.8	411.8	411.8	411.8	412	411.8	0	0	0	0	0	0.2
nlpD	412.2	412	412	411.8	411.8	412	412	0.2	0	0	-0.2	-0.2	0
dam	377.5	377.5	377.5	412	412	377.5	377.5	0	0	0	34.5	34.5	0
fnr	412	412	412	412	412	412	412	0	0	0	0	0	0
zitB	413	413.1	411.8	412.3	412.3	412.6	412.45	0.55	0.65	-0.65	-0.15	-0.15	0.15
mpaA	383.9	85	383.9	412.4	383.9	384.2	383.9	0	-298.9	0	28.5	0	0.3
pdxJ	411.7	411.7	412.8	412.7	412.7	412.6	412.65	-0.95	-0.95	0.15	0.05	0.05	-0.05
ydhJ	460.9	460.9	412.2	413.1	457.6	416	436.8	24.1	24.1	-24.6	-23.7	20.8	-20.8
mscS	410.6	411.6	410.3	414	414	411.2	411.4	-0.8	0.2	-1.1	2.6	2.6	-0.2
ygdG	417.4	415.9	417.8	414	414	411.8	414.95	2.45	0.95	2.85	-0.95	-0.95	-3.15
waaO	410.3	411.2	412.8	414.4	411.8	411	411.5	-1.2	-0.3	1.3	2.9	0.3	-0.5
deoR	413.3	410	414.1	414.4	414.4	413.2	413.7	-0.4	-3.7	0.4	0.7	0.7	-0.5
artJ	418.3	418.8	419	414.7	414.7	418.3	418.3	0	0.5	0.7	-3.6	-3.6	0
astE	415.1	413.1	414.4	414.9	414.9	414.2	414.65	0.45	-1.55	-0.25	0.25	0.25	-0.45
ycaL	416.4	416.4	416.4	414.9	414.9	413.2	415.65	0.75	0.75	0.75	-0.75	-0.75	-2.45
ydcT	417.3	418.5	417	415.2	415.2	417.6	417.15	0.15	1.35	-0.15	-1.95	-1.95	0.45
pgpC	418.4	418.4	417.1	415.9	415.9	418.4	417.75	0.65	0.65	-0.65	-1.85	-1.85	0.65
eamA	416.6	416.8	417.2	416	416	415.9	416.3	0.3	0.5	0.9	-0.3	-0.3	-0.4
rsxE	416.1	416.1	416.1	416.1	416.1	416.1	416.1	0	0	0	0	0	0
hyaC	416.5	416.1	416.1	416.1	416.1	414.2	416.1	0.4	0	0	0	0	-1.9
aroE	415.8	416.7	414.6	416.2	416.2	67.9	416	-0.2	0.7	-1.4	0.2	0.2	-348.1
yeiR	417.7	418.5	418	416.4	416.4	417.6	417.65	0.05	0.85	0.35	-1.25	-1.25	-0.05
yebC	416.6	416.6	416.6	416.6	416.6	416.6	416.6	0	0	0	0	0	0
trmH	418.5	416.5	418.9	418.2	418.2	417.6	418.2	0.3	-1.7	0.7	0	0	-0.6
cbpA	418	438.9	418	418.3	439.2	438.2	428.25	-10.25	10.65	-10.25	-9.95	10.95	9.95
trmJ	418.4	418.3	418.3	418.3	418.3	418.9	418.3	0.1	0	0	0	0	0.6
nadE	418.6	418.7	418	418.7	418.7	418.7	418.7	-0.1	0	-0.7	0	0	0
kpsF	419.6	419.9	419.1	418.8	418.8	416.2	418.95	0.65	0.95	0.15	-0.15	-0.15	-2.75
cysM	450.3	449.6	448.3	418.9	418.9	448.2	448.25	2.05	1.35	0.05	-29.35	-29.35	-0.05
eutQ	428.4	425.4	429.1	419.8	419.8	429.1	426.9	1.5	-1.5	2.2	-7.1	-7.1	2.2
hisM	420.7	420.7	417.2	419.9	419.9	420.2	420.05	0.65	0.65	-2.85	-0.15	-0.15	0.15
ypfG	424.7	423.4	423.6	420.1	420.1	423	423.2	1.5	0.2	0.4	-3.1	-3.1	-0.2
exuR	420.4	420.4	420.4	420.4	420.4	261.9	420.4	0	0	0	0	0	-158.5
aphA	421.1	421.1	420.4	420.8	420.8	420.3	420.8	0.3	0.3	-0.4	0	0	-0.5
tatD	426.3	425.3	424.2	421.7	421.7	428.6	424.75	1.55	0.55	-0.55	-3.05	-3.05	3.85
fieF	421.8	421.8	421.8	421.8	421.8	421.8	421.8	0	0	0	0	0	0
glnQ	421.9	420.1	420.1	422.1	422.1	421.9	421.9	0	-1.8	-1.8	0.2	0.2	0
rpiA	423.3	422.3	421.3	422.2	422.2	421.3	422.2	1.1	0.1	-0.9	0	0	-0.9
thiG	419.9	419.6	420.3	422.3	422.3	421.1	420.7	-0.8	-1.1	-0.4	1.6	1.6	0.4
gapC	420.2	420.5	421.2	422.3	422.3	420.6	420.9	-0.7	-0.4	0.3	1.4	1.4	-0.3
ulaF	417	421.8	420.7	422.8	422.8	421.6	421.7	-4.7	0.1	-1	1.1	1.1	-0.1
yrbG	425.4	426.3	426.7	422.8	422.8	426.3	425.85	-0.45	0.45	0.85	-3.05	-3.05	0.45
rpe	422.9	422.9	422.8	422.9	422.9	422.9	422.9	0	0	-0.1	0	0	0
lrhA	425	424.1	424.9	423	423	425.2	424.5	0.5	-0.4	0.4	-1.5	-1.5	0.7
yehW	422.2	420.8	423.1	423.1	423.1	421.1	422.65	-0.45	-1.85	0.45	0.45	0.45	-1.55
mazG	423.2	423.2	421.6	423.2	423.2	422.4	423.2	0	0	-1.6	0	0	-0.8
rssA	423.2	425.5	425.4	423.7	423.7	423.7	423.7	-0.5	1.8	1.7	0	0	0
cysE	423.8	423.8	423.8	423.7	423.7	423.8	423.8	0	0	0	-0.1	-0.1	0
mtn	424.4	421.7	424.4	424.4	424.4	424.5	424.4	0	-2.7	0	0	0	0.1
yafD	425.3	425.6	425.3	424.5	424.5	425.3	425.3	0	0.3	0	-0.8	-0.8	0
yadH	424.9	424.9	424.9	424.9	424.9	424.9	424.9	0	0	0	0	0	0
rplA	425.1	425.1	425.1	425.1	425.1	425.1	425.1	0	0	0	0	0	0
cysZ	427.8	426.3	427.8	425.8	425.8	427.9	427.05	0.75	-0.75	0.75	-1.25	-1.25	0.85
ubiG	428.6	428.6	428.6	426.4	426.4	428.7	428.6	0	0	0	-2.2	-2.2	0.1
gspK	423.8	422	426.4	426.5	426.5	425.8	426.1	-2.3	-4.1	0.3	0.4	0.4	-0.3
rpsC	426.5	426.5	426.5	426.5	426.5	426.5	426.5	0	0	0	0	0	0
ybhL	425.6	427.2	427.2	426.6	426.6	427.6	426.9	-1.3	0.3	0.3	-0.3	-0.3	0.7
yfcH	428	425.6	425.8	427	427	426.2	426.6	1.4	-1	-0.8	0.4	0.4	-0.4
yegS	429.3	431.4	429.2	427	427	394.7	428.1	1.2	3.3	1.1	-1.1	-1.1	-33.4
yhjH	425.2	423.9	425	427.1	427.1	424.4	425.1	0.1	-1.2	-0.1	2	2	-0.7
pdhR	427.2	427.2	427.2	427.2	427.2	427.2	427.2	0	0	0	0	0	0
motB	428.1	428.1	428	427.3	427.3	276	427.65	0.45	0.45	0.35	-0.35	-0.35	-151.65
citG	427.6	426.7	426.5	427.8	427.8	427.7	427.65	-0.05	-0.95	-1.15	0.15	0.15	0.05
yniA	426.8	426.8	426.1	428.5	427.2	424.7	426.8	0	0	-0.7	1.7	0.4	-2.1
xthA	429.1	429.2	428.4	428.9	428.9	428.8	428.9	0.2	0.3	-0.5	0	0	-0.1
hslO	428.9	428.3	427.5	429.6	428.9	429.6	428.9	0	-0.6	-1.4	0.7	0	0.7
glnH	429.4	429.4	429.4	429.7	429.7	429.5	429.45	-0.05	-0.05	-0.05	0.25	0.25	0.05
aqpZ	430.4	430.4	430.4	430.7	430.7	430.6	430.5	-0.1	-0.1	-0.1	0.2	0.2	0.1
arnC	432.4	434.1	432.6	430.8	430.8	432.3	432.35	0.05	1.75	0.25	-1.55	-1.55	-0.05
yehC_1	431.9	431.6	429.4	431.4	431.4	396.8	431.4	0.5	0.2	-2	0	0	-34.6
ulaR	431.8	431.8	431.8	431.8	431.8	428.2	431.8	0	0	0	0	0	-3.6
dapB	432.9	431.7	433.2	432.2	432.2	430.1	432.2	0.7	-0.5	1	0	0	-2.1
ydcV	433.4	433.6	432.9	432.5	432.5	93.6	432.7	0.7	0.9	0.2	-0.2	-0.2	-339.1
ispE	431.2	434	434.3	433	432.9	432	432.95	-1.75	1.05	1.35	0.05	-0.05	-0.95
ybhH	431.6	498	434.1	433.2	433.2	432	433.2	-1.6	64.8	0.9	0	0	-1.2
efeU	432	431.5	433.1	433.2	433.2	433.1	433.1	-1.1	-1.6	0	0.1	0.1	0
dmsB	433.4	433.4	433.4	433.4	433.4	433.4	433.4	0	0	0	0	0	0
ybgK	435.8	434.9	435.5	433.6	433.6	435.2	435.05	0.75	-0.15	0.45	-1.45	-1.45	0.15
hcr	431	434.3	435.7	433.7	433.7	430.6	433.7	-2.7	0.6	2	0	0	-3.1
thiF	434.2	423.6	433.8	433.8	433.8	430.1	433.8	0.4	-10.2	0	0	0	-3.7
ynaI	434.2	435.6	434	434.1	434.1	434.7	434.15	0.05	1.45	-0.15	-0.05	-0.05	0.55
yafV	435.5	430.9	432.6	434.1	434.1	433.5	433.8	1.7	-2.9	-1.2	0.3	0.3	-0.3
caiA	432.1	432.1	432.1	434.2	434.2	434.2	433.15	-1.05	-1.05	-1.05	1.05	1.05	1.05
yjcO	434.3	433.3	434.3	434.3	434.3	434	434.3	0	-1	0	0	0	-0.3
hypB	434.4	434	434.3	434.3	434.3	434.3	434.3	0.1	-0.3	0	0	0	0
ybjI	435.4	434.8	435.4	434.3	434.3	435.4	435.1	0.3	-0.3	0.3	-0.8	-0.8	0.3
fabG_2	435.9	435.9	435.9	434.3	434.3	436.7	435.9	0	0	0	-1.6	-1.6	0.8
araD	435.1	433.8	436.3	434.5	434.5	437.1	434.8	0.3	-1	1.5	-0.3	-0.3	2.3
yhaK	436.5	433.2	436.7	434.8	434.8	436.6	435.65	0.85	-2.45	1.05	-0.85	-0.85	0.95
cdh	426.2	427	427	435.1	435.1	425.9	427	-0.8	0	0	8.1	8.1	-1.1
nanR	434.5	436.8	436.1	435.3	435.3	436.1	435.7	-1.2	1.1	0.4	-0.4	-0.4	0.4
agaR	434.1	436.1	434.6	435.4	435.4	434.8	435.1	-1	1	-0.5	0.3	0.3	-0.3
lsrF	433.4	436.1	434.2	436.1	436.1	433.8	435.15	-1.75	0.95	-0.95	0.95	0.95	-1.35
rsmA	435.8	437.2	435.6	436.1	436.1	436	436.05	-0.25	1.15	-0.45	0.05	0.05	-0.05
yghU	437.9	434.9	438.1	436.2	439	435	437.05	0.85	-2.15	1.05	-0.85	1.95	-2.05
yciV	436.5	436.9	436.5	436.5	436.5	436.1	436.5	0	0.4	0	0	0	-0.4
purU	438.5	438.5	438.5	436.8	436.8	438.5	438.5	0	0	0	-1.7	-1.7	0
ddlB	435.2	435.2	435.2	436.9	436.9	434.3	435.2	0	0	0	1.7	1.7	-0.9
csgG	436.7	436.9	436.7	436.9	433.2	436.7	436.7	0	0.2	0	0.2	-3.5	0
bamC	440.3	440.3	439.7	437.3	437.3	439.7	439.7	0.6	0.6	0	-2.4	-2.4	0
yidA	437	437.3	437	437.4	437.4	438.2	437.35	-0.35	-0.05	-0.35	0.05	0.05	0.85
yfeX	436.4	436.4	437.5	437.5	437.5	436.9	437.2	-0.8	-0.8	0.3	0.3	0.3	-0.3
ybbN	441.5	441.4	440.7	437.5	437.5	440.7	440.7	0.8	0.7	0	-3.2	-3.2	0
fadR	439.6	439.6	439.6	438.8	438.8	439.6	439.6	0	0	0	-0.8	-0.8	0
lptB	438.9	438.9	438.9	438.9	438.9	438.9	438.9	0	0	0	0	0	0
ftrA	439	437.8	82.6	438.9	438.9	436.4	438.35	0.65	-0.55	-355.75	0.55	0.55	-1.95
yfhH	440.9	440.9	439	438.9	438.9	440.2	439.6	1.3	1.3	-0.6	-0.7	-0.7	0.6
prmC	446.4	442.6	443.6	439.5	439.5	443.2	442.9	3.5	-0.3	0.7	-3.4	-3.4	0.3
yjcZ	424.3	441.6	442.5	439.9	439.9	446	440.75	-16.45	0.85	1.75	-0.85	-0.85	5.25
degS	440	440	440	440	440	440.5	440	0	0	0	0	0	0.5
birA	437.7	439.9	439.6	440.1	440.1	440.2	440	-2.3	-0.1	-0.4	0.1	0.1	0.2
mutM	440.8	440.1	443.1	440.2	440.2	441.5	440.5	0.3	-0.4	2.6	-0.3	-0.3	1
folP	441	440.6	440.1	440.2	440.2	440.3	440.25	0.75	0.35	-0.15	-0.05	-0.05	0.05
yhjC	440.2	438.3	440.2	440.7	440.7	427.9	440.2	0	-1.9	0	0.5	0.5	-12.3
fepC_1	442.2	440.5	441.4	441	441	442.8	441.2	1	-0.7	0.2	-0.2	-0.2	1.6
gpmA	441.1	441.1	441.1	441.1	441.1	441.1	441.1	0	0	0	0	0	0
lgt	440.4	437	441	441.2	441.2	441	441	-0.6	-4	0	0.2	0.2	0
pyrH	442.1	442.1	442.1	442.1	442.1	442.1	442.1	0	0	0	0	0	0
arcA	442.3	442.3	442.3	442.3	442.3	442.3	442.3	0	0	0	0	0	0
yaaA	440.3	440.3	440.3	442.5	442.5	440.3	440.3	0	0	0	2.2	2.2	0
moeB	441.3	441	439.3	442.8	442.8	440.8	441.15	0.15	-0.15	-1.85	1.65	1.65	-0.35
yedE	445.6	445.3	445.3	443	443	439.6	444.15	1.45	1.15	1.15	-1.15	-1.15	-4.55
livH	443.2	443.2	443.1	443.2	443.2	442.3	443.2	0	0	-0.1	0	0	-0.9
tatC	443.4	442.3	443.4	443.4	443.4	444.6	443.4	0	-1.1	0	0	0	1.2
atpB	443.7	443.7	443.7	443.8	443.8	444	443.75	-0.05	-0.05	-0.05	0.05	0.05	0.25
rlmJ	444.2	445.4	445.6	444.2	445.6	444.7	445.05	-0.85	0.35	0.55	-0.85	0.55	-0.35
yfaT	447.4	421	447.4	444.4	444.4	442.5	444.4	3	-23.4	3	0	0	-1.9
sdhB	444.6	443.5	444.6	444.6	444.6	444.2	444.6	0	-1.1	0	0	0	-0.4
glpR	445.2	445.5	445.4	445.3	445.3	445.4	445.35	-0.15	0.15	0.05	-0.05	-0.05	0.05
sseB	447.5	442.3	447.8	445.3	445.3	445.7	445.5	2	-3.2	2.3	-0.2	-0.2	0.2
lpxA	445.5	447.1	445.5	445.5	445.5	445.5	445.5	0	1.6	0	0	0	0
yddE	449.5	444.3	443.5	445.7	445.7	448.5	445.7	3.8	-1.4	-2.2	0	0	2.8
argT	447	445.2	445.8	445.8	445.8	447	445.8	1.2	-0.6	0	0	0	1.2
caiD	444.2	444.9	446.3	445.9	445.7	443.8	445.3	-1.1	-0.4	1	0.6	0.4	-1.5
yghR	445.9	440	445.9	445.9	445.9	447.9	445.9	0	-5.9	0	0	0	2
pduF	447.4	446.5	367.6	446.9	446.9	443.5	446.7	0.7	-0.2	-79.1	0.2	0.2	-3.2
ucpA	447.4	447.4	447.4	446.9	446.9	446.9	447.15	0.25	0.25	0.25	-0.25	-0.25	-0.25
panB	442.9	440.4	444.5	447	447	445.1	444.8	-1.9	-4.4	-0.3	2.2	2.2	0.3
deoC	447.2	447.4	447.3	447.4	447.4	447.4	447.4	-0.2	0	-0.1	0	0	0
lptF	447.5	447.5	447.5	447.4	446.1	448.6	447.5	0	0	0	-0.1	-1.4	1.1
nadC	449.3	449.7	449.3	447.5	447.5	449.3	449.3	0	0.4	0	-1.8	-1.8	0
group_7926	447.3	449.1	447.8	447.7	447.7	447.7	447.7	-0.4	1.4	0.1	0	0	0
yjjP	447.9	393.4	450	447.7	413.6	449.7	447.8	0.1	-54.4	2.2	-0.1	-34.2	1.9
ygfZ	447.4	445.2	445.3	447.8	447.8	446.7	447.05	0.35	-1.85	-1.75	0.75	0.75	-0.35
tcdA	449.8	449.8	449.8	448.4	448.4	449.8	449.8	0	0	0	-1.4	-1.4	0
lsrR	451.3	448.5	450.8	448.5	449.6	447.5	449.05	2.25	-0.55	1.75	-0.55	0.55	-1.55
suhB	446.5	443.7	448.6	448.7	448.7	448.3	448.45	-1.95	-4.75	0.15	0.25	0.25	-0.15
lpxK	446.8	447.4	448.7	449.5	449.5	445.9	448.05	-1.25	-0.65	0.65	1.45	1.45	-2.15
rph	450.1	449.8	449.8	449.8	449.8	449.8	449.8	0.3	0	0	0	0	0
glcC	446.9	449.4	447.7	450	450	446.9	448.55	-1.65	0.85	-0.85	1.45	1.45	-1.65
exbB	450.8	449.8	450.8	450	450	450.4	450.2	0.6	-0.4	0.6	-0.2	-0.2	0.2
dkgB	454.2	454.9	454.9	450.2	450.2	451.8	453	1.2	1.9	1.9	-2.8	-2.8	-1.2
rpsB	450.3	450.3	450.3	450.3	450.3	300	450.3	0	0	0	0	0	-150.3
agaW	449	451.5	451.5	451.2	451.2	451.5	451.35	-2.35	0.15	0.15	-0.15	-0.15	0.15
ssuB	451.6	450.3	452.8	451.5	451.5	452.3	451.55	0.05	-1.25	1.25	-0.05	-0.05	0.75
nei	454.8	456.3	452.9	451.5	452.9	452.4	452.9	1.9	3.4	0	-1.4	0	-0.5
apbE	455.1	454.4	454.1	451.5	451.5	454.9	454.25	0.85	0.15	-0.15	-2.75	-2.75	0.65
narW	451.7	453.3	452.9	452	452	453.9	452.45	-0.75	0.85	0.45	-0.45	-0.45	1.45
guaC	452.4	452.4	452.4	452	452	452.3	452.35	0.05	0.05	0.05	-0.35	-0.35	-0.05
mlaF	450.8	452.6	452.6	452.1	452.1	452.6	452.35	-1.55	0.25	0.25	-0.25	-0.25	0.25
hdhA	452.3	452.6	452.6	452.5	452.5	456	452.55	-0.25	0.05	0.05	-0.05	-0.05	3.45
hemX	449.5	449.5	449.8	453.2	452.6	452.2	451	-1.5	-1.5	-1.2	2.2	1.6	1.2
ydcI	455.3	507.3	455.3	453.3	453.3	452.2	454.3	1	53	1	-1	-1	-2.1
purC	453.4	453.4	453.4	453.4	453.4	452.3	453.4	0	0	0	0	0	-1.1
slmA	451.6	451.6	451.6	453.5	453.5	453.5	452.55	-0.95	-0.95	-0.95	0.95	0.95	0.95
yhbJ	453.5	453.5	453.5	453.5	453.5	453.5	453.5	0	0	0	0	0	0
flgG	453.6	453.6	453.6	453.6	453.6	453.6	453.6	0	0	0	0	0	0
malM	455.7	452.4	454	453.7	453.7	454.9	453.85	1.85	-1.45	0.15	-0.15	-0.15	1.05
adiY	453.5	453.5	453.5	453.9	453.9	455.2	453.7	-0.2	-0.2	-0.2	0.2	0.2	1.5
oppC	453.9	453.9	454.2	453.9	453.9	453.4	453.9	0	0	0.3	0	0	-0.5
smf	452.6	450.8	448.1	454.4	454.4	94.6	451.7	0.9	-0.9	-3.6	2.7	2.7	-357.1
gcvA	454.9	454.9	454.9	454.5	454.5	454.9	454.9	0	0	0	-0.4	-0.4	0
yciT	453.3	454.2	452.5	455	455	452.7	453.75	-0.45	0.45	-1.25	1.25	1.25	-1.05
yiaJ	455.8	459.4	459.2	455	454.9	459.4	457.5	-1.7	1.9	1.7	-2.5	-2.6	1.9
hisC	456	454.9	452.5	455	455	454.4	454.95	1.05	-0.05	-2.45	0.05	0.05	-0.55
fepC_2	452.9	456.8	456.8	455.8	455.8	454	455.8	-2.9	1	1	0	0	-1.8
mdtN	457.7	457.7	457.7	455.8	455.8	455	456.75	0.95	0.95	0.95	-0.95	-0.95	-1.75
hisF	459.2	458.7	457.7	455.9	455.9	458	457.85	1.35	0.85	-0.15	-1.95	-1.95	0.15
ribF	455.4	453.1	454.6	456.1	456.1	478.3	455.75	-0.35	-2.65	-1.15	0.35	0.35	22.55
yggR	497.8	455.7	499.5	456.1	456.1	502.5	476.95	20.85	-21.25	22.55	-20.85	-20.85	25.55
yhbM	458.1	458	458.1	456.3	456.3	458	458	0.1	0	0.1	-1.7	-1.7	0
argP	456.6	456.6	456.6	456.6	456.6	456.6	456.6	0	0	0	0	0	0
yjjQ	456.2	456.2	456.2	456.7	456.7	451.3	456.2	0	0	0	0.5	0.5	-4.9
yafJ	458.7	458.7	458.7	456.7	456.7	458.7	458.7	0	0	0	-2	-2	0
eutL	459.7	457.9	459.7	456.7	456.7	458.7	458.3	1.4	-0.4	1.4	-1.6	-1.6	0.4
trmD	456.9	456.9	456.9	456.9	456.9	456.9	456.9	0	0	0	0	0	0
srlQ	456.3	457.9	457.3	457.2	457.2	458.3	457.25	-0.95	0.65	0.05	-0.05	-0.05	1.05
truB	457.9	457.5	457.5	457.5	457.5	457.2	457.5	0.4	0	0	0	0	-0.3
ybeX	457.7	457.7	457.7	457.7	457.7	457.7	457.7	0	0	0	0	0	0
yghA	459.2	456.8	459.8	457.8	457.8	460.2	458.5	0.7	-1.7	1.3	-0.7	-0.7	1.7
frdB	458.5	458.5	458.5	458.5	458.5	458.5	458.5	0	0	0	0	0	0
ftsX	459.6	459.6	459.6	458.8	458.8	459.6	459.6	0	0	0	-0.8	-0.8	0
lpxL	458.2	459.2	459.2	459.1	459.1	461.1	459.15	-0.95	0.05	0.05	-0.05	-0.05	1.95
yneJ	461.1	461.5	461.7	459.3	459.3	461.7	461.3	-0.2	0.2	0.4	-2	-2	0.4
xerC	460.2	460.3	461.5	459.4	459.4	460.3	460.25	-0.05	0.05	1.25	-0.85	-0.85	0.05
yliI	317.7	461	460.8	459.6	459.6	459.9	459.75	-142.05	1.25	1.05	-0.15	-0.15	0.15
deoD	459.6	459.8	459.6	459.6	459.6	459.6	459.6	0	0.2	0	0	0	0
hofC	455.2	459.6	407.6	459.7	459.7	461	459.65	-4.45	-0.05	-52.05	0.05	0.05	1.35
cdd	460.9	460.8	460.9	460.3	461.5	462.5	460.9	0	-0.1	0	-0.6	0.6	1.6
yigL	459.8	460.6	460.6	460.6	460.6	460.6	460.6	-0.8	0	0	0	0	0
yjiP	270.8	453	406.6	460.9	460.9	262.4	429.8	-159	23.2	-23.2	31.1	31.1	-167.4
gluQ	461.4	462.6	457.9	461.6	461.2	461.2	461.3	0.1	1.3	-3.4	0.3	-0.1	-0.1
ybjE	462.1	463	462.1	461.8	461.8	460.1	461.95	0.15	1.05	0.15	-0.15	-0.15	-1.85
qmcA	462.6	462.5	462.5	462	462	462.2	462.35	0.25	0.15	0.15	-0.35	-0.35	-0.15
pstB	462.2	462.8	462.2	462.2	462.2	462.2	462.2	0	0.6	0	0	0	0
rhtA	461.8	462.6	461.8	462.7	462.7	460.9	462.2	-0.4	0.4	-0.4	0.5	0.5	-1.3
macA	462.3	460.5	462	462.8	462.8	462.9	462.55	-0.25	-2.05	-0.55	0.25	0.25	0.35
tus	464.4	459.6	464.4	462.9	462.9	465.4	463.65	0.75	-4.05	0.75	-0.75	-0.75	1.75
glpF	466.3	466.3	466.3	463.7	463.7	466.3	466.3	0	0	0	-2.6	-2.6	0
fepD	464.6	463.5	464.1	463.9	463.9	463.7	463.9	0.7	-0.4	0.2	0	0	-0.2
tdcB	466.7	466.6	466.7	463.9	466	466.6	466.6	0.1	0	0.1	-2.7	-0.6	0
hisP	466	466	466.2	464.5	464.5	466.5	466	0	0	0.2	-1.5	-1.5	0.5
ynfL	470.2	470.2	470.2	464.7	464.7	471.1	470.2	0	0	0	-5.5	-5.5	0.9
speB	464.9	464.9	464.9	464.9	464.9	355.5	464.9	0	0	0	0	0	-109.4
yafL	508.3	514.8	505.6	464.9	464.9	505.9	505.75	2.55	9.05	-0.15	-40.85	-40.85	0.15
rsmI	464.6	465.3	464	465	465	463.8	464.8	-0.2	0.5	-0.8	0.2	0.2	-1
sapF	465	465	465	465	465	465	465	0	0	0	0	0	0
yicC	464.6	464.6	464.6	465.1	465.1	464.6	464.6	0	0	0	0.5	0.5	0
hflC	465.2	465.2	465.2	465.3	465.3	465.2	465.2	0	0	0	0.1	0.1	0
narV	461.7	465.2	461.7	465.5	465.5	464.7	464.95	-3.25	0.25	-3.25	0.55	0.55	-0.25
yhaJ	464.7	465.7	464.5	465.7	465.7	464.3	465.2	-0.5	0.5	-0.7	0.5	0.5	-0.9
yafC	466.2	465.5	466.2	465.7	465.7	466.5	465.95	0.25	-0.45	0.25	-0.25	-0.25	0.55
ybhA	465.8	465.7	465.8	465.8	465.2	465.8	465.8	0	-0.1	0	0	-0.6	0
panC	466.9	465.5	466.5	465.9	465.9	466.5	466.2	0.7	-0.7	0.3	-0.3	-0.3	0.3
group_7647	466.6	466.6	464.9	466.6	466.6	469.3	466.6	0	0	-1.7	0	0	2.7
serB	470.4	470.4	470.4	466.7	466.7	466.1	468.55	1.85	1.85	1.85	-1.85	-1.85	-2.45
yhbE	466.5	465.6	467	466.9	466.9	262.9	466.7	-0.2	-1.1	0.3	0.2	0.2	-203.8
dmsC	468	466.2	467.4	466.9	466.9	466.9	466.9	1.1	-0.7	0.5	0	0	0
nadK	467	467	467	467	467	467	467	0	0	0	0	0	0
fabH	467.4	467.4	467.4	467.1	467.1	467.4	467.4	0	0	0	-0.3	-0.3	0
rbsK	466.3	467.2	466.4	467.4	467.4	468.1	467.3	-1	-0.1	-0.9	0.1	0.1	0.8
lldR	467.5	468.7	467.9	467.5	467.5	467.4	467.5	0	1.2	0.4	0	0	-0.1
ycdX	466.6	466.6	466.6	467.6	467.6	466.6	466.6	0	0	0	1	1	0
glsB	468	468.1	468.1	468.1	468.1	468.1	468.1	-0.1	0	0	0	0	0
hisJ	469.5	469.5	469.5	468.4	468.4	469.5	469.5	0	0	0	-1.1	-1.1	0
pyrB	467.8	467.8	467.8	468.6	468.6	468.6	468.2	-0.4	-0.4	-0.4	0.4	0.4	0.4
amiC	468.9	471.6	471.6	468.9	468.9	471	469.95	-1.05	1.65	1.65	-1.05	-1.05	1.05
cusB	470.2	468.2	471	469.1	469.1	469.7	469.4	0.8	-1.2	1.6	-0.3	-0.3	0.3
hofM	471.2	471.4	470.4	469.3	467.7	465.1	469.85	1.35	1.55	0.55	-0.55	-2.15	-4.75
motA	469.9	469.9	469.9	469.4	469.4	469.9	469.9	0	0	0	-0.5	-0.5	0
rarD	470.3	470.7	470.5	470	470	470.1	470.2	0.1	0.5	0.3	-0.2	-0.2	-0.1
add	468.9	471.5	470.7	470.7	470.7	472.1	470.7	-1.8	0.8	0	0	0	1.4
zraS	471.9	468.5	469.8	471.1	471.1	470.4	470.75	1.15	-2.25	-0.95	0.35	0.35	-0.35
yigM	475.6	475.5	475.8	471.2	474.2	475.6	475.55	0.05	-0.05	0.25	-4.35	-1.35	0.05
speE	469	472	467	471.3	471.3	468.3	470.15	-1.15	1.85	-3.15	1.15	1.15	-1.85
tsf	471.3	471.3	471.3	471.3	471.3	407.6	471.3	0	0	0	0	0	-63.7
kdgR	472.3	472.3	472.3	471.3	471.3	472.3	472.3	0	0	0	-1	-1	0
ilvE	471.5	471.5	471.5	471.5	471.5	469.8	471.5	0	0	0	0	0	-1.7
efeO	469.8	470.1	470.2	471.7	471.7	470.4	470.3	-0.5	-0.2	-0.1	1.4	1.4	0.1
rafB	472	471.3	471.2	471.8	471.8	471.5	471.65	0.35	-0.35	-0.45	0.15	0.15	-0.15
ubiE	471.9	471.9	471.9	471.9	471.9	471.9	471.9	0	0	0	0	0	0
yieE	474.2	473.8	472.9	471.9	471.9	474.2	473.35	0.85	0.45	-0.45	-1.45	-1.45	0.85
argI	472.5	471.2	472.5	472	472	471.6	472	0.5	-0.8	0.5	0	0	-0.4
rbn	473.1	472.9	474.2	472.3	472.3	474.8	473	0.1	-0.1	1.2	-0.7	-0.7	1.8
cysW	472.6	472	472.6	472.6	472.6	472.6	472.6	0	-0.6	0	0	0	0
yaeF	478.5	479.3	344.6	472.7	472.7	477.6	475.15	3.35	4.15	-130.55	-2.45	-2.45	2.45
prmA	472.6	473.2	472.7	472.8	472.8	473.6	472.8	-0.2	0.4	-0.1	0	0	0.8
uspE	472.2	472.2	472.2	473	473	472.2	472.2	0	0	0	0.8	0.8	0
aaeR	474.1	474.1	474.1	473.1	473.1	474.1	474.1	0	0	0	-1	-1	0
menA	471.9	472.2	472.2	473.3	473.4	472.2	472.2	-0.3	0	0	1.1	1.2	0
uidB	482.6	482.1	483.1	473.3	473.3	482.6	482.35	0.25	-0.25	0.75	-9.05	-9.05	0.25
pduD	473.1	470.8	475.7	473.4	473.4	473.4	473.4	-0.3	-2.6	2.3	0	0	0
cysU	475.3	474.5	475.3	474.2	474.2	475.3	474.9	0.4	-0.4	0.4	-0.7	-0.7	0.4
metR	474.4	474.4	474.4	474.4	474.4	474.4	474.4	0	0	0	0	0	0
emrA	474.7	475.2	475.2	474.6	474.6	475.2	474.95	-0.25	0.25	0.25	-0.35	-0.35	0.25
yeaP	525.5	528.4	527.1	474.8	521.3	298.7	523.4	2.1	5	3.7	-48.6	-2.1	-224.7
metQ	475.2	473.9	473.9	474.9	474.9	473.9	474.4	0.8	-0.5	-0.5	0.5	0.5	-0.5
fliD	474.5	475.1	478.1	475	475	475	475	-0.5	0.1	3.1	0	0	0
yqhC	474.8	474.8	474.8	475.1	475.4	478.2	474.95	-0.15	-0.15	-0.15	0.15	0.45	3.25
ydhF	477.3	475	473.2	475.3	475.3	474.9	475.15	2.15	-0.15	-1.95	0.15	0.15	-0.25
group_7804	474.2	474.3	475.5	475.5	475.5	475.5	475.5	-1.3	-1.2	0	0	0	0
ydaN	475.3	476	475.3	475.5	475.5	476	475.5	-0.2	0.5	-0.2	0	0	0.5
loiP	476.6	476.7	476.4	475.8	475.8	474.4	476.1	0.5	0.6	0.3	-0.3	-0.3	-1.7
rsmC	477.8	476.2	477.8	475.9	475.9	477.3	476.75	1.05	-0.55	1.05	-0.85	-0.85	0.55
ypfJ	476.9	476.7	476.3	476	476	476.3	476.3	0.6	0.4	0	-0.3	-0.3	0
holA	474.8	473.6	473	476.1	476.1	475.1	474.95	-0.15	-1.35	-1.95	1.15	1.15	0.15
pbpG	478.5	478.7	478.5	476.2	476.2	476.5	477.5	1	1.2	1	-1.3	-1.3	-1
pldB	475	475.5	476	476.3	476.3	475.4	475.75	-0.75	-0.25	0.25	0.55	0.55	-0.35
dapF	478.8	478.8	478.8	476.8	476.8	478.8	478.8	0	0	0	-2	-2	0
rssB	476.8	476.8	476.8	476.9	476.9	476.1	476.8	0	0	0	0.1	0.1	-0.7
purK	477.5	477.2	481.1	476.9	477.4	479.3	477.45	0.05	-0.25	3.65	-0.55	-0.05	1.85
artP	477	477	477	477	477	476.5	477	0	0	0	0	0	-0.5
map	477.7	477.7	477.7	477.6	477.6	478.1	477.7	0	0	0	-0.1	-0.1	0.4
alx	478.3	477.6	478.1	477.6	477.6	474.6	477.6	0.7	0	0.5	0	0	-3
mreC	477.6	477.6	477.6	477.9	477.9	477.5	477.6	0	0	0	0.3	0.3	-0.1
araC	476	474	474	478.2	478.2	476.1	476.05	-0.05	-2.05	-2.05	2.15	2.15	0.05
pdxK	478.2	478.2	478.6	478.2	478.2	474.6	478.2	0	0	0.4	0	0	-3.6
yehX	479	475.4	481.9	478.9	478.9	480.3	478.95	0.05	-3.55	2.95	-0.05	-0.05	1.35
pgtC	480	484.4	484.1	479.1	479.1	483.2	481.6	-1.6	2.8	2.5	-2.5	-2.5	1.6
rbsB	479.2	479.2	479.2	479.2	479.2	479.2	479.2	0	0	0	0	0	0
iaaA	482.9	484.9	485.5	479.2	479.2	481.2	482.05	0.85	2.85	3.45	-2.85	-2.85	-0.85
rihA	483.6	483.2	482.6	480	480	481.6	482.1	1.5	1.1	0.5	-2.1	-2.1	-0.5
yeiG	481.5	482	476.9	480.1	480.1	481.1	480.6	0.9	1.4	-3.7	-0.5	-0.5	0.5
pocR	480.5	478.7	478.1	480.6	480.6	473.2	479.6	0.9	-0.9	-1.5	1	1	-6.4
metF	478.5	479.9	478.5	480.9	480	479.9	479.9	-1.4	0	-1.4	1	0.1	0
thyA	478.6	480.9	480.9	480.9	480.9	480.9	480.9	-2.3	0	0	0	0	0
ybjS	479.4	481	480.2	481.3	481.3	478.1	480.6	-1.2	0.4	-0.4	0.7	0.7	-2.5
trg	486	484.5	485.7	481.8	481.8	487.6	485.1	0.9	-0.6	0.6	-3.3	-3.3	2.5
ubiA	481.2	480.8	481.5	481.9	481.9	481.7	481.6	-0.4	-0.8	-0.1	0.3	0.3	0.1
kpsE	483.1	483	483.1	481.9	481.9	483.1	483.05	0.05	-0.05	0.05	-1.15	-1.15	0.05
fabI	482.5	482.5	482.5	482.5	482.5	482.5	482.5	0	0	0	0	0	0
napH	483.9	482.5	483.4	483	483	483.4	483.2	0.7	-0.7	0.2	-0.2	-0.2	0.2
malI_1	482.7	481	482.7	483.4	483.4	482.3	482.7	0	-1.7	0	0.7	0.7	-0.4
cysK	484.6	483.4	407.1	483.4	483.4	483.4	483.4	1.2	0	-76.3	0	0	0
menC	486.2	485.6	487	483.8	483.8	424.1	484.7	1.5	0.9	2.3	-0.9	-0.9	-60.6
truD	484.7	485.1	485	484.2	486.4	486.9	485.05	-0.35	0.05	-0.05	-0.85	1.35	1.85
entB	484.2	483.6	484.8	485.2	485.2	483.5	484.5	-0.3	-0.9	0.3	0.7	0.7	-1
rluB	486.6	486.7	486.7	486.1	486.7	486.7	486.7	-0.1	0	0	-0.6	0	0
ulaD	487.8	487	487.2	486.4	486.4	484.2	486.7	1.1	0.3	0.5	-0.3	-0.3	-2.5
ybiY	488.4	485.4	487.2	486.4	486.4	488.3	486.8	1.6	-1.4	0.4	-0.4	-0.4	1.5
yedI	486.8	486.4	486.8	487.3	487.3	486	486.8	0	-0.4	0	0.5	0.5	-0.8
yceM	484.8	481.7	485.5	487.4	487.4	486.3	485.9	-1.1	-4.2	-0.4	1.5	1.5	0.4
udp	487.5	487.5	487.5	487.5	487.5	486.7	487.5	0	0	0	0	0	-0.8
dppC	485.7	485.7	487	487.6	487.6	485.8	486.4	-0.7	-0.7	0.6	1.2	1.2	-0.6
manY	487.7	488.5	487.7	487.7	487.7	488.5	487.7	0	0.8	0	0	0	0.8
rbsC	488.3	488.3	488.3	488.3	488.3	488.3	488.3	0	0	0	0	0	0
dmlR	485.4	486.6	486.6	488.5	488.5	486.6	486.6	-1.2	0	0	1.9	1.9	0
eefA	494.9	491.9	498.2	488.8	488.8	491.3	491.6	3.3	0.3	6.6	-2.8	-2.8	-0.3
gltJ	489.1	489.8	489.1	489.3	489.3	410.2	489.2	-0.1	0.6	-0.1	0.1	0.1	-79
group_895	487.8	485.5	490.6	489.4	489.4	517	489.4	-1.6	-3.9	1.2	0	0	27.6
dadX	498.6	491.2	495.2	489.8	489.8	495.9	493.2	5.4	-2	2	-3.4	-3.4	2.7
rpoH	490	490.3	490	490.3	490.3	490	490.15	-0.15	0.15	-0.15	0.15	0.15	-0.15
potA	491.3	491.3	491.3	490.5	490.5	491.4	491.3	0	0	0	-0.8	-0.8	0.1
holB	491.7	490.3	489	490.6	490.6	493.3	490.6	1.1	-0.3	-1.6	0	0	2.7
gapA	491.4	491.4	491.4	491.4	491.4	491.3	491.4	0	0	0	0	0	-0.1
nagK	486.6	490.5	489.5	492.5	492.5	489.7	490.1	-3.5	0.4	-0.6	2.4	2.4	-0.4
pgl	492.3	492.6	491.7	492.8	492.8	493.1	492.7	-0.4	-0.1	-1	0.1	0.1	0.4
cho	490.1	492.6	491.7	492.9	492.9	494.4	492.75	-2.65	-0.15	-1.05	0.15	0.15	1.65
folD	493.9	493.9	222.7	492.9	492.9	492.9	492.9	1	1	-270.2	0	0	0
ycjF	492.3	492.6	490	493.1	493.1	491.4	492.45	-0.15	0.15	-2.45	0.65	0.65	-1.05
corA	494.3	494.3	494.3	493.1	493.1	494.4	494.3	0	0	0	-1.2	-1.2	0.1
trpS	493	493	493	493.3	493.3	493	493	0	0	0	0.3	0.3	0
envC	493.5	493.5	493.5	493.5	493.5	492.8	493.5	0	0	0	0	0	-0.7
ulaE	495.8	494.8	491.1	493.6	493.6	495.8	494.2	1.6	0.6	-3.1	-0.6	-0.6	1.6
nagB	493	494	494	494	494	494	494	-1	0	0	0	0	0
mdh	494.2	494.2	494.2	494.2	494.2	370.5	494.2	0	0	0	0	0	-123.7
dapA	494.9	492.8	494.9	494.3	494.3	495.1	494.6	0.3	-1.8	0.3	-0.3	-0.3	0.5
potG	494.4	494.4	494.4	495	495	495.4	494.7	-0.3	-0.3	-0.3	0.3	0.3	0.7
glcD	495.9	497.4	500.3	495	495	497	496.45	-0.55	0.95	3.85	-1.45	-1.45	0.55
murQ	496.3	496.5	495.7	495	495	494.3	495.35	0.95	1.15	0.35	-0.35	-0.35	-1.05
sapC	494.8	495.1	494.8	495.1	495.1	413	494.95	-0.15	0.15	-0.15	0.15	0.15	-81.95
ydgD	495.3	494.6	495.3	495.5	495.5	495.3	495.3	0	-0.7	0	0.2	0.2	0
yejK	495	495	492.6	496	496	496	495.5	-0.5	-0.5	-2.9	0.5	0.5	0.5
php	492.1	492.2	497.2	496.4	494.8	493.2	494	-1.9	-1.8	3.2	2.4	0.8	-0.8
ilvY	495.3	492.8	495.2	496.5	496.5	495.4	495.35	-0.05	-2.55	-0.15	1.15	1.15	0.05
potD	496.1	496.1	497	496.5	496.5	496.9	496.5	-0.4	-0.4	0.5	0	0	0.4
ugpE	497.1	496.4	497.1	496.6	496.6	496.4	496.6	0.5	-0.2	0.5	0	0	-0.2
yeaW	497.2	497.2	496.3	496.8	496.8	496.5	496.8	0.4	0.4	-0.5	0	0	-0.3
nrfD	496.5	494.1	496.6	496.9	496.9	497.4	496.75	-0.25	-2.65	-0.15	0.15	0.15	0.65
hisG	496.4	497.1	496.4	497.1	497.1	496.3	496.75	-0.35	0.35	-0.35	0.35	0.35	-0.45
rluF	497	497	497	497.4	497.4	497.1	497.05	-0.05	-0.05	-0.05	0.35	0.35	0.05
ldtB	497.3	499.3	497.3	497.4	497.4	499.3	497.4	-0.1	1.9	-0.1	0	0	1.9
galM	498.3	498.8	498.8	497.7	499.7	498.7	498.75	-0.45	0.05	0.05	-1.05	0.95	-0.05
potH	496.3	496.3	496.2	497.9	497.9	497.4	496.85	-0.55	-0.55	-0.65	1.05	1.05	0.55
ldtC	498.2	499.2	492.4	498.2	498.2	497.8	498.2	0	1	-5.8	0	0	-0.4
psd	499.2	501.1	500.5	499	499	501	499.85	-0.65	1.25	0.65	-0.85	-0.85	1.15
scpB	500	499.6	499.1	499	499	496.6	499.05	0.95	0.55	0.05	-0.05	-0.05	-2.45
pdxY	496.6	500	498.6	499.1	499.1	498.6	498.85	-2.25	1.15	-0.25	0.25	0.25	-0.25
rsgA	498.9	498.9	498.9	499.5	499.5	498.5	498.9	0	0	0	0.6	0.6	-0.4
rlmF	499.6	499.7	498.6	499.6	499.6	498.3	499.6	0	0.1	-1	0	0	-1.3
yghT	497	497.6	497	499.7	499.7	506.5	498.65	-1.65	-1.05	-1.65	1.05	1.05	7.85
yhbV	498.3	499.5	497.4	499.8	499.8	499.6	499.55	-1.25	-0.05	-2.15	0.25	0.25	0.05
fliG_2	500.1	500.1	500.1	500.1	496.4	499.9	500.1	0	0	0	0	-3.7	-0.2
focA	500.3	500.3	500.3	500.3	500.3	499.4	500.3	0	0	0	0	0	-0.9
hycD	499.8	501.3	499.5	501	501	501.3	501	-1.2	0.3	-1.5	0	0	0.3
dacD	503.8	502.1	500.6	501	501	528.4	501.55	2.25	0.55	-0.95	-0.55	-0.55	26.85
ygfM	504.5	504.5	502.5	501.1	501.1	502.2	502.35	2.15	2.15	0.15	-1.25	-1.25	-0.15
arcB	499.7	501.7	501.6	501.2	501.2	501.7	501.4	-1.7	0.3	0.2	-0.2	-0.2	0.3
yebK	502.1	502.1	502.1	501.2	502.1	500.9	502.1	0	0	0	-0.9	0	-1.2
cheB	501.8	501.8	501.9	501.8	501.8	501.8	501.8	0	0	0.1	0	0	0
bamB	501.1	500.6	501.1	502	502	498.9	501.1	0	-0.5	0	0.9	0.9	-2.2
yeeY	504.6	505.1	504.3	502.2	502.2	505.3	504.45	0.15	0.65	-0.15	-2.25	-2.25	0.85
ydjY	505.1	498.1	507.2	502.3	502.3	505.3	503.7	1.4	-5.6	3.5	-1.4	-1.4	1.6
lysR	506.2	505.2	506.2	503.2	503.2	505.7	505.45	0.75	-0.25	0.75	-2.25	-2.25	0.25
rstB	503.5	501.2	501.2	503.4	503.4	494.5	502.3	1.2	-1.1	-1.1	1.1	1.1	-7.8
ompF	504.2	504.3	504.2	503.8	503.8	504.2	504.2	0	0.1	0	-0.4	-0.4	0
nagZ	504.2	503.9	506.2	504.1	504.1	504.3	504.15	0.05	-0.25	2.05	-0.05	-0.05	0.15
yneE	503.6	502.2	502.4	504.6	504.6	503.6	503.6	0	-1.4	-1.2	1	1	0
modC	504.7	504.7	504.7	504.6	504.6	501.9	504.65	0.05	0.05	0.05	-0.05	-0.05	-2.75
pflA	505.9	505.9	505.9	505.9	505.9	505.9	505.9	0	0	0	0	0	0
psuK	507.9	506	507.9	505.9	505.9	508	506.95	0.95	-0.95	0.95	-1.05	-1.05	1.05
yghX	506.2	504.9	506.4	506.4	506.4	511.2	506.4	-0.2	-1.5	0	0	0	4.8
yegV	506.7	503	500.4	506.4	506.4	504.7	505.55	1.15	-2.55	-5.15	0.85	0.85	-0.85
rsmH	506.6	506.6	506.6	506.6	506.6	506.6	506.6	0	0	0	0	0	0
yeeA	506.7	507.4	506.1	506.9	506.9	505.2	506.8	-0.1	0.6	-0.7	0.1	0.1	-1.6
fmt	507.2	510.1	510.7	506.9	506.9	509	508.1	-0.9	2	2.6	-1.2	-1.2	0.9
dosP	510.2	510.6	510.7	507.5	507.5	508.7	509.45	0.75	1.15	1.25	-1.95	-1.95	-0.75
recF	507.5	507.4	507.5	507.7	507.7	507.5	507.5	0	-0.1	0	0.2	0.2	0
roxA	509.1	508.7	509.1	508.1	508.1	509.1	508.9	0.2	-0.2	0.2	-0.8	-0.8	0.2
leuO	510.2	510.3	510.3	508.1	508.1	507.5	509.15	1.05	1.15	1.15	-1.05	-1.05	-1.65
ygjR	506.2	507.2	507.3	508.3	508.3	507.5	507.4	-1.2	-0.2	-0.1	0.9	0.9	0.1
fliM	509.8	509.5	509.8	508.3	508.3	509.8	509.65	0.15	-0.15	0.15	-1.35	-1.35	0.15
ybhK	508.6	508.6	508.6	508.4	508.4	508.6	508.6	0	0	0	-0.2	-0.2	0
yjjU	509	509.7	509.2	508.4	508.4	509.2	509.1	-0.1	0.6	0.1	-0.7	-0.7	0.1
xerD	509	509	509	509	509	509.1	509	0	0	0	0	0	0.1
yfiF	510.6	510.9	511.6	509.2	509.2	482.9	509.9	0.7	1	1.7	-0.7	-0.7	-27
mltC	508.5	509.8	512.3	509.4	509.4	512.6	509.6	-1.1	0.2	2.7	-0.2	-0.2	3
hchA	507.8	508.9	508.9	509.7	509.7	509.6	509.25	-1.45	-0.35	-0.35	0.45	0.45	0.35
moaA	506.6	510.4	510	510	510	510	510	-3.4	0.4	0	0	0	0
livM	509.6	508.9	510.2	510	510	503.4	509.8	-0.2	-0.9	0.4	0.2	0.2	-6.4
waaC	507.8	510.1	510.7	510.4	510.4	509.1	510.25	-2.45	-0.15	0.45	0.15	0.15	-1.15
pfkA	510.4	510.4	510.4	510.4	510.4	510.4	510.4	0	0	0	0	0	0
ydhP	511.6	513	512.6	510.8	510.8	512.6	512.1	-0.5	0.9	0.5	-1.3	-1.3	0.5
wcaL	512.3	512.9	513.1	510.9	510.9	511.2	511.75	0.55	1.15	1.35	-0.85	-0.85	-0.55
ugpA	511	511	511	511	511	511	511	0	0	0	0	0	0
gntR	512.9	512.9	512.9	512.3	549.2	511.9	512.9	0	0	0	-0.6	36.3	-1
nemA	511	512.1	512.1	512.4	512.4	513	512.25	-1.25	-0.15	-0.15	0.15	0.15	0.75
nrdF	514.7	515.6	514.9	512.7	512.7	516.4	514.8	-0.1	0.8	0.1	-2.1	-2.1	1.6
xdhB	520.2	515.7	520.2	513.3	513.3	518.1	516.9	3.3	-1.2	3.3	-3.6	-3.6	1.2
yeaE	513.2	508.6	512.4	513.8	513.8	512.8	513	0.2	-4.4	-0.6	0.8	0.8	-0.2
speD	517.2	516.9	516.1	514.2	514.2	517.6	516.5	0.7	0.4	-0.4	-2.3	-2.3	1.1
dapD	514.3	514.3	514.3	514.4	514.4	514.6	514.35	-0.05	-0.05	-0.05	0.05	0.05	0.25
lacI_2	516.1	514.4	517.3	514.6	514.6	514.7	514.65	1.45	-0.25	2.65	-0.05	-0.05	0.05
kdsA	515.7	515.7	515.7	515	515	515.7	515.7	0	0	0	-0.7	-0.7	0
wcaJ	517.3	518.7	518.1	515.1	515.1	517.5	517.4	-0.1	1.3	0.7	-2.3	-2.3	0.1
ybhD	511.1	512.7	514.4	515.5	515.5	514.2	514.3	-3.2	-1.6	0.1	1.2	1.2	-0.1
hycG	512.7	512.7	512.7	515.5	515.5	512.7	512.7	0	0	0	2.8	2.8	0
yeiH	518.8	518.8	518.8	515.9	515.9	518.8	518.8	0	0	0	-2.9	-2.9	0
tdcA	515.3	515.3	515.3	516.1	516.1	515.3	515.3	0	0	0	0.8	0.8	0
era	516.5	515.9	515.9	516.1	516.1	515.6	516	0.5	-0.1	-0.1	0.1	0.1	-0.4
ygiF	520.8	521.7	520	516.3	516.3	522.6	520.4	0.4	1.3	-0.4	-4.1	-4.1	2.2
rbsR	509.3	511.5	519.2	516.6	516.6	513.9	515.25	-5.95	-3.75	3.95	1.35	1.35	-1.35
rimK	517.2	516.3	517.2	517.1	517.1	515.8	517.1	0.1	-0.8	0.1	0	0	-1.3
ygfI	516.5	517.2	516.5	517.2	517.2	513.4	516.85	-0.35	0.35	-0.35	0.35	0.35	-3.45
yedA	518.8	520	519.2	517.3	517.3	518.2	518.5	0.3	1.5	0.7	-1.2	-1.2	-0.3
epmB	523.1	521.4	522.3	517.3	519.3	522.5	521.85	1.25	-0.45	0.45	-4.55	-2.55	0.65
fruK	518.2	518.2	518.2	518.1	518.1	518.1	518.15	0.05	0.05	0.05	-0.05	-0.05	-0.05
fepB	516.9	530.8	529.9	518.2	518.2	520	519.1	-2.2	11.7	10.8	-0.9	-0.9	0.9
hemH	519.7	519.5	519.9	518.5	518.5	519.2	519.35	0.35	0.15	0.55	-0.85	-0.85	-0.15
gcvT	521.4	522.8	520.9	518.6	518.6	519.3	520.1	1.3	2.7	0.8	-1.5	-1.5	-0.8
nrdB	518.3	518.2	518.7	518.7	518.7	518.2	518.5	-0.2	-0.3	0.2	0.2	0.2	-0.3
yadG	518.7	518.7	518.7	518.7	518.7	518.7	518.7	0	0	0	0	0	0
adhP	520	518.4	520.1	519.2	519.2	520	519.6	0.4	-1.2	0.5	-0.4	-0.4	0.4
dusB	519.6	519.6	519.6	519.5	519.5	422.3	519.55	0.05	0.05	0.05	-0.05	-0.05	-97.25
mltD	553.7	521.2	553.5	519.5	551.8	554.6	552.65	1.05	-31.45	0.85	-33.15	-0.85	1.95
amiB	522.9	521.5	520.8	519.6	519.6	520	520.4	2.5	1.1	0.4	-0.8	-0.8	-0.4
galU	520.7	520.7	520.7	520	520	520.7	520.7	0	0	0	-0.7	-0.7	0
hcaT	519	518.1	517.5	520.1	519.1	515.8	518.55	0.45	-0.45	-1.05	1.55	0.55	-2.75
murB	523.6	523.8	523.9	520.4	520.4	524.1	523.7	-0.1	0.1	0.2	-3.3	-3.3	0.4
tehA	520.3	521	520.8	520.6	520.6	476.1	520.6	-0.3	0.4	0.2	0	0	-44.5
envZ	520.7	520.9	520.2	520.8	517.6	415.3	520.45	0.25	0.45	-0.25	0.35	-2.85	-105.15
eutT	522.4	523.9	516.9	520.8	520.8	526.7	521.6	0.8	2.3	-4.7	-0.8	-0.8	5.1
epmA	518.5	520.8	520.8	520.9	520.9	520.8	520.8	-2.3	0	0	0.1	0.1	0
yhiI	521.9	522.2	521.6	521	522.3	523	522.05	-0.15	0.15	-0.45	-1.05	0.25	0.95
chbR	521.3	522.3	521.7	521.4	521.4	521.6	521.5	-0.2	0.8	0.2	-0.1	-0.1	0.1
kdgK	523.2	523.3	522.2	521.5	521.5	382.8	521.85	1.35	1.45	0.35	-0.35	-0.35	-139.05
galS	522.3	522.3	522.3	521.7	521.7	523.1	522.3	0	0	0	-0.6	-0.6	0.8
aslB	522.5	519.4	515.9	521.9	521.9	522.9	521.9	0.6	-2.5	-6	0	0	1
group_2290	527.6	528.1	524.8	522	522	521.3	523.4	4.2	4.7	1.4	-1.4	-1.4	-2.1
nikD	526.4	525.6	528.4	522.5	522.5	525.5	525.55	0.85	0.05	2.85	-3.05	-3.05	-0.05
yiaO	520.3	514	521.6	522.6	522	520.2	520.95	-0.65	-6.95	0.65	1.65	1.05	-0.75
yheT	527.2	524.6	524.1	522.6	522.1	528.9	524.35	2.85	0.25	-0.25	-1.75	-2.25	4.55
eefC	519.8	515.1	520.3	522.9	514.3	516.3	518.05	1.75	-2.95	2.25	4.85	-3.75	-1.75
ubiF	525.5	522.1	524.1	522.9	522.9	404.8	522.9	2.6	-0.8	1.2	0	0	-118.1
malY	523.8	524.2	523.1	523	523	527	523.45	0.35	0.75	-0.35	-0.45	-0.45	3.55
yneF	522.1	521.1	521.9	523.3	523.3	519.3	522	0.1	-0.9	-0.1	1.3	1.3	-2.7
rluC	523.4	523.5	522.2	523.3	523.3	521.7	523.3	0.1	0.2	-1.1	0	0	-1.6
yceG	523	523.8	523.8	523.8	523.8	523	523.8	-0.8	0	0	0	0	-0.8
rhlB	525.2	525.2	525.2	524.6	524.6	525	525.1	0.1	0.1	0.1	-0.5	-0.5	-0.1
yijE	526.8	528.3	526.7	524.8	524.7	525.7	526.2	0.6	2.1	0.5	-1.4	-1.5	-0.5
nanA	527.4	525.4	526.2	525	525	527.2	525.8	1.6	-0.4	0.4	-0.8	-0.8	1.4
pdxA	522.6	524.9	523.9	525.3	525.3	524.1	524.5	-1.9	0.4	-0.6	0.8	0.8	-0.4
rluD	525.2	524	525.2	525.7	525.7	525.2	525.2	0	-1.2	0	0.5	0.5	0
manZ	527.5	527	527.5	526.1	526.1	526.8	526.9	0.6	0.1	0.6	-0.8	-0.8	-0.1
lptG	526.9	526.9	526.9	526.9	526.4	525.9	526.9	0	0	0	0	-0.5	-1
ghrB	526.6	529.5	529.5	527.4	527.4	528.5	527.95	-1.35	1.55	1.55	-0.55	-0.55	0.55
dusC	529.7	528.2	525.5	527.4	527.4	526.6	527.4	2.3	0.8	-1.9	0	0	-0.8
eefD	524	519.1	526	527.5	527.5	530.6	526.75	-2.75	-7.65	-0.75	0.75	0.75	3.85
bcr	528	528	500.8	527.6	527.6	527.6	527.6	0.4	0.4	-26.8	0	0	0
amiA	527.1	527.1	527.1	527.8	527.8	526.8	527.1	0	0	0	0.7	0.7	-0.3
ompA	527.8	527.8	527.8	527.8	527.8	527.8	527.8	0	0	0	0	0	0
atpG	529	528	528	528	528	528	528	1	0	0	0	0	0
miaA	528.1	528.2	528.1	528.2	528.2	528.1	528.15	-0.05	0.05	-0.05	0.05	0.05	-0.05
rnd	528.1	530	529	528.2	528.2	527.9	528.2	-0.1	1.8	0.8	0	0	-0.3
minD	528.4	528.4	528.4	528.4	528.4	528.5	528.4	0	0	0	0	0	0.1
ytfF	531.6	530.9	532.4	528.4	528.4	531	530.95	0.65	-0.05	1.45	-2.55	-2.55	0.05
group_192	534	534.6	536.9	528.9	532.4	534	534	0	0.6	2.9	-5.1	-1.6	0
basS	530	530.5	529	529.3	529.3	529.7	529.5	0.5	1	-0.5	-0.2	-0.2	0.2
metA	530.6	531.4	531.4	529.4	529.4	531.6	531	-0.4	0.4	0.4	-1.6	-1.6	0.6
ltaE	526.8	526.9	527.9	529.6	529.6	528.2	528.05	-1.25	-1.15	-0.15	1.55	1.55	0.15
dppF	533.1	533.1	533.1	529.6	532.9	534.7	533.1	0	0	0	-3.5	-0.2	1.6
ttcA	527.7	528	528.6	529.8	529.8	530	529.2	-1.5	-1.2	-0.6	0.6	0.6	0.8
cfa	531	531.5	530.6	529.8	529.8	529.9	530.25	0.75	1.25	0.35	-0.45	-0.45	-0.35
dgt	530.2	530.3	529.9	530.2	530.2	373	530.2	0	0.1	-0.3	0	0	-157.2
thrB	531.8	531.1	531	530.5	530.5	532.3	531.05	0.75	0.05	-0.05	-0.55	-0.55	1.25
phoE	531.9	530.7	533.4	530.6	530.6	532.8	531.3	0.6	-0.6	2.1	-0.7	-0.7	1.5
lpxM	530.6	530.6	530.6	530.9	530.9	530.6	530.6	0	0	0	0.3	0.3	0
yfgO	531.3	531.3	531.3	530.9	530.9	530	531.1	0.2	0.2	0.2	-0.2	-0.2	-1.1
mepM	531	532.5	532.4	531.5	531.5	532.8	531.95	-0.95	0.55	0.45	-0.45	-0.45	0.85
oppF	529.4	530.3	530.3	531.7	531.7	531.7	531	-1.6	-0.7	-0.7	0.7	0.7	0.7
fabD	531.8	530.6	531.1	531.9	531.9	531.5	531.65	0.15	-1.05	-0.55	0.25	0.25	-0.15
tar	532.8	530.4	530.4	532.1	532.1	535.9	532.1	0.7	-1.7	-1.7	0	0	3.8
iap	530.1	531.9	532.2	532.3	532.3	531.9	532.05	-1.95	-0.15	0.15	0.25	0.25	-0.15
alr	533.6	533.6	533.6	532.4	532.4	532.6	533.1	0.5	0.5	0.5	-0.7	-0.7	-0.5
dppD	532.2	530.6	531.1	532.5	532.5	531.9	532.05	0.15	-1.45	-0.95	0.45	0.45	-0.15
melR	529.5	530.3	530.3	532.6	532.6	530.2	530.3	-0.8	0	0	2.3	2.3	-0.1
yliF	533.1	538.9	536.3	532.6	532.6	542.9	534.7	-1.6	4.2	1.6	-2.1	-2.1	8.2
wza	532.9	532.9	532.9	532.9	532.9	533.7	532.9	0	0	0	0	0	0.8
hofQ	535	534.8	535.4	532.9	533.4	534.2	534.5	0.5	0.3	0.9	-1.6	-1.1	-0.3
yjhH	533.3	535.3	535.3	533	533	527.4	533.15	0.15	2.15	2.15	-0.15	-0.15	-5.75
epd	529	529.9	529.9	533.1	533.1	532.3	531.1	-2.1	-1.2	-1.2	2	2	1.2
yeeL	529.9	528.5	531.9	533.3	533.3	534.8	532.6	-2.7	-4.1	-0.7	0.7	0.7	2.2
bcsZ	532.9	527.9	531.6	533.3	533.3	535.3	533.1	-0.2	-5.2	-1.5	0.2	0.2	2.2
yidZ	533.5	533.3	530.1	533.5	533.5	529.2	533.4	0.1	-0.1	-3.3	0.1	0.1	-4.2
wecA	533.3	533.3	533.5	533.6	533.6	533.6	533.55	-0.25	-0.25	-0.05	0.05	0.05	0.05
group_1082	535.8	532.8	537.9	533.7	533.7	536.5	534.75	1.05	-1.95	3.15	-1.05	-1.05	1.75
sgbU	532.6	534.1	533.2	534.4	534.3	526.6	533.65	-1.05	0.45	-0.45	0.75	0.65	-7.05
yeiB	539	538.4	539.3	534.5	534.5	538.9	538.65	0.35	-0.25	0.65	-4.15	-4.15	0.25
lysA	536.4	533.5	536.4	534.9	534.9	534.3	534.9	1.5	-1.4	1.5	0	0	-0.6
talA	537.7	534.6	537.1	534.9	534.9	438	534.9	2.8	-0.3	2.2	0	0	-96.9
pduB	534.7	535.4	533.4	535.4	535.4	535.4	535.4	-0.7	0	-2	0	0	0
ycjG	538.7	536.1	537.4	535.7	535.7	540.2	536.75	1.95	-0.65	0.65	-1.05	-1.05	3.45
kdsD	536.7	536.7	536.7	535.9	535.9	359.9	536.3	0.4	0.4	0.4	-0.4	-0.4	-176.4
dctA	536.4	536.1	536.4	536.7	536.7	536.4	536.4	0	-0.3	0	0.3	0.3	0
kpsD	538.7	539.3	538.7	537.8	537.8	537.1	538.25	0.45	1.05	0.45	-0.45	-0.45	-1.15
nikC	538.8	538.8	538.8	537.8	537.8	539.2	538.8	0	0	0	-1	-1	0.4
dcm	539.6	539	538.5	537.9	537.9	285.6	538.2	1.4	0.8	0.3	-0.3	-0.3	-252.6
ycaD	542.9	515.7	493.3	538	513.4	512.2	514.55	28.35	1.15	-21.25	23.45	-1.15	-2.35
purR	538.1	538.1	538.1	538.1	538.1	537.2	538.1	0	0	0	0	0	-0.9
group_7228	537.7	537.8	537.8	538.2	538.2	537.8	537.8	-0.1	0	0	0.4	0.4	0
hemC	538.8	538.4	539	538.2	538.2	538	538.3	0.5	0.1	0.7	-0.1	-0.1	-0.3
flgE	536.8	540.4	540	538.6	538.6	391.1	538.6	-1.8	1.8	1.4	0	0	-147.5
fadA	539.9	537.6	535.5	538.6	538.6	540.2	538.6	1.3	-1	-3.1	0	0	1.6
astA	537.8	541	538.6	538.9	538.9	541.4	538.9	-1.1	2.1	-0.3	0	0	2.5
plsX	523.1	539.2	539.2	539.2	539.2	539.2	539.2	-16.1	0	0	0	0	0
acuI	539.6	540.1	540.4	539.9	539.9	540.9	540	-0.4	0.1	0.4	-0.1	-0.1	0.9
mltA	547.8	539.6	539.6	539.9	539.9	538.7	539.75	8.05	-0.15	-0.15	0.15	0.15	-1.05
yedY	542	540.7	541.2	540	540	542.5	540.95	1.05	-0.25	0.25	-0.95	-0.95	1.55
gltI	545.5	545.5	547.9	540.3	540.3	239.7	542.9	2.6	2.6	5	-2.6	-2.6	-303.2
tas	540.2	539	539.2	541	541	536.4	539.7	0.5	-0.7	-0.5	1.3	1.3	-3.3
kduI	541.6	541.6	541.6	541.6	541.6	541.6	541.6	0	0	0	0	0	0
wzzE	542.9	542.9	542.9	542.9	542.9	522	542.9	0	0	0	0	0	-20.9
nfo	543.2	543	543.1	543.1	543.1	543.1	543.1	0.1	-0.1	0	0	0	0
rplB	543.2	543.2	543.2	543.2	543.2	543.2	543.2	0	0	0	0	0	0
acrE	541.1	541.6	544.6	544	544	543.4	543.7	-2.6	-2.1	0.9	0.3	0.3	-0.3
nikE	544	545.4	544.7	544	544	544.1	544.05	-0.05	1.35	0.65	-0.05	-0.05	0.05
nac	549.8	552.9	552.7	544.2	544.2	551.5	550.65	-0.85	2.25	2.05	-6.45	-6.45	0.85
anmK	546.9	545.5	544.7	544.3	546.2	542.2	545.1	1.8	0.4	-0.4	-0.8	1.1	-2.9
prkB	546.6	546.4	544.2	544.4	544.4	545.2	544.8	1.8	1.6	-0.6	-0.4	-0.4	0.4
oppD	546.3	546.3	546.3	544.8	544.8	544.9	545.6	0.7	0.7	0.7	-0.8	-0.8	-0.7
ybaT	546.7	544.1	546.5	544.9	544.9	545.3	545.1	1.6	-1	1.4	-0.2	-0.2	0.2
ansA	545.4	544.9	545.1	545.1	545.1	545.4	545.1	0.3	-0.2	0	0	0	0.3
lolE	548.5	546.1	547.9	545.3	545.3	546.2	546.15	2.35	-0.05	1.75	-0.85	-0.85	0.05
cra	545.6	545.6	545.6	545.6	545.6	545.6	545.6	0	0	0	0	0	0
abrB	542.6	545.3	546	546.3	546.3	544.8	545.65	-3.05	-0.35	0.35	0.65	0.65	-0.85
ycbJ	547.2	548.3	547.2	546.4	546.2	548.2	547.2	0	1.1	0	-0.8	-1	1
ompN	551.5	550.8	551.9	546.7	546.7	548.7	549.75	1.75	1.05	2.15	-3.05	-3.05	-1.05
galR	546.3	546.3	546.3	546.9	546.9	547.4	546.6	-0.3	-0.3	-0.3	0.3	0.3	0.8
sad	549.2	550	547.5	547.4	547.4	548	547.75	1.45	2.25	-0.25	-0.35	-0.35	0.25
ybhG	549.3	550.3	549.7	547.4	547.4	551.1	549.5	-0.2	0.8	0.2	-2.1	-2.1	1.6
hemY	546.8	546.2	546.2	547.7	547.7	548.7	547.25	-0.45	-1.05	-1.05	0.45	0.45	1.45
phoH	546.6	548	545.7	548.9	548.9	548	548	-1.4	0	-2.3	0.9	0.9	0
phoQ	549.7	550.2	549.5	549.4	549.4	549.9	549.6	0.1	0.6	-0.1	-0.2	-0.2	0.3
proB	550.9	550.9	551	549.5	549.5	550.9	550.9	0	0	0.1	-1.4	-1.4	0
dhaK	548.3	548	549	549.7	549.7	551.1	549.35	-1.05	-1.35	-0.35	0.35	0.35	1.75
dppB	553	553	552.9	549.8	551.1	552.6	552.75	0.25	0.25	0.15	-2.95	-1.65	-0.15
srmB	549.9	550.1	549.9	549.9	549.9	549.9	549.9	0	0.2	0	0	0	0
tdcD	550.2	550.4	550.3	550	550	550.8	550.25	-0.05	0.15	0.05	-0.25	-0.25	0.55
aaeA	550.3	550.3	550.3	550.1	550.1	552.6	550.3	0	0	0	-0.2	-0.2	2.3
fitE	552.3	549.6	551.7	550.5	550.5	551.2	550.85	1.45	-1.25	0.85	-0.35	-0.35	0.35
pyrC	549.1	548.5	552.2	550.6	550.6	551.4	550.6	-1.5	-2.1	1.6	0	0	0.8
fepG	550.7	551	549.9	550.7	550.7	549.9	550.7	0	0.3	-0.8	0	0	-0.8
ubiI	550	553.6	552.7	550.9	550.9	549.2	550.9	-0.9	2.7	1.8	0	0	-1.7
sohB	549.1	549.1	549.1	551.1	551.1	547.4	549.1	0	0	0	2	2	-1.7
waaG	550.2	549.7	549.7	551.1	551.1	549.6	549.95	0.25	-0.25	-0.25	1.15	1.15	-0.35
ybiV	550.8	552.8	553.3	551.4	551.4	550.7	551.4	-0.6	1.4	1.9	0	0	-0.7
malG	551.4	551.4	551.4	551.4	551.4	476.1	551.4	0	0	0	0	0	-75.3
cysB	552	552	552	552	552	552	552	0	0	0	0	0	0
argG	553.4	553.4	552.6	552	552	552.4	552.5	0.9	0.9	0.1	-0.5	-0.5	-0.1
ybdL	666.5	666	668	552	552	669.9	666.25	0.25	-0.25	1.75	-114.25	-114.25	3.65
sapB	552.2	552.2	549.4	552.2	552.2	551.8	552.2	0	0	-2.8	0	0	-0.4
lpxC	552.6	552.6	552.6	552.6	552.6	552.6	552.6	0	0	0	0	0	0
lpxD	552.9	552.9	552.9	552.9	552.9	552.9	552.9	0	0	0	0	0	0
cmoB	552.4	554.6	552	553	553	554.2	553	-0.6	1.6	-1	0	0	1.2
group_530	556.7	563.9	558	553.1	553.1	557.1	556.9	-0.2	7	1.1	-3.8	-3.8	0.2
sucD	555.2	555.2	553.5	553.5	553.5	555.2	554.35	0.85	0.85	-0.85	-0.85	-0.85	0.85
flgI	555.4	554.6	554.9	553.8	553.8	554.3	554.45	0.95	0.15	0.45	-0.65	-0.65	-0.15
murG	555.3	556.3	554.5	554.4	554.4	555.9	554.9	0.4	1.4	-0.4	-0.5	-0.5	1
hypE	556.2	556.2	556.2	554.9	554.9	555.7	555.95	0.25	0.25	0.25	-1.05	-1.05	-0.25
gspF	558.3	558.4	556.4	554.9	557.4	557.7	557.55	0.75	0.85	-1.15	-2.65	-0.15	0.15
allR	587	546	554.9	554.9	554.9	554.9	554.9	32.1	-8.9	0	0	0	0
fbp	556.1	556.1	556.1	555.3	555.3	555.2	555.7	0.4	0.4	0.4	-0.4	-0.4	-0.5
malK	555.7	555.2	555.7	555.7	555.7	555.7	555.7	0	-0.5	0	0	0	0
waaB	557.2	556	554.7	555.7	555.7	179.2	555.7	1.5	0.3	-1	0	0	-376.5
fitD	553	551.8	559.3	555.8	555.8	554.3	555.05	-2.05	-3.25	4.25	0.75	0.75	-0.75
yqhG	554.2	555.6	551.8	556.1	556.1	550.6	554.9	-0.7	0.7	-3.1	1.2	1.2	-4.3
rna	557.3	559.8	564.1	556.1	556.1	560.9	558.55	-1.25	1.25	5.55	-2.45	-2.45	2.35
galE	556.2	556.2	556.2	556.2	556.2	556.4	556.2	0	0	0	0	0	0.2
yqeF	556.5	557.7	556.5	556.5	556.5	243.9	556.5	0	1.2	0	0	0	-312.6
tdh	554.2	554.2	554.2	556.7	556.7	554.2	554.2	0	0	0	2.5	2.5	0
fabG_1	568.1	564.2	571.5	556.8	556.8	556.3	560.5	7.6	3.7	11	-3.7	-3.7	-4.2
rlmG	558.3	557.3	556.6	557.1	557.1	558.5	557.2	1.1	0.1	-0.6	-0.1	-0.1	1.3
nirC	556.6	555.7	556.6	557.3	557.3	556.6	556.6	0	-0.9	0	0.7	0.7	0
glpQ	558	556.8	557.9	557.4	557.4	558.3	557.65	0.35	-0.85	0.25	-0.25	-0.25	0.65
cueO	556	559	557.7	558.6	558.6	557.9	558.25	-2.25	0.75	-0.55	0.35	0.35	-0.35
kdgT	556.8	559.3	559.3	558.6	558.6	558.4	558.6	-1.8	0.7	0.7	0	0	-0.2
deaD	558.7	558.8	558.7	558.6	558.6	558.7	558.7	0	0.1	0	-0.1	-0.1	0
yhbW	556.2	556.5	557	558.7	558.7	555.9	556.75	-0.55	-0.25	0.25	1.95	1.95	-0.85
caiT	602.2	558.2	557.8	558.7	603.9	557.4	558.45	43.75	-0.25	-0.65	0.25	45.45	-1.05
yfeH	559.3	559	559.8	559.2	559.2	560.8	559.25	0.05	-0.25	0.55	-0.05	-0.05	1.55
emrD	560.8	559.9	560.7	559.8	560.7	560.4	560.55	0.25	-0.65	0.15	-0.75	0.15	-0.15
ydcO	562.9	560.2	562.7	559.8	559.8	562.9	561.45	1.45	-1.25	1.25	-1.65	-1.65	1.45
selD	560.3	560.7	560.5	560.3	560.3	560.3	560.3	0	0.4	0.2	0	0	0
mnmH	562.6	565	564.6	561	562.4	563.2	562.9	-0.3	2.1	1.7	-1.9	-0.5	0.3
mutY	560.5	566	560.2	561.3	561.3	562.8	561.3	-0.8	4.7	-1.1	0	0	1.5
psuG	559.6	560.2	559.6	561.8	561.8	559.8	560	-0.4	0.2	-0.4	1.8	1.8	-0.2
idnT	561.8	561	561	561.8	561.8	561	561.4	0.4	-0.4	-0.4	0.4	0.4	-0.4
talB	561.7	561.7	561.7	561.9	561.9	561.7	561.7	0	0	0	0.2	0.2	0
nuoH	561.9	562	562	562	562	561.9	562	-0.1	0	0	0	0	-0.1
gpr	561.5	560	562	562.9	562.9	560.4	561.75	-0.25	-1.75	0.25	1.15	1.15	-1.35
oppB	560.6	563.6	563.9	563.2	563.2	563	563.2	-2.6	0.4	0.7	0	0	-0.2
pgtA	562.6	562.6	562.6	563.3	563.3	563.4	562.95	-0.35	-0.35	-0.35	0.35	0.35	0.45
yciM	564.7	564.1	562.2	563.6	563.6	563.3	563.6	1.1	0.5	-1.4	0	0	-0.3
glcE	568.1	563.6	569.8	564	564	570.1	566.05	2.05	-2.45	3.75	-2.05	-2.05	4.05
rpoS	564.5	564.4	564.4	564.4	564.4	564.4	564.4	0.1	0	0	0	0	0
ispH	564.5	563.9	565.2	564.5	564.5	564.2	564.5	0	-0.6	0.7	0	0	-0.3
dcyD	565.5	563.9	565.4	564.9	564.9	565.4	565.15	0.35	-1.25	0.25	-0.25	-0.25	0.25
ubiH	565.3	563.3	564.3	565.3	565.3	564.8	565.05	0.25	-1.75	-0.75	0.25	0.25	-0.25
nupX_1	567.3	568.4	568.4	565.4	577.3	566.5	567.85	-0.55	0.55	0.55	-2.45	9.45	-1.35
nlpA	564.2	563.5	561.5	565.6	565.6	565.7	564.9	-0.7	-1.4	-3.4	0.7	0.7	0.8
entC	567.1	565.6	568.7	565.7	565.7	565.3	565.7	1.4	-0.1	3	0	0	-0.4
aroF	567.1	567.8	568	566.2	566.2	567.7	567.4	-0.3	0.4	0.6	-1.2	-1.2	0.3
yicL	565.8	565.8	565.2	566.3	564.2	549.4	565.5	0.3	0.3	-0.3	0.8	-1.3	-16.1
acrA	537.9	538.1	567.9	567.3	537.5	537.4	538	-0.1	0.1	29.9	29.3	-0.5	-0.6
hflK	567.5	567.6	567.6	567.7	567.7	567.6	567.6	-0.1	0	0	0.1	0.1	0
mrp	567.6	567.6	567.6	567.7	566.5	567	567.6	0	0	0	0.1	-1.1	-0.6
lipA	567.7	567.7	567.7	567.7	567.7	565.7	567.7	0	0	0	0	0	-2
coaA	567.8	568	568	568.5	568.5	568	568	-0.2	0	0	0.5	0.5	0
gntU	524.6	542.6	568.6	568.6	568.6	524.6	555.6	-31	-13	13	13	13	-31
metB	569.2	567.5	567.5	569.6	569.6	569	569.1	0.1	-1.6	-1.6	0.5	0.5	-0.1
gshB	569.8	569.8	569.8	569.7	569.7	569.7	569.75	0.05	0.05	0.05	-0.05	-0.05	-0.05
gltP	568.2	569.2	569	570.1	570.1	571.6	569.65	-1.45	-0.45	-0.65	0.45	0.45	1.95
gsiC	571.8	572.4	572.1	570.3	570.3	570.6	571.2	0.6	1.2	0.9	-0.9	-0.9	-0.6
yaaJ	571.9	571.1	572	570.4	570.4	572.5	571.5	0.4	-0.4	0.5	-1.1	-1.1	1
pfkB	569.7	572.6	572.4	570.5	570.5	571.2	570.85	-1.15	1.75	1.55	-0.35	-0.35	0.35
potF	572.2	572.3	571.6	571.7	572.9	572.4	572.25	-0.05	0.05	-0.65	-0.55	0.65	0.15
aer	569.9	574	572.5	572	572	570	572	-2.1	2	0.5	0	0	-2
ldhA	572.2	572.2	572.2	572.2	572.2	572.2	572.2	0	0	0	0	0	0
ydgJ	572.8	571.9	572.8	572.8	572.8	571.9	572.8	0	-0.9	0	0	0	-0.9
zapE	572.2	571.8	569.9	573	573	573.7	572.6	-0.4	-0.8	-2.7	0.4	0.4	1.1
ydhB	577.7	578	577.7	573.7	573.7	573.9	575.8	1.9	2.2	1.9	-2.1	-2.1	-1.9
waaF	577.4	577.1	577.5	574.4	574.4	578.1	577.25	0.15	-0.15	0.25	-2.85	-2.85	0.85
group_312	600.8	600	602.4	574.4	594.5	592.8	597.25	3.55	2.75	5.15	-22.85	-2.75	-4.45
waaA	641	579.1	579.1	574.5	636.8	638.9	607.95	33.05	-28.85	-28.85	-33.45	28.85	30.95
pyrD	575.5	573.8	575.4	575	575	573.7	575	0.5	-1.2	0.4	0	0	-1.3
glrR	573.5	573.5	575.6	575.6	575.6	575.6	575.6	-2.1	-2.1	0	0	0	0
ygaY	576.9	576.6	576.9	576.2	576.2	575.5	576.4	0.5	0.2	0.5	-0.2	-0.2	-0.9
hemF	575.8	575.5	574	577.1	577.1	574.1	575.65	0.15	-0.15	-1.65	1.45	1.45	-1.55
lldD	577.6	578.7	577.7	577.6	577.6	577.7	577.65	-0.05	1.05	0.05	-0.05	-0.05	0.05
nhaA	579.6	579.4	579.4	577.9	577.9	579	579.2	0.4	0.2	0.2	-1.3	-1.3	-0.2
metN	578.6	578.6	578.6	578.4	578.4	578.3	578.5	0.1	0.1	0.1	-0.1	-0.1	-0.2
wcaI	588.3	582.4	587.8	578.6	577.4	584.1	583.25	5.05	-0.85	4.55	-4.65	-5.85	0.85
rsxD	577.6	575.7	578	578.7	578.7	578.7	578.35	-0.75	-2.65	-0.35	0.35	0.35	0.35
aroB	578.3	580.5	580.5	579.1	579.1	580.5	579.8	-1.5	0.7	0.7	-0.7	-0.7	0.7
yccM	575.4	571.7	572.3	579.8	579.8	572.5	573.95	1.45	-2.25	-1.65	5.85	5.85	-1.45
hyuA	586.8	585.5	587.1	580.3	580.3	586.5	586	0.8	-0.5	1.1	-5.7	-5.7	0.5
pspF	581.3	580.6	581.3	580.4	580.4	581.5	580.95	0.35	-0.35	0.35	-0.55	-0.55	0.55
ydhC	581.7	581.9	583.5	580.6	580.6	581.3	581.5	0.2	0.4	2	-0.9	-0.9	-0.2
allS	575.4	584.9	583.3	581.1	581.1	582	581.55	-6.15	3.35	1.75	-0.45	-0.45	0.45
waaR	586.7	390.9	583.6	581.1	581.1	581.9	581.5	5.2	-190.6	2.1	-0.4	-0.4	0.4
degQ	584.8	584.1	584.6	581.3	581.3	582.3	583.2	1.6	0.9	1.4	-1.9	-1.9	-0.9
cpxA	581.6	581.6	581	581.6	581.6	581.6	581.6	0	0	-0.6	0	0	0
menF	581.8	582.4	578.8	581.8	581.8	582	581.8	0	0.6	-3	0	0	0.2
ybdK	584.5	585.8	583.7	581.9	581.9	584.8	584.1	0.4	1.7	-0.4	-2.2	-2.2	0.7
clcA	578.5	580.4	578.9	582.3	582.3	460.5	579.65	-1.15	0.75	-0.75	2.65	2.65	-119.15
yhfZ	581.7	579.9	578.8	582.4	582	585.4	581.85	-0.15	-1.95	-3.05	0.55	0.15	3.55
agaC	588.2	588.4	588.2	582.7	585.8	581.2	587	1.2	1.4	1.2	-4.3	-1.2	-5.8
fitR	585.1	585.3	586.4	582.8	582.8	586.4	585.2	-0.1	0.1	1.2	-2.4	-2.4	1.2
cadC	588.4	590.2	590.4	582.8	582.8	597.1	589.3	-0.9	0.9	1.1	-6.5	-6.5	7.8
curA	586	585.7	585.5	583.3	583.3	578.6	584.4	1.6	1.3	1.1	-1.1	-1.1	-5.8
dusA	570.7	588.3	588.4	584	583.8	588.8	586.15	-15.45	2.15	2.25	-2.15	-2.35	2.65
arnT	588.4	587.3	586.3	584.2	584.2	586.8	586.55	1.85	0.75	-0.25	-2.35	-2.35	0.25
torY	583.9	583.4	587.2	584.6	585.6	585	584.8	-0.9	-1.4	2.4	-0.2	0.8	0.2
cusS	589.3	591.6	588.8	585.6	585.6	586.1	587.45	1.85	4.15	1.35	-1.85	-1.85	-1.35
ydeE	583.6	544.4	583.5	586	586	535.7	583.55	0.05	-39.15	-0.05	2.45	2.45	-47.85
ynjB	585.5	585.3	586.8	586.3	589	586	586.15	-0.65	-0.85	0.65	0.15	2.85	-0.15
aroG	586.5	587.2	586.5	586.5	586.5	585.7	586.5	0	0.7	0	0	0	-0.8
ebgR	587.9	588.7	587.5	586.5	586.5	584.5	587	0.9	1.7	0.5	-0.5	-0.5	-2.5
group_672	597.3	595	596.7	586.5	586.5	590.6	592.8	4.5	2.2	3.9	-6.3	-6.3	-2.2
yhcC	587.9	586.7	586.7	586.7	586.7	583.4	586.7	1.2	0	0	0	0	-3.3
wecF	590.1	590.8	586.6	586.8	586.8	586.9	586.85	3.25	3.95	-0.25	-0.05	-0.05	0.05
wcaG	587.5	587	588	586.9	586.9	586.9	586.95	0.55	0.05	1.05	-0.05	-0.05	-0.05
yqjG	586.1	585.7	585.7	587.1	587.1	585.7	585.9	0.2	-0.2	-0.2	1.2	1.2	-0.2
ygcU	586.6	587	587.3	587.2	587.2	584.9	587.1	-0.5	-0.1	0.2	0.1	0.1	-2.2
gsiD	586.2	588.5	586.2	587.4	587.4	586.1	586.8	-0.6	1.7	-0.6	0.6	0.6	-0.7
kch	584.8	551.5	549.2	587.5	587.5	588.5	586.15	-1.35	-34.65	-36.95	1.35	1.35	2.35
agaD	587.9	586.2	587.9	587.6	587.6	588.4	587.75	0.15	-1.55	0.15	-0.15	-0.15	0.65
uraA	589.4	589.5	589.5	587.9	587.9	587.9	588.65	0.75	0.85	0.85	-0.75	-0.75	-0.75
accA	589.5	590	590	588	588	588	588.75	0.75	1.25	1.25	-0.75	-0.75	-0.75
flhB	588.9	587.9	584.7	588.3	588.5	588.7	588.4	0.5	-0.5	-3.7	-0.1	0.1	0.3
yjfF	588	588.6	588.6	588.6	588.6	588.6	588.6	-0.6	0	0	0	0	0
thiB	591.4	581.1	589.6	588.6	588.5	588.3	588.55	2.85	-7.45	1.05	0.05	-0.05	-0.25
lpxB	591.7	591.7	591.7	589.4	589.4	592.7	591.7	0	0	0	-2.3	-2.3	1
rihC	584.8	280.3	587.6	589.6	589.6	588.1	587.85	-3.05	-307.55	-0.25	1.75	1.75	0.25
osmF	592.9	591.5	592.6	589.8	589.8	590.6	591.05	1.85	0.45	1.55	-1.25	-1.25	-0.45
ansB	589.8	589.4	590.8	590	590	590	590	-0.2	-0.6	0.8	0	0	0
dacC	592.2	591.8	591.9	590.1	592.2	592.5	592.05	0.15	-0.25	-0.15	-1.95	0.15	0.45
mdtQ	566	590.9	564.1	590.3	590.3	567	578.65	-12.65	12.25	-14.55	11.65	11.65	-11.65
ybhS	590	590.4	590.4	590.8	590.8	590.7	590.55	-0.55	-0.15	-0.15	0.25	0.25	0.15
nadA	596.2	591.8	597	591	591	595.8	593.8	2.4	-2	3.2	-2.8	-2.8	2
cysA	597.6	597.9	597.1	591.7	591.7	595.1	596.1	1.5	1.8	1	-4.4	-4.4	-1
ispB	591.4	591.7	591.4	591.8	591.8	501.7	591.55	-0.15	0.15	-0.15	0.25	0.25	-89.85
hldD	593	592.4	591.9	591.9	591.9	592.4	592.15	0.85	0.25	-0.25	-0.25	-0.25	0.25
gldA	591.8	592.8	589.7	592.5	592.8	589.1	592.15	-0.35	0.65	-2.45	0.35	0.65	-3.05
cysD	592.5	592.5	592.9	592.5	592.5	592.5	592.5	0	0	0.4	0	0	0
prfB	592.5	591	592.5	592.9	592.9	592.9	592.7	-0.2	-1.7	-0.2	0.2	0.2	0.2
dacA	593.4	593.6	593.4	593.4	593.4	593.1	593.4	0	0.2	0	0	0	-0.3
wecH	594.9	594.1	595.8	593.5	594.2	592.7	594.15	0.75	-0.05	1.65	-0.65	0.05	-1.45
cytR	593.9	593.2	593.2	593.9	593.9	593.9	593.9	0	-0.7	-0.7	0	0	0
lldP_2	593.9	594	593.9	594	594	593.4	593.95	-0.05	0.05	-0.05	0.05	0.05	-0.55
nikB	594	594	592.9	594	594	593.7	594	0	0	-1.1	0	0	-0.3
fdnH	594.5	594.5	594.5	594.5	594.5	592.5	594.5	0	0	0	0	0	-2
ydgH	595.3	595.3	595.3	594.6	594.6	595.3	595.3	0	0	0	-0.7	-0.7	0
ybeZ	595	594.9	595	594.9	594.9	593.3	594.9	0.1	0	0.1	0	0	-1.6
degP	594	594.5	594.5	595.1	595.1	594.6	594.55	-0.55	-0.05	-0.05	0.55	0.55	0.05
rpoA	595.3	595.3	595.3	595.3	595.3	595.3	595.3	0	0	0	0	0	0
lolC	596.2	595.3	593.4	596	596	596.2	596	0.2	-0.7	-2.6	0	0	0.2
pstS	596.7	594.4	595.1	596.2	596.2	594.2	595.65	1.05	-1.25	-0.55	0.55	0.55	-1.45
nagA	597	596.2	597	596.8	596.8	596.7	596.8	0.2	-0.6	0.2	0	0	-0.1
manA	599	598.8	596.1	596.8	596.8	598.6	597.7	1.3	1.1	-1.6	-0.9	-0.9	0.9
yegU	598.6	597.5	599.2	597.5	597.5	598.5	598	0.6	-0.5	1.2	-0.5	-0.5	0.5
zraR	594.4	596.4	596.2	597.6	597.6	596.1	596.3	-1.9	0.1	-0.1	1.3	1.3	-0.2
murR	601.4	598.4	601	598.1	598.1	597.6	598.25	3.15	0.15	2.75	-0.15	-0.15	-0.65
wcaN	597.8	596.2	597.8	598.2	598.2	598.2	598	-0.2	-1.8	-0.2	0.2	0.2	0.2
yahB	599.8	595.1	599.1	599.1	599.1	598.2	599.1	0.7	-4	0	0	0	-0.9
alaA	599.5	599.5	599.5	599.5	599.5	599.5	599.5	0	0	0	0	0	0
sbp	600.3	601.4	601.4	599.8	599.8	601.1	600.7	-0.4	0.7	0.7	-0.9	-0.9	0.4
ygcW	602.8	601.5	602.8	600	602.8	602.8	602.8	0	-1.3	0	-2.8	0	0
rhlE	601.1	601.1	601.1	601	601	601	601.05	0.05	0.05	0.05	-0.05	-0.05	-0.05
aldA	600.4	601.5	602.2	601.7	601.7	602.1	601.7	-1.3	-0.2	0.5	0	0	0.4
tsgA	603.8	603	603.8	602.1	602.1	602.6	602.8	1	0.2	1	-0.7	-0.7	-0.2
frwC	603	603	601.1	602.2	602.2	603.2	602.6	0.4	0.4	-1.5	-0.4	-0.4	0.6
dtpB	587.4	605.9	605.7	602.9	602.9	602.6	602.9	-15.5	3	2.8	0	0	-0.3
proX	604.8	604.8	603.7	603	603	604.8	604.25	0.55	0.55	-0.55	-1.25	-1.25	0.55
tyrB	604.5	605.1	605.2	603.3	603.3	605	604.75	-0.25	0.35	0.45	-1.45	-1.45	0.25
creD	602.5	607.6	607.6	603.5	603.5	606.2	604.85	-2.35	2.75	2.75	-1.35	-1.35	1.35
ynfM	604.8	603.5	603.1	603.8	603.8	602.4	603.65	1.15	-0.15	-0.55	0.15	0.15	-1.25
gmr	604	603.7	604.1	604	604	604.4	604	0	-0.3	0.1	0	0	0.4
surA	604.4	605.7	605.6	604.5	604.4	604.4	604.45	-0.05	1.25	1.15	0.05	-0.05	-0.05
manX	604.7	604.7	604.7	604.5	604.5	604.4	604.6	0.1	0.1	0.1	-0.1	-0.1	-0.2
dnaN	604.5	604.5	604.5	604.8	604.8	604.5	604.5	0	0	0	0.3	0.3	0
argK	606.9	607.6	507.7	605.1	605.1	606.7	605.9	1	1.7	-98.2	-0.8	-0.8	0.8
prs	605.4	606.4	606.4	605.4	606.4	605.4	605.9	-0.5	0.5	0.5	-0.5	0.5	-0.5
opgC	607.3	606.8	605	605.4	605.4	604	605.4	1.9	1.4	-0.4	0	0	-1.4
ftsW	606.3	606.3	606.3	606.3	606.3	606.3	606.3	0	0	0	0	0	0
nepI	604.5	606.9	606.5	606.4	606.4	606.1	606.4	-1.9	0.5	0.1	0	0	-0.3
dadA_1	613.8	612.1	611.2	606.6	607.3	612.3	611.65	2.15	0.45	-0.45	-5.05	-4.35	0.65
hyaF	617.2	611.2	615.9	606.7	606.7	609.4	610.3	6.9	0.9	5.6	-3.6	-3.6	-0.9
moeA	608.4	609.6	610.5	607.9	607.9	608.2	608.3	0.1	1.3	2.2	-0.4	-0.4	-0.1
hybO	608.1	607.8	608.2	608.5	608.5	608.5	608.35	-0.25	-0.55	-0.15	0.15	0.15	0.15
tyrP	607.8	608	607.7	609.1	609.1	257.9	607.9	-0.1	0.1	-0.2	1.2	1.2	-350
citC	606.1	605.6	605.2	609.4	609.5	609.3	607.7	-1.6	-2.1	-2.5	1.7	1.8	1.6
rlmM	610.2	611.4	609.3	609.7	609.7	611.7	609.95	0.25	1.45	-0.65	-0.25	-0.25	1.75
uacT	690.6	683.8	694.4	610.1	610.1	690.1	686.95	3.65	-3.15	7.45	-76.85	-76.85	3.15
mrdB	610.7	610.7	610.7	610.7	610.7	611.3	610.7	0	0	0	0	0	0.6
garK	612.4	162.9	612.8	611.8	611.8	609.4	611.8	0.6	-448.9	1	0	0	-2.4
ackA	612.4	612.4	612.4	613.3	613.3	613	612.7	-0.3	-0.3	-0.3	0.6	0.6	0.3
yfiE	609.8	617.2	624.3	613.8	613.8	619.1	615.5	-5.7	1.7	8.8	-1.7	-1.7	3.6
lhgO	614.7	615.6	614.9	614	614	615.4	614.8	-0.1	0.8	0.1	-0.8	-0.8	0.6
puuC	617.6	612.4	619.2	614.1	614.1	616.4	615.25	2.35	-2.85	3.95	-1.15	-1.15	1.15
trxB	614.7	614.7	613	614.6	614.6	614.1	614.6	0.1	0.1	-1.6	0	0	-0.5
iadA	614.4	613.6	615.5	615	614.3	615.2	614.7	-0.3	-1.1	0.8	0.3	-0.4	0.5
wzxE	615.5	621	619.7	615.4	615.4	618.4	616.95	-1.45	4.05	2.75	-1.55	-1.55	1.45
dinF	616.4	617.5	617.8	615.7	615.7	617.6	616.95	-0.55	0.55	0.85	-1.25	-1.25	0.65
patD	616.3	617.8	615.9	616.3	616.3	612.8	616.3	0	1.5	-0.4	0	0	-3.5
hyaA	617	615.6	617	616.3	616.3	616.2	616.3	0.7	-0.7	0.7	0	0	-0.1
yjfC	620	622.1	620.7	616.4	616.4	620.7	620.35	-0.35	1.75	0.35	-3.95	-3.95	0.35
chaA	616.5	616.5	616.5	616.5	616.5	616.5	616.5	0	0	0	0	0	0
xylF	618	618	618	616.5	616.2	618	618	0	0	0	-1.5	-1.8	0
ycfT	618.9	611	621.5	616.9	616.9	362.2	616.9	2	-5.9	4.6	0	0	-254.7
[truncated: 845 more rows]
