# Supplementary material for: Genetic Variation and Preliminary Indications of Divergent Niche Adaptation in Cryptic Clade II of Escherichia
Source: Microorganisms. 2020 Oct 31;8(11):1713. doi: 10.3390/microorganisms8111713 (PMC7716201; doi:10.3390/microorganisms8111713)
Supplement: Supplementary file 1 [file microorganisms-08-01713-s001.zip › microorganisms-967725 supplementary/Supplementary_Excel_File3.xlsx]

## Sheet: 164 top predictor genes DBS
Gene	Annotation		B1147	E.TW14182.IV	E4385	E4742	E4930	EC5350	ECOR66	ROAR019	Sd197
aas	bifunctional protein Aas		1099.8	1096.4	1097.9	1098.9	1098	1099.8	1099.7	1099.8	1093.7
acrB_5				1317.5	1313.6	1315.9	1315.5			32.4
adhE	aldehyde-alcohol dehydrogenase		1811.2	1807.4	1808.4	1807.4	1807.6	1811.2	1810.8	1808.2	1811.1
adiY	transcriptional regulator		453.9		453.5	453.5	453.5	453.9	464.5	455.2	464.5
amtB	ammonia channel		603.4						602.4	129.7	592
arnC	undecaprenyl phosphate-L-Ara4FN transferase		430.8	433.4	432.4	434.1	432.6		190.1	432.3
aroH	phospho-2-dehydro-3-deoxyheptonate aldolase		548.3	551.3	551	551.4	552		549.1	548.9	547.2
asrA	sulfite reductase subunit alpha			382.3	386.4	384.7	219.2
asrB	anaerobic sulfite reductase subunit B			362.1	359.6	355	362.1
astA	arginine N-succinyltransferase		538.9	534.7	537.8	541	538.6	538.9	539	541.4	539.6
bamA	outer membrane protein assembly factor BamA			1172.4	1172.4	1172.8	1172.8		1170.3	1171.9	1169.1
bamC	outer membrane protein assembly factor BamC		437.3	438	440.3	440.3	439.7	437.3	437.2	439.7	436
bamD	outer membrane protein assembly factor BamD		369.3	368.3	368.4	367.6	368.4	369.3	368.5	369.3	369.3
btuR	cob(I)yrinic acid a		338.8	340.4	341.4	339.1	340.5	338.8	339.9	339.9	338.3
caiA	crotonobetainyl-CoA dehydrogenase		434.2	433.4	432.1	432.1	432.1	434.2	434.2	434.2	434.2
cmr	multidrug transporter MdfA		677.2	679.9	680.2	680.2	680.2	677.2	681.9	678	439
cobS	adenosylcobinamide-GDP ribazoletransferase		282.5	282	279.2	279.6	278	282.5	283.3	282.9	283.5
cobU	adenosylcobinamide kinase/adenosylcobinamide phosphate guanyltransferase		218.3	220.5	221.2	221.3	220.9	218.3		159
cpsB	mannose-1-phosphate guanyltransferase		778.4	778.5	778.4	778.8	778.8	778.2	778.3	778
creC	two-component sensor histidine kinase		708.6	713.4	714.1	712	715.4	708.6	712.2	710.1	463.8
cusF	cation efflux system protein CusF		158.7	158.8	161.2	161.4	161.2	158.7	157.3	158
cusS	two-component sensor histidine kinase		585.6	590	589.3	591.6	588.8	585.6	585.4	586.1
cyaA	adenylate cyclase			1293.4	1295.1		1294.9				1289.1
cynS	cyanate hydratase		222.1	223.5	224.5	225.9	225.8			178.2
cysI	sulfite reductase [NADPH] hemoprotein beta-component		1100.3	1100.6	1101.3	1099.9	1101.4	1100.3	1100.1	1099.5	1094.9
dacB	D-alanyl-D-alanine carboxypeptidase		620.3	622.1	621.4	621.4	620.5	620.1	619	620.7	619.7
dcm	DNA-cytosine methyltransferase		537.9	539.5	539.6	539	538.5	537.9	536.9	285.6	536.9
dkgB	2,5-diketo-D-gluconic acid reductase B		450.2	455	454.2	454.9	454.9	450.2	437.6	451.8	409.4
dnaJ	chaperone protein DnaJ		691.3	692.9	692.9	692.9	692.9	691.3	692.9	691.1	690.8
dsbL	thiol:disulfide interchange protein DsbL		443.7	444.9	444.9	444.9	444.9	443.7	443.6
emrE	multidrug SMR transporter		179.1	179.6	179.6	179.3	179.6	179.1		179.6
fkpA	peptidyl-prolyl cis-trans isomerase		367.8	368.7	368.8	368.8	368.8	367.8	369.5	367.3	364.7
fliG	flagellar motor switch protein FliG		500.1	500	500.1	500.1	500.1	496.4	499.5	499.9
fliY	cystine ABC transporter substrate-binding protein		315.4	317.8	320.5	320.5	320.5	315.4	320.1	307	316.3
folM	dihydromonapterin reductase		360.8	359.8	359.9	358.4	360.2	360.8	361.6	361	360.9
fucO	lactaldehyde reductase		507.2			513.4		509.3	514.7	509.8	511.4
fucU	L-fucose mutarotase		242.6			243.9		242.6	245	241.8	245
gadE	transcriptional regulator GadE		353.5	357.3	353.5	353.5	353.5	351.3		352.4
gatB	PTS galactitol transporter subunit IIB		181.7	182.8		182.7	183.4	181.7	182	182.2	165.2
glnL	two-component system sensor histidine kinase NtrB		491.4	493.5	493.5	494.8	493.5		492.8	493.1	493.2
group_1367			445.5					445.5	444.1	240.6	442.6
group_1643	hypothetical protein		586.5	590.8	597.3	595	596.7	586.5	596.4	590.6
group_2498	DNA-binding response regulator			390.9	391.7	391.7	313.5			387.6
group_2663	hypothetical protein		94.6	97.6	96.4	95.4	96.4	94.6		95.3
mobA				291.1	298.2	296.7	292.2
group_3710				603.6	603.3	603.3	603.5			411.3
group_4426	hypothetical protein			814.1	811.8	812.4	812.7				108
yhiD				312.4	312.3	313.9	308.6		275.8		124.4
gsiB	glutathione-binding protein GsiB		943.7	644.2	942.7	936.3	940.1	943.7	944.5	946.4	945.2
hcr	hybrid-cluster NAD(P)-dependent oxidoreductase		433.7	434.5	431	434.3	435.7	433.7	430.9	430.6	433.4
hemY	protoheme IX synthesis protein		547.7	547	546.8	546.2	546.2	547.7	548.2	548.7	544.2
hisB	histidine biosynthesis bifunctional protein HisB		634.2	636.4	637.6	637	637.3	634.2	636.3	636.5	632.3
hisI	histidine biosynthesis bifunctional protein HisIE		300.3	297.9	296	291.2	299.4	300.3	300.7	300.4	300.3
hybD	hydrogenase 2 maturation endopeptidase		244.7	245.5	245.6	245.5	246	244.7	243.7	245	241.4
hypF	carbamoyltransferase HypF		1091.6	1100.3	1102	1103	1104.1	1091.6	1099	180	1093.3
kdgK	2-dehydro-3-deoxygluconokinase		521.5	524.4	523.2	523.3	522.2	521.5		382.8
kdpC	potassium-transporting ATPase KdpC subunit		288.6	287.1	285.3	286.3	286.1	288.6	287.9	288.7	286.8
kefB	glutathione-regulated potassium-efflux system protein KefB		839.3	840.7	840.5	840	840.5	838.7	839.7	839.8	634.9
leuO	transcriptional regulator LeuO		508.1	509.8	510.2	510.3	510.3	508.1	509.2	507.5	74
leuS	leucine--tRNA ligase		1595.8	1595	1595.2	1595.6	1592.1	1595.8	1595.5	1595.8	1596.1
lolE	lipoprotein transporter subunit LolE		545.3	547.1	548.5	546.1	547.9	545.3	546.3	546.2	543.8
lptE	LPS-assembly lipoprotein LptE		252.8	250.5	249.7	252.4	252.8	252.8	253.3	252.9	252.9
lysP	lysine transporter		926.7	924.3	925.3	925.3	925.3	926.7	927	925.8	926.7
maeA	NAD-dependent malic enzyme			1014.3	1014.4	1014.4	770.3			1008.5	510.8
mdtN	multidrug resistance protein MdtN		455.8	456.8	457.7	457.7	457.7	455.8	456.7	455
metC	cystathionine beta-lyase		621.7	625.8	624.5	625.4	624.3	621.7	624.7	622.1	620.9
metN	methionine import ATP-binding protein MetN		578.4	578.6	578.6	578.6	578.6	578.4	578.5	578.3	577.8
mgtA	magnesium-translocating P-type ATPase		1139	1150.6	1145.4	1147.3	1143.6	1139		616.5
mnmC	FAD-dependent oxidoreductase		971		967.7			971	969.8	961.3	971.8
moaD	molybdopterin synthase sulfur carrier subunit		127.3	129.3	129.3	130.3	128.7	127.3	127.5	128	128.5
mtfA	protein MtfA		333.4	327.4	333.7	334.8	333.5	333.4		318.3
mutH	DNA mismatch repair protein MutH		397	396.4	396.7	396.5	396.5	397	396.8	397.4	398.4
narU	nitrate/nitrite transporter		873.4	986.1	994.6	993.7	993.7	873.4	995.2	872.3	726.1
nfi	endonuclease V		378.3	380.3	381.2	378.8	379.6	378.3	376.8	378.7	378.3
nhaA	Na( )/H( ) antiporter NhaA		577.9	579.4	579.6	579.4	579.4	577.9	578.5	579	575.7
nhoA	N-hydroxyarylamine O-acetyltransferase		362.2	369.3	367.4	363.1	369.1	362.2	366.6	362.9	241.2
nrfG	heme lysase NrfEFG subunit NrfG			329.3	327.1	328.3	330.3		325.9	327
nuoM	NADH-quinone oxidoreductase subunit M		842.7	843.5	843.3	843.5	844	842.7	843.1	843	841.6
oppF	oligopeptide transport ATP-binding protein OppF		531.7		529.4	530.3	530.3	531.7	530.6	531.7	529.7
pduL	phosphate propanoyltransferase			322.2	321.1	320.9	321.4
pduP	aldehyde dehydrogenase		684.7	694.6	688.5	689.8	690.3	684.7		685.4
pheA	P-protein		643.8	647.4	645.8	645.6	645.1	643.8	643.2	644.2	638.5
pheT	phenylalanine--tRNA ligase beta subunit		1338.4	1339.2	1339.2	1340.9	1340.6		1338.5	1338.8	1335.4
potB	spermidine/putrescine ABC transporter permease		399	398	398.7	398.2	398.2	399	399.3	398.5	399.3
potG	polyamine-transporting ATPase		495		494.4	494.4	494.4	495	495.9	495.4	495
ppsA	phosphoenolpyruvate synthase		1542.4	1543.9	1543.7	1542.5	1543.7		1541.4	1543.2	1537.7
purB	adenylosuccinate lyase		875.6	877.6	877.7	876	876.9	875.6			875.9
pyrB	aspartate carbamoyltransferase		468.6	467.2	467.8	467.8	467.8	468.6	468.6	468.6	468.6
pyrF	orotidine 5'-phosphate decarboxylase		404.2	407.1	404.6	404.6	404.6	404.2	402	404.2	396.1
queA	S-adenosylmethionine:tRNA ribosyltransferase-isomerase		637.7	636	636.3	636.9	636.9		637.2	637.9	637
queF	NADPH-dependent 7-cyano-7-deazaguanine reductase			446.9	445.8	446	446			195.7
rarD	protein RarD		470	472	470.3	470.7	470.5	470	469.4	470.1	464.9
recG	ATP-dependent DNA helicase RecG		1179	1180.7	1180.4	1180.6	1180.7	1179	1178.5	1179.3	1176.5
recN	DNA repair protein RecN		839.4	837.3	838.2	837.9	838.4	839.4	841.6	841.1	839.3
relB	transcriptional regulator		143.7	150.6	150.6	148.6	150.6	143.7			148.6
rhtC	threonine export protein RhtC		272.8	275.3	275.5	275.5	275.5	272.8	272.7	271.9	273.1
rpoN	RNA polymerase sigma-54 factor		799	798.6	798.6	798.6	798.6	799	799.7	798.7	799.8
rsmF	ribosomal RNA small subunit methyltransferase F		811.2	813.4	816.9	817.3	817.7	811.2	809	813.1	800.8
scpB	methylmalonyl-CoA decarboxylase		499	496.2	500	499.6	499.1	499		496.6
sdhA	succinate dehydrogenase flavoprotein subunit		1005		1003.9	1034.9	1004.1	1005	1036.5	1004.5	1032.8
secM	secretion monitor		257.9	253.8	255.6	253.2	255.6	257.9	257.3	258.1	255.2
shuX	heme utilization carrier protein			271.6	271.8	271.8	271.8		271.2		260.5
siiBA	ABC transporter ATP-binding protein		761.8	790.6	793	793.2	793	761.8		792.2	649.6
sixA	phosphohistidine phosphatase		233.8	234.8	235.5	234.5		233.8	234.2	233.7	231.9
spoT	bifunctional GTP diphosphokinase/guanosine-3'		1172.7	1175	1175.2	1175.1	1175.2	1172.7	1174	1174	1173.7
srlB	PTS sorbitol transporter subunit IIA		200.8	201		200.5		203.2	202.8	202.8	202.8
talA	transaldolase A			534.5	537.7	534.6	537.1			438	204.3
tatB	sec-independent protein translocase protein TatB		198	199.9	200.2	200.2	200.2	198	199.4	198	197
thiE	thiamine-phosphate synthase		370.3	369.6	368	366	369.1	370.3	374.6	371.1	369.1
thiH	thiamine biosynthesis protein ThiH		707.7	702.3	705.8	699.9	703.1	707.7	703	708.3	706.5
torA	trimethylamine N-oxide reductase I catalytic subunit		1360.9			1361.8		1360.9	1360.4	1361.7	59.3
torZ	trimethylamine N-oxide reductase I catalytic subunit		1104.5	1114.4	1110.6	1113.2	1113.6	1109.5	1105.7	1111.3
tusC	protein TusC		163.6	169.3	167.9	169.7	166.7	161.5	167.1	166.4	166.3
uacT	uric acid transporter UacT		610.1	695.5	690.6	683.8	694.4	610.1	614.2	690.1
uhpB	two-component system sensor histidine kinase UhpB		738.1	737.6	731.5	731.5	734.2	738.1	747.7	734.6	745.5
ulaD	3-keto-L-gulonate-6-phosphate decarboxylase UlaD		486.4	487.2	487.8	487	487.2	486.4	486.4	484.2	484
wcaI	colanic acid biosynthesis glycosyltransferase WcaI		578.6	584.6	588.3	582.4	587.8	577.4	581.8	584.1
yahC	hypothetical protein		350.3	353.6	355.5	356.7	357	350.3	347	353.7
yajO	putative oxidoreductase YajO		507.1	509.9	509.2	509.4	509.4		403.6	508.6	505.6
ybaP	hypothetical protein		341.4	343.6	342.8	342.6	342.2	341.4	341.7	342.3	340.1
ybdM	hypothetical protein		354				352.6	354	354.6	351.8	257.6
ybjJ	inner membrane protein YbjJ		660.6	661.9	660.9	665.5	662	660.6	645.2	658.2	658.2
yceK	outer membrane integrity lipoprotein		161.7	159.1	160.2	160.7	160.7	161.7	163.2	161.7	163.2
ycjW	LacI family transcriptional regulator		692.7					692.9	696.8	695.1	225
ydcU	ABC transporter permease			615.6	618.7	615.9	618.7			310.2	380
yddH	hypothetical protein		322	393.9	397	399	391.9	322	393.7	322
ydhB	LysR family transcriptional regulator		573.7	576.4	577.7	578	577.7	573.7	575.6	573.9	575.9
yeaK	hypothetical protein		307	307.5	307.6	307.7	307.4	307	306.8	306.8	306.9
yecD	isochorismatase family protein		308.8	310.2	315.1	314.1	313.6	308.8	312.5	313.2	104
yedA	multidrug transporter		517.3	519.6	518.8	520	519.2	517.3	518.9	518.2	513.3
yedE	UPF0394 inner membrane protein YedE		443	446.3	445.6	445.3	445.3	443	443.6	439.6	442.4
yegH	hypothetical protein		801	805.6	803.2	804.2	803.6	802.7	803.1	800.5	803
yeiR	GTP-binding protein		416.4	418.6	417.7	418.5	418	416.4	416	417.6	415.4
yejM	membrane protein		835.2	834.9		832.3	601.1	835.2	836.2	834.5	835
yfaQ	hypothetical protein		1047.5		1049.3	1028.6	1042.2	1047.5	1053	1052.7	1051.4
yfdY	hypothetical protein		160.7	158.8	158.6			160.7	163.2	160.3	164.4
ygaH	L-valine transporter subunit YgaH		222.9	222.6	220.3	220.3	220.3	222.9	225.5	221.9	225.5
ygdK	hypothetical protein		218.6	217.2	215.8	215.8	216.1	218.6	217.9	216.6	218.3
ygeX	diaminopropionate ammonia-lyase		718.6	723.4	722.6	722.6	722.5	722.1	720.4	722.3
yggF	Fructose-1,6-bisphosphatase		714.5	724.7	725.5	726.6	726.7	718.4	722.3	710.1	217.5
ygjQ	hypothetical protein			458.6	458.8	459.1	461				337.6
ygjR	oxidoreductase		508.3		506.2	507.2	507.3	508.3	507.8	507.5	503
yhdP	DUF3971 domain-containing protein		1440.3	1442.2	1442.8	1441.5	1443.1	1440.3	1445.3	1365.5	1427.4
yhhT	pheromone autoinducer 2 transporter		365.6	366.7	366.3	366.5	366.3	365.6	365.2	366.2	119.1
yhiF	helix-turn-helix transcriptional regulator			76.7	79.8	78.6	78.6
yibH	membrane protein			601.7	601.8	602	601.8		600.3
yidJ	hypothetical protein		1174.6	365				1177.2	1190.8	1166.6	1163.8
yidK	solute:sodium symporter family transporter		715	714.1				715	716.5	714.8	323.3
yidL	AraC family transcriptional regulator		604.4					604.4	605.5	605.5	362.5
yidQ	hypothetical protein			176.4	178.3	178.3	178.3			176.9
yihM	sugar phosphate isomerase		609.8	694.3	691.6	687.3	693.4			606.8
yijF	hypothetical protein		316.8	315.6	315.4	315.8	316.1	317	317.8	318.1	303.7
yjbB	membrane protein		728.3	730.3	730.2	730.2	729.7	728.3	729.5	726.8	692.8
yjhH	dihydrodipicolinate synthase family protein		533	535.9	533.3	535.3	535.3	533		527.4
yjjX	non-canonical purine NTP phosphatase		271.1	271.5	272.4	273.4	272.7	271.1	270.3	269.9	268.4
ymdA	hypothetical protein			108.5	109.9	109.9	109.9			109.7
yncD	TonB-dependent receptor		1000.9	1009.6	1007.9	1009.3	1008.8	1002.6	1005.2	1006.1	802.4
ynfG	putative anaerobic dimethyl sulfoxide reductase chain YnfG		427.9					427.9	429.2	426.4	429.2
yodC	hypothetical protein		125.6	123.6	124.2	124.2	124.2	125.6	125.6	125.6	126.7
ypjD	inner membrane protein YpjD		363.7		335.7	334.5	335.2	363.7	336.3	365.7	366.3
yqjI	transcriptional regulator		263.3	262.8	262.3	262.6	262.5	263.3	263	263	263
yrdD	ssDNA-binding protein		265.1	265.8	268	268	268	265.1
ytfT	sugar ABC transporter permease		582.1	416.4		586.1		582.1	588.6	432.2	542.4
zupT	zinc transporter ZupT		318.6	85.3	318.6			318.6	318.6	318.1	311.8
