# Supplementary material for: Genetic Variation and Preliminary Indications of Divergent Niche Adaptation in Cryptic Clade II of Escherichia
Source: Microorganisms. 2020 Oct 31;8(11):1713. doi: 10.3390/microorganisms8111713 (PMC7716201; doi:10.3390/microorganisms8111713)
Supplement: Supplementary file 1 [file microorganisms-08-01713-s001.zip › microorganisms-967725 supplementary/Supplementary_Excel_File4.xlsx]

## Sheet: 762_predicted_topgenes_bitscores
Gene	Annotation	E4385	E4742	E4930	EC5350	ROAR019	B1147
yciS	lipopolysaccharide assembly protein A	163	163	161.3	135	162.7	161
aspA	aspartate ammonia-lyase	919.9	919.9	919.9	920.6	920.4	920.6
aspC	aminotransferase	641.3	641	641.3	640.9	639.4	640.9
yciZ	UPF0509 protein YciZ	124.7	122.2	124.7	127.4	129	127.4
group_2886	hypothetical protein	143.9	145.7	143.7	137.2		137.2
tusD	sulfurtransferase TusD	184.5	184.5	184.1	183.5	180.8	183.5
xseA	exodeoxyribonuclease 7 large subunit	615.6	621.2	613.6	626.3	625.6	626.3
xseB	exodeoxyribonuclease 7 small subunit	123	122.8	123		122.8	122
pduP	aldehyde dehydrogenase	688.5	689.8	690.3	684.7	685.4	684.7
tusC	protein TusC	167.9	169.7	166.7	161.5	166.4	163.6
lacA	galactoside O-acetyltransferase	262.8	259.4	260.8		259.7	258.1
lyxK	carbohydrate kinase	834	834.9	834.5	823.2	832.6	827.7
yjjX	non-canonical purine NTP phosphatase	272.4	273.4	272.7	271.1	269.9	271.1
yhjE	MFS transporter	724.2	724.2	724.2	723.6	723.4	723.6
thiG	thiazole synthase	419.9	419.6	420.3	422.3	421.1	422.3
yhjG	hypothetical protein	1028.9	1028	1028.1	1024.3	1027.9	1024.9
yhjC	LysR family transcriptional regulator	440.2	438.3	440.2	440.7	427.9	440.7
pduL	phosphate propanoyltransferase	321.1	320.9	321.4	316.7	313	316.7
group_4681	hypothetical protein				869.3	704.5	868
group_4682	DEAD/DEAH box helicase				2555.5	2540.9	2550.6
yjjG	dUMP phosphatase	352.4	352.4	352.4	351.4	352.1	351.4
pgpB	phosphatidylglycerophosphatase B	336.2	335.4	335.4	339.4	338.5	338.1
yjjA	hypothetical protein	248	245.6	248.1	88.7	247.9	67.1
katG	catalase-peroxidase	1256.5	1253.7	1254.7	1258.7	1259.8	1258.6
yoaH	UPF0181 protein YoaH	120	120	120	119.3	119.3	119.3
yfbM	hypothetical protein	286	288.5	288.5	283.6	275.7	283.6
yfbL	hypothetical protein	448.4	400.2	400.6		400
dmlA	malate dehydrogenase	666.2	666	666.1	666.3	668.5	666.3
ucpA	NAD(P)-dependent oxidoreductase	447.4	447.4	447.4	446.9	446.9	446.9
kch	voltage-gated potassium channel	584.8	551.5	549.2	587.5	588.5	587.5
ytfL	transporter	682.6	682.6	682.6	684	684.2	684
ypeA	acetyltransferase YpeA	239.4	239.4	239.4	238.8	239.2	238.8
murR	HTH-type transcriptional regulator MurR	601.4	598.4	601	598.1	597.6	598.1
tnaA	tryptophanase	957.4	958.2	958.2	958.5	958.4	958.5
hemH	ferrochelatase	519.7	519.5	519.9	518.5	519.2	518.5
ybdZ	MbtH family protein	150.9	151.5	150.5	148.8	150.1	148.8
hemN	coproporphyrinogen-III oxidase	788.6	788.8	788.5		787	787.4
mlaC	phospholipid-binding protein	294.1	294.1	294.1	293.9	293.9	293.9
hemC	porphobilinogen deaminase	538.8	538.4	539	538.2	538	538.2
yiaY	L-threonine dehydrogenase	580	581.2		582.8	581.9	582.8
yhcH	hypothetical protein	281.1	280.2	280.1	278.8	277.3	278.8
glmE	glutamate mutase epsilon subunit	943	943	943		942.8
wecD	dTDP-fucosamine acetyltransferase	372.6	369.8	372.9	368.1	370.1	368.1
ygcE	hypothetical protein	1165.8	1171.8	1168.1	1162.4	1161.6	1162.4
glmL	glutamate mutase	875.3	874.8	876	871.2	874.8	871.2
yieP	GntR family transcriptional regulator	357.8	357.6	357.8	356.4	356.9	356.4
ybdG	miniconductance mechanosensitive channel YbdG	621.7	619.9	619.6	623.7	622.4	623.7
acpT	ACP synthase	281.1	280.4	280.6	278.8	278.7	278.8
hscC	chaperone protein HscC	889.7	889.1	888.5	880.9		880.9
group_3530	PTS sugar transporter subunit IIA				113.5	112	113.5
cueR	HTH-type transcriptional regulator CueR	217.5	217.5	217.5	217.2	215.6	217.2
hopD	prepilin peptidase	195	196.4	194.1	192.5	192.6	192.5
dlsT	putative serine transporter	742.3	742.3	742.4	741	741.4	741
ycjP	sugar ABC transporter permease				454.9	456.7	454.9
cfa	cyclopropane-fatty-acyl-phospholipid synthase	531	531.5	530.6	529.8	529.9	529.8
nhaA	Na( )/H( ) antiporter NhaA	579.6	579.4	579.4	577.9	579	577.9
ydgK	membrane protein	224.3	224.3	224.3	229.2	227.4	229.2
ydgI	arginine/ornithine antiporter transporter	754.2	754.2	754.4	752.7		750.4
birA	bifunctional ligase/repressor BirA	437.7	439.9	439.6	440.1	440.2	440.1
ydgA	hypothetical protein	682.5	683.8	684.2	687.8	688.1	687.8
ydgD	serine protease	495.3	494.6	495.3	495.5	495.3	495.5
prfA	peptide chain release factor 1	671.3	671.3	671.3	670.3	670.6	670.3
group_1481	carbohydrate kinase	356.4	354.2	354.4	354.1	352.4	354.1
ycjU	beta-phosphoglucomutase				340.3	343.7	344.9
sbcC	nuclease SbcCD subunit C	1185.8	1179.5	1183.9		1173.7	1178
trmB	tRNA (guanine-N(7)-)-methyltransferase	391.8	391.8	391.8	392.6	392.6	392.6
folM	dihydromonapterin reductase	359.9	358.4	360.2	360.8	361	360.8
ygcN	FAD-dependent oxidoreductase	960.5	965.4	970.9	944.3	939.4	944.3
dgoR	galactonate operon transcriptional repressor	354.1	361.7	361.7	363.6	363.5	363.6
group_5798	outer-membrane lipoprotein carrier protein	286.3	285.9	286.3		284.1
aaeR	HTH-type transcriptional activator AaeR	474.1	474.1	474.1	473.1	474.1	473.1
cysM	cysteine synthase	450.3	449.6	448.3	418.9	448.2	418.9
nlpA	lipoprotein	564.2	563.5	561.5	565.6	565.7	565.6
group_2253	hypothetical protein				388.3	391.7	388.3
group_2252	hypothetical protein				323.2	323.3	323.2
yiaF	hypothetical protein	406.9	406.9	406.9	407.1	407.1	407.1
ghxQ	guanine/hypoxanthine permease GhxQ	863.2	863.6	864.7	860.6	862	860.6
ybjE	membrane protein	462.1	463	462.1	461.8	460.1	461.8
ybjD	hypothetical protein	863.1	863.6	863.6	861.8	862.8	863.5
ybjM	inner membrane protein	230	230	230	230.3	231.2	230.3
ybjJ	inner membrane protein YbjJ	660.9	665.5	662	660.6	658.2	660.6
gltX	glutamate--tRNA ligase	834.1	833.5		836	834.9	836
yehS	hypothetical protein	230.9	229.9	230.9	227.5	228.4	227.5
sugE	quaternary ammonium compound-resistance protein SugE	170.6	170.6	170.6	169.8	170.2	169.8
group_424	hypothetical protein	270.3	264.6	263.4	262.8	260.6	262.8
mrdA	penicillin-binding protein 2	984.9	984.9	984.9	984.6	984.8	984.6
gltL	glutamate/aspartate import ATP-binding protein GltL	401.6	401.3	402	391.9	401	399.3
yfcO	hypothetical protein				263	210.5	260.3
yhbP	UPF0306 protein YhbP	232.6	232.6	232.1	232.9	234.4	232.9
yhgN	UPF0056 inner membrane protein	306.6	306.6	306.6	306.5	306.5	306.5
fbp	fructose-1	556.1	556.1	556.1	555.3	555.2	555.3
apaH	bis(5'-nucleosyl)-tetraphosphatase	404.7	404.9	404.7	409	405.4	409
zapE	cell division protein ZapE	572.2	571.8	569.9	573	573.7	573
lfgF	flagellar basal body protein	301.3	301.4	302	299.2		299.2
yhgF	transcription accessory protein	1385.6	1385.6	1384	1387	1385.7	1387
sgbE	L-ribulose-5-phosphate 4-epimerase SgbE	427.7	426.8	427.8
astC	succinylornithine transaminase	628.3	628.5	629	625.3		625
astD	N-succinylglutamate 5-semialdehyde dehydrogenase	856.5	858.8	860.2	849.9	858.1	849.9
thrC	threonine synthase	666.9	666.5	667.3	669.2	667.9	669.2
perM	putative permease PerM	531.3	531.3	531.3	530.9	530	530.9
yhgA	hypothetical protein	450.9	448.4	450.1		447.9
yfeW	UPF0214 protein YfeW		691.1	689.9	695.2	690	693.3
yfeZ	membrane protein	233.7	231	229.5	229	226.3	229
rayT	transposase		251.6		257.6	257	257.6
yfeY	RpoE-regulated lipoprotein	319.2	319.6	319.3	322.4	324.9	324
usg	aspartate-semialdehyde dehydrogenase	497	497.9		500.9	498.1	500.9
purT	phosphoribosylglycinamide formyltransferase 2	759.8	759.9	758	758.6		758.6
eefA	multidrug-efflux transport protein precursor	494.9	491.9	498.2	488.8	491.3	488.8
ybgA	hypothetical protein	219.1	218.4	216.4	213.9	211.5	213.9
ybgF	cell division protein CpoB	287.6	287.1	287.3	288.1	287.7	287.9
group_4377	O-methyltransferase	625.5	625.3	625.6		625.2
group_4378	hypothetical protein	200	200	200		198.4
lfiR	flagellar biosynthetic protein FliR	349.4	349.7	349.5	348.8		348.8
eefR	transcription regulatory protein	273.2	272.5	273.2	270.1	269.2	270.1
tpiA	triosephosphate isomerase	391.3	391.3	391.3	391.2	391.2	391.2
yihM	sugar phosphate isomerase	691.6	687.3	693.4		606.8	609.8
yihI	Der GTPase-activating protein YihI	198.9	199.1	199.1		198.8	198.6
thiP	thiamine/thiamine pyrophosphate ABC transporter permease ThiP	878.5	877.8	875.4	875.3		874.6
ygfM	oxidoreductase	504.5	504.5	502.5	501.1	502.2	501.1
phoA	alkaline phosphatase	482	482	482.1		480.2	477.8
yqjK	hypothetical protein	151.4	152	152	148.3	150.8	148.3
yqeB	hypothetical protein	1085.2	1086.6	1086.5	1086.9	1087.4	1086.9
yfcF	glutathione S-transferase	397.4	398.5	397.5	394.3	394.4	394.3
ygfT	oxidoreductase Fe-S binding subunit	1160	1157.6	1160.7	1157.5	1155.6	1157.5
thiL	thiamine-monophosphate kinase	488.1	488	488.5		487.9	487.1
malF	maltose ABC transporter permease MalF	869	867.1	866.8	869.2	869.7	869.2
mdtJ	spermidine export protein MdtJ	192.2	192.2	192.2	191.4	192	191.4
malE	maltose ABC transporter substrate-binding protein MalE	730.7	730.2	730.7	730.8	730.8	730.8
mdtO	multidrug transporter subunit MdtO	968.1	974.2	971.9		966.5
thiE	thiamine-phosphate synthase	368	366	369.1	370.3	371.1	370.3
group_1500	hypothetical protein	29.4	28.8	28.7	27	27.5	27
crcB	putative fluoride ion transporter CrcB	150.7	151.6	91.2	152.2	181.2	152.2
crfC	hypothetical protein	1189.4	1187.7	1190.5	1195	1194.7	1195.5
group_2703	hypothetical protein				281.2	279.5	281.2
yahC	hypothetical protein	355.5	356.7	357	350.3	353.7	350.3
wcaL	colanic acid biosynthesis glycosyltransferase WcaL	512.3	512.9	513.1	510.9	511.2	510.9
eutB	ethanolamine ammonia-lyase heavy chain	794.7	796.7	796	793.4	792	793.4
ycdY	molecular chaperone	309.2	309.6	309.6	307.5	308.5	307.5
hycH	formate hydrogenlyase maturation protein HycH	221.6	219.1	219.6	219.8	220.3	219.8
yahK	zinc-binding dehydrogenase	530.4	531.3	531.3		529.3
wecC	UDP-N-acetyl-D-mannosamine dehydrogenase	817.8	825.4	820.4	825.9	823.3	825.9
eutE	aldehyde dehydrogenase	1066.1	1079.1	1072.4	1080.3	1080.3	1080.3
sorD	sorbitol-6-phosphate 2-dehydrogenase	616.4	602.4	606.4
sorE	L-sorbose 1-phosphate reductase	729	731.6	731.6
sorA	PTS mannose/fructose/sorbose transporter subunit IIC	417	416.7	416.8
sorB	PTS fructose transporter subunit IIB	357.6	357.6	356.4
uraA	uracil permease	589.4	589.5	589.5	587.9	587.9	587.9
eutR	AraC family transcriptional regulator	583.4	586	584.8	623.1	615.8	623.1
sorM	PTS mannose transporter subunit IID	616.2	616	616
group_4654	N-acetyltransferase		341.8		349.3	343.2	349.3
group_4653	demethylmenaquinone methyltransferase	443.7		443.2	445.6	446.9	445.6
holA	DNA polymerase III subunit delta	474.8	473.6	473	476.1	475.1	476.1
fucK	L-fuculokinase				792.8	793	792.8
lamB	maltoporin	616.9	614.4	615.9	617.3	618.4	617.3
mnmG	tRNA uridine 5-carboxymethylaminomethyl modification enzyme MnmG	1213	1213	1213	1211	1211.2	1210
group_2682	DUF1963 domain-containing protein				657.5	655.9	657.5
mnmC	tRNA 5-methylaminomethyl-2-thiouridine biosynthesis bifunctional protein MnmC	967.7	965.1		971	961.3	971
yajO_2	aldo/keto reductase				450	452.7	450
yagU	membrane protein				292.3	290.4	292.3
narU	nitrate/nitrite transporter	994.6	993.7	993.7	873.4	872.3	873.4
mpaA	protein MpaA	383.9	85	383.9	383.9	384.2	412.4
lfgL	flagellar hook-associated protein 3	265.7	265	266.2	264.2		264.2
lfgJ	rod-binding protein	182	180.6	182	179.7		179.7
yhdJ	methyltransferase	433.8	434.8	435.3	433.7	433.7	433.7
sseA	3-mercaptopyruvate sulfurtransferase	358.1	357.4	357.5	360.2	360.1	360.2
narH	nitrate reductase subunit beta	1084.8	1084.8	1084.8	1084.2	1084.2	1084.2
purE	N5-carboxyaminoimidazole ribonucleotide mutase	285.3	285.3	285.3	284.7		284.7
leuB	3-isopropylmalate dehydrogenase	641.3	644.2	643	642.7	641.5	642.7
ylaC	inner membrane protein YlaC	241.8	241.8	241.8	241.9	242.4	241.9
ygiC	putative acid--amine ligase YgiC	695.9	695.3	695.3	697.1	697.2	697.1
mntH	divalent metal cation transporter MntH	609	606.7		623.8	609	623.8
ytjB	hypothetical protein	463.9	463.9	463.9	406.4	406.4	406.4
gcd	quinoprotein glucose dehydrogenase	1170.9	1169.6	1169	1166.3		1166.3
ydcI	LysR family transcriptional regulator	455.3	507.3	455.3	453.3	452.2	453.3
ydcF	hypothetical protein	408.6	409.8	411.3	407.9	409.7	407.9
chiQ	hypothetical protein	212.1	212.1	212.1	205.2	210.7	205.2
ygiN	putative quinol monooxygenase YgiN	185.5	185.5	185.5	184.7	185.4	184.7
ygiS	hypothetical protein	432.8	735.2	441.7
bioD1	ATP-dependent dethiobiotin synthetase BioD 1	339.2	341.3	339.7	343.9	341.9	343.9
ydcZ	hypothetical protein	300.7	300.7	300.7	298.9	299.4	298.9
yebU	ribosomal RNA small subunit methyltransferase F	816.9	817.3	817.7	811.2	813.1	811.2
ydcV	ABC transporter permease	433.4	433.6	432.9	432.5		432.5
mntP	putative manganese efflux pump MntP	293.2	293.2	293.2	295.3	294.5	295.3
mntR	transcriptional regulator MntR	281.6	282.4	282.4	281	281.4	281
group_1593	hypothetical protein				192.1	423.6	432.5
ydcS	spermidine/putrescine ABC transporter substrate-binding protein	712.3	708.7	709.5	708	708.3	708
group_2052	membrane protein				143.1	143.6	143.1
ilvY	transcriptional activator	495.3	492.8	495.2	496.5	495.4	496.5
group_2055	hypothetical protein	183.5			269.5	607.2	269.5
yihO_1	sodium:solute symporter				948.5	948.3	948.5
amiD	N-acetylmuramoyl-L-alanine amidase	354.2	351.8	353.2	349.5	346.4	349.5
lafT	chemotaxis protein MotA	380.4	393	392.4			393
secM	secretion monitor	255.6	253.2	255.6	257.9	258.1	257.9
bdhA	short-chain dehydrogenase				388.5	388.3	388.1
maa	maltose O-acetyltransferase	291.6	293.5	293.7	295.4	295.4	295.4
glnH	glutamine-binding periplasmic protein	429.4	429.4	429.4	429.7	429.5	429.7
ilvH	acetolactate synthase small subunit	283.7	283.7	283.7	281.9	281.6	281.9
coaE	dephospho-CoA kinase	308.7	308.7	308.7	305.7	306.7	305.7
lafF	flagellar basal body protein FliL	275.9	274.7	274.4			270.3
kdpC	potassium-transporting ATPase KdpC subunit	285.3	286.3	286.1	288.6	288.7	288.6
lafD	hypothetical protein	192	189.8	201.6
lafC	flagellar protein FliS	183.3	181.8	183.3			181.8
mdaA	NADPH-dependent oxidoreductase	394.1	394.8	395.6	393.6	266.1	393.6
mdaB	modulator of drug activity B	341.8	341.8	338.9	342.1	342.1	342.1
yhiF	helix-turn-helix transcriptional regulator	79.8	78.6	78.6	73.8	67.7	73.1
yjeS	epoxyqueuosine reductase	654.7	654.9	654.9	653.1	654.7	653.1
yjeP	miniconductance mechanosensitive channel MscM	1320	1317.5	1320	1319	1317.8	1319
adiY	transcriptional regulator	453.5	453.5	453.5	453.9	455.2	453.9
yhiN	membrane protein	682.4	681.4	681.1	680.1		680
glnL	two-component system sensor histidine kinase NtrB	493.5	494.8	493.5		493.1	491.4
spoT	bifunctional GTP diphosphokinase/guanosine-3'	1175.2	1175.1	1175.2	1172.7	1174	1172.7
fixB	protein FixB	358.5	357.1	357.6	351.6	356.4	351.6
ego	autoinducer 2 ABC transporter ATP-binding protein LsrA	938.5	943.3	944.5	939.6	933.6	935.6
lhr	ATP-dependent helicase	1871.2	1886.8	1880.5	1856.3		1856.3
yjeO	hypothetical protein	182.3	184.4	180.3
yrbB	phospholipid ABC transporter substrate-binding protein	171.1	173.8	172	170.7	170.8	170.7
yedP	mannosyl-3-phosphoglycerate phosphatase	339.6	339.7	337.3	341.1	340.1	341.1
ytcA	hypothetical protein	173.5	173.5	173.4	168.3	158.1	168.3
yfaT	hypothetical protein	447.4	421	447.4	444.4	442.5	444.4
cpsG	phosphomannomutase	720.8	716.3	719.4	721.7	721.8	724.2
yncD	TonB-dependent receptor	1007.9	1009.3	1008.8	1002.6	1006.1	1000.9
yfaS	hypothetical protein	2180.7	2194.6	2163.1	2156.7	2174.1	2156.7
malI_2	LacI family transcriptional regulator	652.8	610	652.9	660.3	653.9	658.3
yhhX	oxidoreductase	629.3	629.6	631.3	628	625.6	622.6
yfaZ	membrane protein	315.9	318.7	315.1	313.3	311.7	313.3
pncA	nicotinamidase/pyrazinamidase	341.7	344.4	339.3	338.7	337.9	338.7
dmsD	Tat proofreading chaperone DmsD	277.2	277.3	277.5	278.5	278.2	278.5
dmsB	dimethyl sulfoxide reductase subunit B	433.4	433.4	433.4
fadD	long-chain-fatty-acid--CoA ligase	792.3	792.3	791.9	793.7	793.4	793.8
ypdC	AraC family transcriptional regulator	465.7	467.5		469.7	469.9	469.7
yfaL	hypothetical protein	2197.2	2190.7	2217.9		2111.7	2182.7
creC	two-component sensor histidine kinase	714.1	712	715.4	708.6	710.1	708.6
ypdG	PTS fructose transporter subunit IIC	891.7	893		892.1	892.3	892.1
ypdE	aminopeptidase YpdE	583.1	579.4		583.6	584	583.6
yibH	membrane protein	601.8	602	601.8	594.4	593.9	594.4
ycaL	metalloprotease	416.4	416.4	416.4	414.9	413.2	414.9
fiu	catecholate siderophore receptor Fiu	1009	1012.7	1011.5	1006.3		1009.2
ulaD	3-keto-L-gulonate-6-phosphate decarboxylase UlaD	487.8	487	487.2	486.4	484.2	486.4
ulaF	L-ribulose-5-phosphate 4-epimerase UlaF	417	421.8	420.7	422.8	421.6	422.8
ygiQ	UPF0313 protein YgiQ	1378	1378	1378	1377.8	1377.2	1377.8
ynjD	ABC transporter ATP-binding protein	322.5	318.2	320.4	315.4	319.7	315.4
panB	3-methyl-2-oxobutanoate hydroxymethyltransferase	442.9	440.4	444.5	447	445.1	447
group_6897	transcriptional regulator	185.3	185.3	185.3
rlpA	rare lipoprotein A	337.1	337.8		338	337.9	338
group_326	hypothetical protein	325.9	325.4	329.1	324.7	323	324.7
ycaQ	hypothetical protein	588.4	594.7	593.9	582	586.8	582
ycaP	DUF421 domain-containing protein	394.5	394.5	394.5	389.5	393.8	389.5
group_4666	hypothetical protein	94.8			97.2	94.8	97.2
rbsK	ribokinase	466.3	467.2	466.4	467.4	468.1	467.4
yggF	fructose-1	725.5	726.6	726.7	718.4	710.1	714.5
lsrD	autoinducer 2 import system permease protein	626.1	623.1	626.1	619.8	619.9	619.8
ysgA	carboxymethylenebutenolidase	350.7	349	351.9	348.7	349.8	348.7
tatA	Sec-independent protein translocase protein TatA	121.9	122	121.9	122.1	122.1	122.1
gcvR	glycine cleavage system transcriptional repressor	307.4	307.4	307.4	306.7	307	306.7
ydjZ	TVP38/TMEM64 family protein	366.9	370.8	367.7	364.7	364.1	364.7
gcvT	aminomethyltransferase	521.4	522.8	520.9	518.6	519.3	518.6
yejK	nucleoid-associated protein YejK	495	495	492.6	496	496	496
ydjA	putative NAD(P)H nitroreductase YdjA	270	268.1	270	270.2	271.3	270.2
modC	molybdenum import ATP-binding protein ModC	504.7	504.7	504.7	504.6	501.9	504.6
ydjE	MFS transporter	957.6		958.4	945.7		945.7
mgtA	magnesium-translocating P-type ATPase	1145.4	1147.3	1143.6	1139		1139
ydjN	L-cystine transporter tcyP	852.4	851	852.9	853	853	853
cusS	two-component sensor histidine kinase	589.3	591.6	588.8	585.6	586.1	585.6
yadI	PTS sugar transporter subunit IIA	284.1	286.9	286.9	280.6	281	280.6
group_4691	hypothetical protein				147.1	147.3	147.1
zwf	glucose-6-phosphate 1-dehydrogenase	797.8	797.8		799.2	799.6	799.2
pptA	tautomerase PptA	155.7	153.9	155.7	153.3	152.6	153.3
djlC	putative J domain-containing protein DjlC	723.8	687.3	718	684.2	695.6	684.2
djlA	co-chaperone protein DjlA	404.5	405.5	406	405.8	409.2	405.8
cobU	adenosylcobinamide kinase/adenosylcobinamide phosphate guanyltransferase	221.2	221.3	220.9	218.3	159	218.3
yrfF	putative membrane protein IgaA	1151	1150.6	1150.8	1153.8	1182	1153.8
cobS	adenosylcobinamide-GDP ribazoletransferase	279.2	279.6	278	282.5	282.9	282.5
zntR	heavy metal-responsive transcriptional regulator	198.2	195.2	198.2	200.9	201.4	200.9
kdsD	arabinose 5-phosphate isomerase	536.7	536.7	536.7	535.9		535.9
group_301	hypothetical protein	548	548.5	546.8	551.4	571.8	551.4
ybiK	beta-aspartyl-peptidase	482.9	484.9	485.5	479.2	481.2	479.2
ybiH	transcriptional regulator	385.2	387	387	384.9	382.4	384.9
fepE	LPS O-antigen length regulator	544.5	548.4	544.1	535.1	539.1	535.1
group_2636	hypothetical protein	23.1			19	25.5	19
hcp	hydroxylamine reductase	1035.7	1037.9	1036.1	1038.7	1037.6	1038.7
ytfR	sugar ABC transporter ATP-binding protein	668.3	667.9	667	668.9	669.2	668.9
aidB	DNA alkylation response protein	848.6	850.2	849.7	846.9		846.9
abgA	peptidase M20	524.5	520.6	519.7			520
rep	ATP-dependent DNA helicase Rep	966.1	966.1	966.1	965.9	963.5	965.9
rhtC	threonine export protein RhtC	275.5	275.5	275.5	272.8	271.9	272.8
yeaK	hypothetical protein	307.6	307.7	307.4	307	306.8	307
sfsA	sugar fermentation stimulation protein A	392.3	391.9	392.3	391.1	392.1	388.6
pduM	propanediol utilization protein				267.9	267.7	267.9
yeaV	transporter	772.3	770.6	772	767.1	769.1	767.1
pduK	microcompartments protein				207.5	206.5	207.5
yeaP	diguanylate cyclase	525.5	528.4	527.1	521.3		474.8
pduH	propanediol dehydratase reactivation protein PduH	208.4	210	210	208.1	205.3	208.1
metK	S-adenosylmethionine synthase	788.6	788.6	788.9	787.6		787.6
metH	methionine synthase	2411	2412	2414.1	2406.8	2410.4	2406.8
metN	methionine import ATP-binding protein MetN	578.6	578.6	578.6	578.4	578.3	578.4
yeaZ	tRNA (adenosine(37)-N6)-threonylcarbamoyltransferase complex dimerization subunit type 1 TsaB	343.7	345.1	344	341.8	343.5	341.8
ycjR	hypothetical protein				476.8	477.3	476.8
sbp	sulfate-binding protein	600.3	601.4	601.4	599.8	601.1	599.8
ycjQ	putative zinc-type alcohol dehydrogenase-like protein YcjQ				539.1	535.3	539.3
ycjV	sugar ABC transporter ATP-binding protein				588.6	586.9	588.4
ycjW	LacI family transcriptional regulator				692.9	695.1	692.7
ycjT	putative glycosyl hydrolase YcjT				1044.3	1046.8	1048.4
ompN	outer membrane pore protein	551.5	550.8	551.9	546.7	548.7	546.7
dcuD	C4-dicarboxylate ABC transporter	703.1	704.8	705.6	696.3	485.1	696.3
yhbV	U32 family peptidase	498.3	499.5	497.4	499.8	499.6	499.8
oppD	peptide ABC transporter ATP-binding protein	546.3	546.3	546.3	544.8	544.9	544.8
caiA	crotonobetainyl-CoA dehydrogenase	432.1	432.1	432.1	434.2	434.2	434.2
zapD	cell division protein ZapD	360.6	361.9	361.9	362	364.5	362
ycjN	putative ABC transporter periplasmic-binding protein YcjN				737.8	741.8	739.1
ycjO	ABC transporter permease				514.8	509.4	514.8
ycjM	hypothetical protein				753.1	753.4	753.5
recN	DNA repair protein RecN	838.2	837.9	838.4	839.4	841.1	839.4
recB	RecBCD enzyme subunit RecB	1514.1	1520.6	1518.1	1505.6	1512	1505.6
group_3873	toxin RelE	180.4	180.4	180.4		179.9
entD	4'-phosphopantetheinyl transferase entD	347	349.4	344.4
recD	RecBCD enzyme subunit RecD	792.3	793.8	792.9	794.2	794.4	794.2
cmr	multidrug transporter MdfA	680.2	680.2	680.2	677.2	678	677.2
yjiJ	MFS transporter	418.3	417.8	416.3	415.9	415	404.2
hybO	hydrogenase-2 small chain	608.1	607.8	608.2	608.5	608.5	608.5
nrfG	heme lysase NrfEFG subunit NrfG	327.1	328.3	330.3	321.3	327	321.3
ybbW	allantoin permease		573.6	578.4	579.2	580.4	579.2
argA	amino-acid acetyltransferase	765.9	766.7	766.4	766.9	766.9	766.9
argB	acetylglutamate kinase	347	347	347		346.5	346.9
recQ	ATP-dependent DNA helicase RecQ	984.7	983.4	984.7	983.2	983.1	983.2
argE	acetylornithine deacetylase	597.5	596.7	595.5		596.5	591.8
trkH	Trk system potassium uptake protein TrkH	776.6	776.6	776.6	776.5	776.5	776.5
argG	argininosuccinate synthase	553.4	553.4	552.6	552	552.4	552
yggM	hypothetical protein	731.9	728.7	737.3	719.7	727.7
htrG	hypothetical protein	280.1	280.8	280.1	281.1	283.1	281.1
yegH	hypothetical protein	803.2	804.2	803.6	802.7	800.5	801
yiiM	6-N-hydroxylaminopurine resistance protein	310.2	307.5	310.3	310.6	313.7	310.6
elbB	glyoxalase	368.7	369.3	369.3	371.7	371.9	371.7
yggD	mannitol repressor	323.3	324.7	323.8	321.7	322.8	321.7
pgl	6-phosphogluconolactonase	492.3	492.6	491.7	492.8	493.1	492.8
moaD	molybdopterin synthase sulfur carrier subunit	129.3	130.3	128.7	127.3	128	127.3
aqpZ	aquaporin Z	430.4	430.4	430.4	430.7	430.6	430.7
ydiE	hypothetical protein	101.3	105.2	106.8			97.9
tatB	sec-independent protein translocase protein TatB	200.2	200.2	200.2	198	198	198
glyA	serine hydroxymethyltransferase	826.9	826.6	827.3	826.5		827.3
potH	putrescine ABC transporter permease	496.3	496.3	496.2	497.9	497.4	497.9
potG	polyamine-transporting ATPase	494.4	494.4	494.4	495	495.4	495
citC	[Citrate [pro-3S]-lyase] ligase	606.1	605.6	605.2	609.5	609.3	609.4
lafE	flagellar hook-length control protein FliK	283.8	279.9	281.8
yggS	UPF0001 protein YggS	359.5	359.5	359.5	357.8	359.3	357.8
citG	2-(5''-triphosphoribosyl)-3'-dephosphocoenzyme-A synthase	427.6	426.7	426.5	427.8	427.7	427.8
degP	periplasmic serine endoprotease DegP	594	594.5	594.5	595.1	594.6	595.1
degQ	serine endoprotease DegQ	584.8	584.1	584.6	581.3	582.3	581.3
hybD	hydrogenase 2 maturation endopeptidase	245.6	245.5	246	244.7	245	244.7
guaC	GMP reductase	452.4	452.4	452.4	452	452.3	452
hisB	histidine biosynthesis bifunctional protein HisB	637.6	637	637.3	634.2	636.5	634.2
prmC	release factor glutamine methyltransferase	446.4	442.6	443.6	439.5	443.2	439.5
bamD	outer membrane protein assembly factor BamD	368.4	367.6	368.4	369.3	369.3	369.3
pflD	formate C-acetyltransferase	1193.2	1189.9	1196	1198.8	1199.1	1198.7
accA	acetyl-coenzyme A carboxylase carboxyl transferase subunit alpha	589.5	590	590	588	588	588
bamA	outer membrane protein assembly factor BamA	1172.4	1172.8	1172.8	1170.5	1171.9	1170.5
lafB	flagellar hook-associated protein 2	488.7	485	487.7			480.8
group_1423	hypothetical protein	215.8	215.3	213.3	212.9		212.9
gntX	DNA catabolic protein				293.9	278.2	293.9
ynfH	dimethyl sulfoxide reductase				452.2	454.5	452.2
ynfE	dimethyl sulfoxide reductase subunit A				1854.2	1849.7	1854.2
csdA	cysteine desulfurase CsdA	630.3	629.4	630.6	628.9		628.9
ydcU	ABC transporter permease	618.7	615.9	618.7	616.2		613.4
yceM	virulence factor MviM	484.8	481.7	485.5	487.4	486.3	487.4
mukF	chromosome partition protein MukF	840.7	840.7	840.7	840.2	840	840.2
pduK	microcompartments protein	213.5	212.4	213.6
pduM	propanediol utilization protein	267.1	265	269.6
puuB	gamma-glutamylputrescine oxidoreductase	631.8	633.3	631.4	631.3	631.1	631.3
pnp	polyribonucleotide nucleotidyltransferase	1325.2	1325	1325.2	1323.8	1323.9	1323.8
serB	phosphoserine phosphatase	470.4	470.4	470.4	466.7	466.1	466.7
serA	D-3-phosphoglycerate dehydrogenase	691	691	691	692.1	692.1	692.1
ubiD	3-octaprenyl-4-hydroxybenzoate carboxy-lyase	1011.2	1010.7	1012.2	1015.9	1013.3	1015.9
ubiB	putative protein kinase UbiB	890	889.6	890	891.9	890.4	891.9
leuS	leucine--tRNA ligase	1595.2	1595.6	1592.1	1595.8	1595.8	1595.8
ubiA	4-hydroxybenzoate octaprenyltransferase	481.2	480.8	481.5	481.9	481.7	481.9
ydfG	NAD(P)-dependent oxidoreductase	343	342.6	342.6	346	343.8	346
kpdB	putative UbiX-like flavin prenyltransferase	279	278.8	279	280.5	280.7	280.5
stcC	fimbrial assembly protein	934.6	935.2	934.7		933.3	931.1
bglA	6-phospho-beta-glucosidase BglA	842.1	844.6	841.4	841.4	676.8	841.4
yqhD	alcohol dehydrogenase YqhD	695.9	695.3	695.3	696.8	697.5	696.8
slmA	nucleoid occlusion factor SlmA	451.6	451.6	451.6	453.5	453.5	453.5
yqhC	AraC family transcriptional regulator	474.8	474.8	474.8	475.4	478.2	475.1
aas	bifunctional protein Aas	1097.9	1098.9	1098	1099.8	1099.8	1099.8
dnaJ	chaperone protein DnaJ	692.9	692.9	692.9	691.3	691.1	691.3
rrmA	23S rRNA (guanine(745)-N(1))-methyltransferase	403	404.5	406.2	352.6	402.8	352.6
yfcQ	fimbrial-like adhesin protein				180.9	182.9	180.9
yqcA	flavodoxin	220.7	222.2	220.6	220.4	219.3	220.4
kefB	glutathione-regulated potassium-efflux system protein KefB	840.5	840	840.5	838.7	839.8	839.3
yedA	multidrug transporter	518.8	520	519.2	517.3	518.2	517.3
scpB	methylmalonyl-CoA decarboxylase	500	499.6	499.1	499	496.6	499
grxA	glutaredoxin	157.1	157.1	157.1	156.6	155.3	156.6
galP	galactose-proton symporter	618.8	618.9	618.9	620.4	620.5	620.4
yeeL	hypothetical protein	529.9	528.5	531.9	533.3	534.8	533.3
nnr	bifunctional NAD(P)H-hydrate repair enzyme	691	694.3	674.3	672.5		672.5
yraP	hypothetical protein	265.7	265.7	265.7	265.5	265.5	265.5
aapM	amino acid ABC transporter permease	624.2	621.3		623.5	624	623.5
galF	UTP--glucose-1-phosphate uridylyltransferase	597.8	596.2	597.8	598.2	598.2	598.2
group_3088	shikimate 5-dehydrogenase	446.8	450.7	450.4
yeiR	GTP-binding protein	417.7	418.5	418	416.4	417.6	416.4
grpE	protein GrpE	281.2	302	281.2	289.9	289.1	289.9
rbbA	ribosome-associated ATPase	1019	1018.4	1019.3	1018	1017.9	1016.5
yhfK	membrane protein	1077.7	1126	1077.1	1124.6	1082.4	1124.6
sorC	Cro/Cl family transcriptional regulator	580.7	580.1	579.3
group_6101	glycosyl hydrolase				666.8	665.3	666.8
rfaQ	lipopolysaccharide core heptosyltransferase RfaQ	350.4	351.4	350.6	349.4	349.2	349.4
rfaP	lipopolysaccharide core heptose(I) kinase RfaP	455	457.5	456.9	457.8	458.9	457.8
sgcB	phosphotransferase system enzyme IIB				119.1	119.1	119.1
yhfG	hypothetical protein	129.6	130.1	129.6	127.1	125.5	127.1
yhfX	hypothetical protein	746.6	748.1	746.8	741.9	744.1	743.3
yhfZ	hypothetical protein	581.7	579.9	578.8	582	585.4	582.4
yfdY	hypothetical protein	158.6			160.7	160.3	160.7
flgJ	peptidoglycan hydrolase FlgJ	345.2	346.1	346.1	348.8	347.9	348.8
dxr	1-deoxy-D-xylulose 5-phosphate reductoisomerase	689.3	688.8	687.9	686.5	687.5	686.5
gabD	NAD-dependent succinate-semialdehyde dehydrogenase	796.5	795.3	795.8	795.2	793	795.2
fcl	GDP-L-fucose synthase	587.5	587	588	586.9	586.9	586.9
flgI	flagellar P-ring protein	555.4	554.6	554.9	553.8	554.3	553.8
hofM	putative DNA utilization protein HofM	471.2	471.4	470.4	467.7	465.1	469.3
yigE	hypothetical protein	348.9	342.3	347.4	341.6	334.8	341.6
ydbL	hypothetical protein	143.8	144.3	141.3
hofC	type IV pilin biogenesis protein	455.2	459.6	407.6	459.7	461	459.7
group_3572	hypothetical protein	43.8	43.8
yhaM	UPF0597 protein YhaM	726.8	726.4	724.2	726.9	728.5	726.9
fliN	flagellar motor switch protein FliN	170.3	171.2	169.6	169.4	169.3	169.4
ybfF	acyl-CoA esterase	368.9	372.2	372.2	373.6	372.9	373.6
macA	MacA family efflux pump subunit	462.3	460.5	462	462.8	462.9	462.8
ttcA	tRNA 2-thiocytidine biosynthesis protein TtcA	527.7	528	528.6	529.8	530	529.8
hofQ	DNA transporter HofQ	535	534.8	535.4	533.4	534.2	532.9
hofP	DNA catabolic protein	242.9	242.9	242.9	240.6	236.4	241.2
yfcS	fimbrial protein StfD				366.4	359.5	366.4
prpD	2-methylcitrate dehydratase	869.4	869.1	870		868	867.3
yoaF	lipoprotein	134.3	132.3	133.5	129.2	131.9
ybgO	fimbrial protein	458.6	465.9	459.6	457	457.9	457
queF	NADPH-dependent 7-cyano-7-deazaguanine reductase	445.8	446	446	445.5		445.5
group_3511	transcriptional regulator				190.8	190	190.8
envR	putative acrEF/envCD operon repressor	436.9	441	438.5	443.9	444.1	443.9
group_3512	hypothetical protein				75.5	80	78.4
acnB	aconitate hydratase B	1687.3	1687.4	1687.1	1687.5	1687.2	1687.5
ydeH	diguanylate cyclase	478.6	477.1	480.2	476.2	481.8	476.2
menD	2-succinyl-5-enolpyruvyl-6-hydroxy-3-cyclohexene- 1-carboxylate synthase	920.8	920.2	918.7	916.9	917.9	916.9
efeO	iron uptake system component EfeO	469.8	470.1	470.2	471.7	470.4	471.7
btuR	cob(I)yrinic acid a	341.4	339.1	340.5	338.8	339.9	338.8
yfiN	diguanylate cyclase	371	370.4	370.4	367.8	370	367.8
xylB	xylulokinase	723	724.5	725.8	726.4	727.6	725.3
torC	cytochrome c-type protein		616.2		619.2	618.3	619.2
group_1531	1-acyl-sn-glycerol-3-phosphate acyltransferase	368.8	369.5	367.1		367
yfiF	methyltransferase	510.6	510.9	511.6	509.2		509.2
priC	primosomal replication protein N''	211.5	212.1	211.3	212.5	214.5	212.5
yfiC	tRNA1(Val) (adenine(37)-N6)-methyltransferase	394.2	352	347.4	345.6	345.8	345.6
yfiA	ribosome-associated inhibitor A	189.2	189.2	189.2	190.1	190.1	190.1
dhaK	dihydroxyacetone kinase subunit DhaK	548.3	548	549	549.7	551.1	549.7
clpA	ATP-dependent Clp protease ATP-binding subunit ClpA	1410.7	1410.5	1410.4	1410.9	1410.8	1410.9
yfiR	hypothetical protein	219.9	219.9	220.1	217.9	218.2	217.9
wzc	tyrosine-protein kinase wzc	981.7	981.2	982.7	978.6	979.3	981.3
elaB	protein ElaB	188.1	188.1	188.1	188.5	188.1	188.5
uidR	HTH-type transcriptional regulator UidR	232.4	233.2	232.4	232.7	136.8	232.7
leuA	2-isopropylmalate synthase	678.6	678.6	678.6	678.7	679.3	678.7
leuO	transcriptional regulator LeuO	510.2	510.3	510.3	508.1	507.5	508.1
asnS	asparagine--tRNA ligase	933.2	932.3	933.5	928.4		932.1
group_2334	hypothetical protein	79.3	81.6	80.3		68.1
yebS	paraquat-inducible membrane protein A	663	664.4	664	637.2	584.3	637.2
plsB	glycerol-3-phosphate acyltransferase	1221.1	1220.1	1221.9	1219.5	1219.5	1219.6
uidC	glucuronide uptake porin UidC	814.3	814.2	824.7	812.1	814.2	806.7
hypE	hydrogenase expression/formation protein HypE	556.2	556.2	556.2	554.9	555.7	554.9
hypF	carbamoyltransferase HypF	1102	1103	1104.1	1091.6		1091.6
hypA	putative hydrogenase nickel incorporation protein HypA	246.9	246.9	246.9	247.7	247.1	247.7
yebB	hypothetical protein	342.7	341.7	342.7	338.3		338.3
asnA	aspartate--ammonia ligase	634.6	634.7	634.4	634.7	634.7	634.7
ygjJ	hypothetical protein	763.5	763	761.5	761	757.8	761
loiP	peptidase	476.6	476.7	476.4	475.8	474.4	475.8
group_362	glycosyl transferase	1767.3	1772.6	1770.3	1714.1		1709.2
group_1035	membrane protein	196.5	192.8	194.9	187.9	137.3	187.9
group_1419	hypothetical protein	597.3	595	596.7	586.5	590.6	586.5
yjcR	multidrug resistance protein MdtN	457.7	457.7	457.7	455.8	455	455.8
mtfA	protein MtfA	333.7	334.8	333.5	333.4	318.3	333.4
yodC	hypothetical protein	124.2	124.2	124.2	125.6	125.6	125.6
fucO_2	L-1				376.6	451.2	376.6
ygjQ	hypothetical protein	458.8	459.1	461	453	449.3	453
yfgD	arsenate reductase	184.4	184	184	184.5	185.1	184.5
group_4674	phosphotransferase system HPr enzyme				117.4	113.5	117.4
frmA	S-(hydroxymethyl)glutathione dehydrogenase	740.6	740.6	740.6		738.1	740
torS	hypothetical protein		446.8		458.8	450.5	458.9
group_4673	aldolase				137.4	134.9	137.4
pppA	type 4 prepilin-like proteins leader peptide-processing enzyme	298	296.5	297.6	294.7	249.8	294.7
ffh	signal recognition particle protein	836.4	836.4	836.4	836.1	836.1	836.1
hisI	histidine biosynthesis bifunctional protein HisIE	296	291.2	299.4	300.3	300.4	300.3
yfgJ	hypothetical protein	126.1		126	126.3	128.1	126.3
ruvA	Holliday junction ATP-dependent DNA helicase RuvA	324.1	324.1	323.6	322.4	323.4	322.4
aroF	phospho-2-dehydro-3-deoxyheptonate aldolase	567.1	567.8	568	566.2	567.7	566.2
aroH	phospho-2-dehydro-3-deoxyheptonate aldolase	551	551.4	552		548.9	548.3
kefG	glutathione-regulated potassium-efflux system ancillary protein KefG	285.6	285.6	285.6	285.3	233.2	285.3
dcrB	hypothetical protein	334.5	334.1	334.1	331.7	334	331.7
pduU	propanediol utilization protein PduU	241.7	242.3	241.7	240.1	240.1	240.1
nlpE	copper homeostasis/adhesion lipoprotein NlpE	348	349.6	347.4	340.8	346.8	340.8
ybaE	hypothetical protein	903.3	905.1	903.2			901.7
ybaY	lipoprotein	276.3	278.2	277.8		275.4	277.4
ybaP	hypothetical protein	342.8	342.6	342.2	341.4	342.3	341.4
tsgA	protein TsgA	603.8	603	603.8	602.1	602.6	602.1
manZ	PTS system mannose-specific EIID component	527.5	527	527.5	526.1	526.8	526.1
nlpI	lipoprotein NlpI	458.1	458	458.1	456.3	458	456.3
hsdM	DNA methyltransferase M				490.5	488.9	488.8
yijE	permease	526.8	528.3	526.7	524.7	525.7	524.8
yijF	hypothetical protein	315.4	315.8	316.1	317	318.1	316.8
manX	PTS system mannose-specific EIIAB component	604.7	604.7	604.7	604.5	604.4	604.5
yajR	MFS transporter	719.5	717.5	720.4		718.5	713.4
kpsS	capsular polysaccharide biosynthesis protein	572.6	570.1	569.9	554.4		554.4
uup	ABC transporter ATPase	1041.5	1045.2	1042.3	1040.5	1039.6	1040.5
ygdK	hypothetical protein	215.8	215.8	216.1	218.6	216.6	218.6
yajO	putative oxidoreductase YajO	509.2	509.4	509.4		508.6	507.1
ycbK	hypothetical protein	282.3	282.3	282.3	283.3	283.3	283.3
yicI	alpha-xylosidase				1359.2	1352.8	1359.2
hemX	uroporphyrinogen-III C-methyltransferase	449.5	449.5	449.8	452.6	452.2	453.2
tsr_1	methyl-accepting chemotaxis protein	540.8	538.8	540	538.6	539.5
mhpB	2	543.3	543.3	542.7		541.6	540.6
mhpF	acetaldehyde dehydrogenase	480.9	480.3	480.3		479.5	479.9
glcD	glycolate oxidase subunit GlcD	495.9	497.4	500.3	495	497	495
hutG	formimidoylglutamase	351.6	352.3	357		350.3
glcG	hypothetical protein	215.1	215.1	215.1	213.4	214.1	213.4
group_3638	hypothetical protein	414.6	415.2	418.2
mutH	DNA mismatch repair protein MutH	396.7	396.5	396.5	397	397.4	397
rimJ	ribosomal-protein-alanine acetyltransferase	309.9	309.9	309.9	311.9	311.9	311.9
artQ	arginine transporter permease subunit ArtQ	380.6	380.4	380.3	379.7	379.7	379.7
hemY	protein HemY	546.8	546.2	546.2	547.7	548.7	547.7
ttdT	L-tartrate/succinate antiporter	624.8		626.5	631.7	627.5	631.7
marB	multiple antibiotic resistance regulatory periplasmic protein MarB	142.7	141.5	142.7	135.5	131.8	135.5
dapA_1	dihydrodipicolinate synthase family protein	533.3	535.3	535.3	533	527.4	533
putA	bifunctional protein PutA	1856.1	1854.2	1856.7	1853.6	1857.2	1853.6
napA	periplasmic nitrate reductase	1547.5	1547.5	1547.5	1547.1	1545.3	1547.1
nhaR	transcriptional activator NhaR	494.1	493.8	494.7	486.6	487	486.6
fic	cell filamentation protein Fic	280.3	281.5	281.5	282.4	282.6	282.4
group_1731	hypothetical protein	96.4	95.4	96.4	94.6	95.3	94.6
rpoN	RNA polymerase sigma-54 factor	798.6	798.6	798.6	799	798.7	799
group_4147	hypothetical protein	418	418.3	417.8		416.8
cas1	CRISPR-associated endonuclease Cas1	553.2	554.6	552.6		553	552.4
lspA	lipoprotein signal peptidase	250.1	250	249.1	250.3	250.8	250.3
agaC	N-acetylgalactosamine permease IIC component 1	588.2	588.4	588.2	585.8	581.2	582.7
rhlE	ATP-dependent RNA helicase RhlE	601.1	601.1	601.1	601	601	601
rhlB	ATP-dependent RNA helicase RhlB	525.2	525.2	525.2	524.6	525	524.6
ybhS	inner membrane transport permease YbhS	590	590.4	590.4	590.8	590.7	590.8
ybhN	inner membrane protein YbhN	631.9	629	631.1	633.3	632.7	633.2
eutG	hypothetical protein	767.7	766.3	766.7	778.1	772.6	778.1
mdoH	glucans biosynthesis glucosyltransferase H	1194.9	1195.5	1195.5	1194.6	1194.8	1194.6
yqjI	transcriptional regulator	262.3	262.6	262.5	263.3	263	263.3
tdcG	L-serine dehydratase TdcG	763.6	764.6	763.6	767.7	767	767.7
group_2388	aldolase	556.7	563.9	558	553.1	557.1	553.1
group_2061	isomerase		238.4		239.3	236.4	234.5
slp	outer membrane protein slp	332.5	341.5	340.4	332.6	331.6	332.1
nusA	transcription termination/antitermination protein NusA	884.7	884.7	884.7	886.5	885.4	886.5
chuV	hemin import ATP-binding protein HmuV	363.3	362.7	362.3
yhgE	DUF4153 domain-containing protein	697.4		709.8	719.2	717.4	716.8
chuS	hemin-degrading factor	533.6	531.9	533
ydjQ	nucleotide excision repair endonuclease	490.1	492.6	491.7	492.9	494.4	492.9
rsxB	electron transport complex subunit RsxB	307.9	307.9	307.9	308	308	308
rsxD	electron transport complex subunit RsxD	577.6	575.7	578	578.7	578.7	578.7
rsxG	electron transport complex subunit RsxG	292.2	293.1	293.1	293.8	294	293.8
pepN	aminopeptidase N	1372.7	1368.6	1371.9	1361.3	1370.6	1361.3
hldE	bifunctional protein HldE	832.7	831.6	832.6	828.1	831.2	828.1
mqo	putative malate:quinone oxidoreductase	885.2	884.7	886.5	885.4	885.5	885.4
wcaM	colanic acid biosynthesis protein WcaM	965.8	976.8	974.3	979.5	977.8	979.5
fabD	malonyl CoA-acyl carrier protein transacylase	531.8	530.6	531.1	531.9	531.5	531.9
fabF	3-oxoacyl-[acyl-carrier-protein] synthase 2	696.8	696.8	696.8	694.6	693.8	694.6
ivy	inhibitor of vertebrate lysozyme	302.6	311	311.7	301.6	277.4	301.6
yfcV	fimbrial protein				148.8	152.2	148.8
motB	motility protein B	428.1	428.1	428	427.3		427.3
yidA	sugar phosphatase YidA	437	437.3	437	437.4	438.2	437.4
ybeY	endoribonuclease YbeY	243.6	243.4	243.6	243.7	244.3	243.7
yidJ	putative sulfatase YidJ				1177.2	1166.6	1174.6
yidK	solute:sodium symporter family transporter				715	714.8	715
ybeU	hypothetical protein	359.3	363.2	361.4	360.5	361	360.5
ybeR	hypothetical protein	373.3	373.2	374	367.4		367.4
yidL	AraC family transcriptional regulator				604.4	605.5	604.4
cyoD	cytochrome o ubiquinol oxidase subunit IV	169.4	169.8	169.8		168.7	166.6
ybeM	amidase	260.9	261	263.4	260.6	262.8	260.6
fkpA	peptidyl-prolyl cis-trans isomerase	368.8	368.8	368.8	367.8	367.3	367.8
dsbL	thiol:disulfide interchange protein DsbL	444.9	444.9	444.9	443.7		443.7
rnb	exoribonuclease 2	1447.7	1446.9	1446.6	1444.9	1444.2	1444.9
dsbC	thiol:disulfide interchange protein DsbC	313	313	313	312.3	312.5	312.3
dsbB	disulfide bond formation protein B	266.9	240.2	266.7	267.1	267.3	267.1
eptA	phosphoethanolamine transferase EptA	784.1	784.9	785.3	787.6	785.8	787.6
ydhI	DUF1656 domain-containing protein	142	142	142	142.5	142.1	142.5
group_3185	acyl-CoA synthetase	179.7	179.7	179.5	178.7	175.9	178.7
ackA	acetate kinase	612.4	612.4	612.4	613.3	613	613.3
ydhC	Bcr/CflA family multidrug efflux MFS transporter	581.7	581.9	583.5	580.6	581.3	580.6
ydhB	LysR family transcriptional regulator	577.7	578	577.7	573.7	573.9	573.7
cynS	cyanate hydratase	224.5	225.9	225.8			222.1
ampE	beta-lactamase regulator AmpE	370.2	369.9	370.9	369.1	369.1	369.1
eamA	O-acetylserine/cysteine exporter	416.6	416.8	417.2	416	415.9	416
yebG	hypothetical protein	131.7	131.7	131.7	131.8	132.1	131.8
xdhC	xanthine dehydrogenase iron-sulfur-binding subunit	301.8	298	301.8	303	304.7	303
ebgR	transcriptional regulator EbgR	587.9	588.7	587.5	586.5	584.5	586.5
kdgK	2-dehydro-3-deoxygluconokinase	523.2	523.3	522.2	521.5		521.5
trpA	tryptophan synthase alpha chain	403.5	403.6	403.2	399.9	402.4	399.9
ydhQ	hypothetical protein	156	154.6	154.6	145.4	153.1	145.4
ydhP	MFS transporter	511.6	513	512.6	510.8	512.6	510.8
ydhW	hypothetical protein	376.8	379.1	379.1		376.5	376.6
glcF	glycolate oxidase iron-sulfur subunit	695.9	693.8	696.9	688.4	695.9	688.4
fliT	flagellar protein FliT	150.3	153.6	153.5	154.4	153.8	154.4
gss	bifunctional glutathionylspermidine amidase/glutathionylspermidine synthase	1162.2	1163.8	1164.2	1163.6	1161.8	1161.8
fhlA	transcriptional regulator FhlA	780.2	779	778.4	776.4	779.9	776.4
hyaF	hydrogenase-1 operon protein HyaF	617.2	611.2	615.9	606.7	609.4	606.7
dusB	tRNA-dihydrouridine synthase B	519.6	519.6	519.6	519.5	422.3	519.5
flgA	flagella basal body P-ring formation protein FlgA	300.4	302.6	301.5	299.7	299.7	299.7
group_832	acetate CoA-transferase YdiF	600.8	600	602.4	594.5	592.8	574.4
atpB	ATP synthase subunit a	443.7	443.7	443.7	443.8	444	443.8
uxaA	altronate hydrolase	753.3	753.6	753.6	752.1	752.3	752.1
epd	D-erythrose-4-phosphate dehydrogenase	529	529.9	529.9	533.1	532.3	533.1
amyA	alpha-amylase	903.4	902.5	903.2	905.9	904.4	905.9
yafS	hypothetical protein	282.3	282.3	282.2	281.8	120.5	281.8
acrR	DNA-binding transcriptional repressor AcrR	348.3	348.2	348.2	347.7	348	347.7
minC	septum site-determining protein MinC	305.2	305.2	305.2	303.4	303.7	303.4
rsmJ	ribosomal RNA small subunit methyltransferase J	352.3	352.2	352	351.3	351.8	351.9
dhaR	sigma-54-dependent Fis family transcriptional regulator	1083.5	1083.4		1084.5	1084.7	1084.5
yecM	protein YecM	298	297.5	298	296.2	294.9	296.2
yecD	isochorismatase family protein	315.1	314.1	313.6	308.8	313.2	308.8
yjbB	membrane protein	730.2	730.2	729.7	728.3	726.8	728.3
alkA	3-methyladenine DNA glycosylase 2	327.2	328.2	328.7	326.7	322.4	326.7
lpfD	fimbrial protein			291	294.1	297.5	294.1
pheT	phenylalanine--tRNA ligase beta subunit	1339.2	1340.9	1340.6		1338.8	1338.4
yjbQ	UPF0047 protein YjbQ	223.1	221.4	223.1	223.3	223	223.3
dosP	cyclic di-GMP phosphodiesterase	510.2	510.6	510.7	507.5	508.7	507.5
rnk	regulator of nucleoside diphosphate kinase	220.2	219.3	220.4	221.2	221.2	221.2
group_2033	hypothetical protein				488	483.8	488.3
amn	AMP nucleosidase	926.6	926.7	926.7	927.8	929	927.8
nudG	pyrimidine (deoxy)nucleoside triphosphate pyrophosphohydrolase	193	199.4	197.9	200.3	200.5	200.3
ppdA	prepilin peptidase-dependent protein A	221.9	220.7	220.7	219.9	219.9	219.9
ppdD	prepilin peptidase-dependent protein D	202.1	204	202.1	201.4	201.4	201.4
group_1264	cystathionine beta-lyase		411.8		422.2	421.2	422.2
yhhL	membrane protein	163.4	161.5	161.7	158.7	161.5	158.7
rnr	ribonuclease R	1300.9	1300	1300.9	1301	1302	1301
recC	RecBCD enzyme subunit RecC	1463.3	1463.5	1464.8	1459.4	1461.4	1459.4
dppB	peptide ABC transporter permease	553	553	552.9	551.1	552.6	549.8
dppD	dipeptide transport ATP-binding protein DppD	532.2	530.6	531.1	532.5	531.9	532.5
hsdR	endonuclease R Type I restriction enzyme				1203.9	1206.6	1206.5
group_5734	C4-dicarboxylate ABC transporter permease	608			609.1	609.2	609.1
uhpB	two-component system sensor histidine kinase UhpB	731.5	731.5	734.2	738.1	734.6	738.1
ghoS	antitoxin of GhoTS toxin-antitoxin system	50.7	50.7	50.7	50.1	49.3	50.1
rarA	replication-associated recombination protein A	769.5	770.2	769.5	768	767.5	768
group_3455	hypothetical protein		70.5		70.7	74	70.7
nuoL	NADH-quinone oxidoreductase subunit L	804.1	804.9	804.7	803.7	804.1	803.7
nuoM	NADH-quinone oxidoreductase subunit M	843.3	843.5	844	842.7	843	842.7
cedA	cell division activator CedA	173.6	170.1	178.7	181.5	174.6	181.7
ygjR	NAD(P)-dependent dehydrogenase	506.2	507.2	507.3	508.3	507.5	508.3
group_3886	hypothetical protein	104.8	203.6	215.9
fruK	1-phosphofructokinase	518.2	518.2	518.2	518.1	518.1	518.1
cirA	colicin I receptor	777.8	776.2	772.2	778.4	775.4	778.4
rstA	DNA-binding response regulator	358.9	358.9	359.2	357.7		357.7
nfi	endonuclease V	381.2	378.8	379.6	378.3	378.7	378.3
gyrB	DNA gyrase subunit B	1527.6	1526	1526.7	1525.6	1526	1525.6
arnC_1	glycosyl transferase				355.3	356.6	355.3
ygeX	diaminopropionate ammonia-lyase	722.6	722.6	722.5	722.1	722.3	718.6
murI	glutamate racemase	351.7	352.3	352.3		350.4	351.2
bcsZ	glucanase	532.9	527.9	531.6	533.3	535.3	533.3
group_417	hypothetical protein	471.5	473.8	466
group_415	hypothetical protein	1411.2	1404.7	882
kptA	putative RNA 2'-phosphotransferase	315.6	318.5	317.8
murQ	N-acetylmuramic acid 6-phosphate etherase	496.3	496.5	495.7	495	494.3	495
cydB	cytochrome bd-I ubiquinol oxidase subunit 2	670.6	670.3	670.6	671.4	671	671.4
yehB	fimbrial outer membrane usher protein	902.2	900.3	900.9	898.6	899.9	898.6
dcm	DNA-cytosine methyltransferase	539.6	539	538.5	537.9		537.9
group_920	hypothetical protein	95	95.9	95	96	96.6	96
yehE	hypothetical protein	154.3	154.9	155.3	154.7	154	154.7
frmB	S-formylglutathione hydrolase	462.9	459.7	458.3		457.6
yddV	diguanylate cyclase	590.8	590.8	590.8	588.7		588.7
rmuC	DNA recombination protein RmuC	644.7	645.5	645.8	647.4	646.5	647.4
yqeI	transcriptional regulator	348.1	350.2	349.6	227.3		227.3
group_145	short-chain dehydrogenase	532.8	525.4	525.9	522.4	538.5	522.4
oppF	oligopeptide transport ATP-binding protein OppF	529.4	530.3	530.3	531.7	531.7	531.7
bglX	beta-glucosidase	834	835.5	835.3	833.6	833.7	833.6
hdeB	acid stress chaperone HdeB	151.2	151.2	151.2	150.2	147.7	150.2
yddH	hypothetical protein	397	399	391.9	322	322	322
yjeH	L-methionine/branched-chain amino acid exporter YjeH	649.2	649.8	648.4	649.9	650.4	649.9
ribB	3	393.7	392.4	393.7	391.8	392	391.8
ribD	riboflavin biosynthesis protein RibD	589.7	590.4	589.6		589.2	590.5
ribF	riboflavin biosynthesis protein	455.4	453.1	454.6	456.1	478.3	456.1
yfhH	transcriptional regulator	440.9	440.9	439	438.9	440.2	438.9
pheA	P-protein	645.8	645.6	645.1	643.8	644.2	643.8
glmU	bifunctional protein GlmU	769.7	770.2	768.6	769.9	770.5	769.9
efeU	ferrous iron permease EfeU	432	431.5	433.1	433.2	433.1	433.2
acs	acetyl-coenzyme A synthetase	1224.6	1224.7	1225.9	1226.6	1228	1226.6
pbpG	D-alanyl-D-alanine endopeptidase	478.5	478.7	478.5	476.2	476.5	476.2
dpiA	transcriptional regulatory protein DpiA	327.1	327.1	327.1	327.3	327.4	327.4
gsiC	glutathione ABC transporter permease	571.8	572.4	572.1	570.3	570.6	570.3
gsiB	glutathione-binding protein GsiB	942.7	936.3	940.1	943.7	946.4	943.7
xni	Flap endonuclease Xni	417.4	415.9	417.8	414	411.8	414
yabO	pseudouridine synthase	365.8	365.8	365.2	366.1	366.5	366.1
bioC	malonyl-[acyl-carrier protein] O-methyltransferase	343.1	339.4	341	332.1	334.8	332.1
yrdA	hypothetical protein	338.7	335.1	338.7	341.1	341	341.1
bioH	pimeloyl-[acyl-carrier protein] methyl ester esterase	359.7	362.2	361.7	364.4	365.4	364.4
kbaZ	D-tagatose-1	739.3	740.1	739.4	735.3	737	735.3
fabZ_2	hydroxymyristoyl-ACP dehydratase	197.5	197.2	197		196.5
dkgB	2	454.2	454.9	454.9	450.2	451.8	450.2
lysP	lysine transporter	925.3	925.3	925.3	926.7	925.8	926.7
pabB	aminodeoxychorismate synthase subunit I	654	652.5	653	644.6	647.6	645.6
pyrF	orotidine 5'-phosphate decarboxylase	404.6	404.6	404.6	404.2	404.2	404.2
relB	transcriptional regulator	150.6	148.6	150.6	143.7		143.7
appA	phosphoanhydride phosphorylase	489.7	490.3	487.8	481.4	485.9	481.4
dapD	2	514.3	514.3	514.3	514.4	514.6	514.4
yjfK	hypothetical protein	334.1	334.9	338.9	330	330.7	330
yjfI	hypothetical protein	267.5	267.4	267.3	273.1	272.6	273.1
tnaB	tryptophan permease	904.4	904.6	906.8	906.7	907.2	906.7
yrdD	hypothetical protein	268	268	268	265.1		265.1
yegD	molecular chaperone	678.6	678.6	680.6	675.5	678.5	675.5
yegK	hypothetical protein	460.3	407.3	466.6	450.8		450.8
group_3622	phage antirepressor protein Cro	105.1	105.1	110.3
nrfD	cytochrome c nitrite reductase subunit NrfD	496.5	494.1	496.6	496.9	497.4	496.9
lolD	lipoprotein-releasing system ATP-binding protein LolD	381.9	381.9	381.9	381.2	381.2	381.2
lon	Lon protease	1511	1511.5	1511.5		1510.5	1511
yegL	hypothetical protein	385.4	387.2	387.5	383		383
hcaR_1	LysR family transcriptional regulator				590.4	590	589.5
fliJ	flagellar FliJ protein	221	221.3	221	220.8	219.5	220.8
fucA	L-fuculose-1-phosphate aldolase		342.6		342.7	342.2	342.7
pgtA	transcriptional regulator	562.6	562.6	562.6	563.3	563.4	563.3
yjfP	esterase	405.3	402.7	401.5	390.6	397.7	390.6
rlmN	dual-specificity RNA methyltransferase RlmN	668	668	668	668.5	668.6	668.5
fliY	cystine ABC transporter substrate-binding protein	320.5	320.5	320.5	315.4	307	315.4
rlmD	23S rRNA (uracil(1939)-C(5))-methyltransferase RlmD	636.5	634	635.4	640.7	636.3	640.7
rlmC	23S rRNA (uracil(747)-C(5))-methyltransferase RlmC	695.3	695.3	696.3	694.2	693.7	694.2
yffH	GDP-mannose pyrophosphatase NudK	327.4	327.4	327.1	326.6	325.2	326.6
arnC	undecaprenyl-phosphate 4-deoxy-4-formamido-L-arabinose transferase	432.4	434.1	432.6	430.8	432.3	430.8
ltaE	low specificity L-threonine aldolase	526.8	526.9	527.9	529.6	528.2	529.6
yhdP	DUF3971 domain-containing protein	1442.8	1441.5	1443.1	1440.3	1365.5	1440.3
yhdT	membrane protein	139.1	139.1	139.1	139.8	140	139.8
group_4011	hypothetical protein				552.6	552.9	552.6
fliF	flagellar M-ring protein	690.6	694	694.2	695.2	694.4	695.2
pphB	serine/threonine protein phosphatase	264.6	267.7	262.4	268.2	268.7	268.2
kpsD	polysialic acid transporter	538.7	539.3	538.7	537.8	537.1	537.8
group_1588	AraC family transcriptional regulator				460.6	457.6	461.6
kpsU	3-deoxy-manno-octulosonate cytidylyltransferase	289.8	289.9	291.1	286.6	122.9	286.6
group_3493	permease				962.7	242.9	962.7
azoR	FMN-dependent NADH-azoreductase	328.6	327.2	330.2	329.9	330.7	329.9
ldtD	L	746.2	746.5	746.3	748.3	749.5	748.3
ygeR	hypothetical protein	504	504	504	503.5		267.4
lplT	lysophospholipid transporter LplT	820	824.9	820	819.9	816.2	819.9
ygaH	L-valine transporter subunit YgaH	220.3	220.3	220.3	222.9	221.9	222.9
ygaC	hypothetical protein	221.2	221.4	221.4	222	222.1	222
dacB	D-alanyl-D-alanine carboxypeptidase	621.4	621.4	620.5	620.1	620.7	620.3
ygaD	nicotinamide-nucleotide amidohydrolase PncC	294.7	297.2	294.7	292.2	194.5	292.2
ygaY	putative uncharacterized transporter YgaY	576.9	576.6	576.9	576.2	575.5	576.2
tauA	taurine ABC transporter substrate-binding protein	564.4	562.8	561.4			561.8
mrr	methylated adenine and cytosine restriction protein				369.7	369.4	369.7
hofB	type II secretion system protein GspE	614	613.6	615.3	619.8	616.6	619.8
ygaV	transcriptional regulator	147.2	147.2	147.2	146.3	145.6	146.3
fabG_1	3-ketoacyl-ACP reductase	568.1	564.2	571.5	556.8	556.3	556.8
xdhB	xanthine dehydrogenase FAD-binding subunit	520.2	515.7	520.2	513.3	518.1	513.3
fabG_2	3-ketoacyl-ACP reductase	423.2	421.3	421.3		416.3
group_458	hypothetical protein	143.1	139.3	143.1	143.6	144.2	143.6
rihC	non-specific ribonucleoside hydrolase RihC	584.8		587.6	589.6	588.1	589.6
yghT	hypothetical protein	497	497.6	497	499.7	506.5	499.7
rihA	pyrimidine-specific ribonucleoside hydrolase RihA	483.6	483.2	482.6	480	481.6	480
fldB	flavodoxin-2	307	307	306.5	307.1	307.7	307.1
ycgG	cyclic diguanylate phosphodiesterase	661.2	663.8	663.1	666.4	664.3	666.4
group_454	3-oxoacyl-ACP synthase	534	534.6	536.9	532.4	534	528.9
fpr	ferredoxin--NADP( ) reductase	366.5	366.5	366.5	364.1	365.2	364.1
sdaA	L-serine dehydratase 1	801.5	802	802	801.1	801.3	801.1
menC	o-succinylbenzoate synthase	486.2	485.6	487	483.8		483.8
group_2215	hypothetical protein	26.9	26.3	26.5	25.3		25.3
pyrG	CTP synthase	1057.2	1056	1057.2	1057.5	1057.5	1057.5
mltB	murein hydrolase B	408.7	408.3	408.9	408	405.4	408
malQ	4-alpha-glucanotransferase	1015.3	1013.6	1015.3	1012.6	1011.2	1012.6
pyrB	aspartate carbamoyltransferase	467.8	467.8	467.8	468.6	468.6	468.6
yghF	type II secretion system protein GspC	274.6	272.3	274	273.5	259.5	273.5
yghO	DNA-binding protein	702.3	702.8	698.6	698.5		697.6
glpA	anaerobic glycerol-3-phosphate dehydrogenase subunit A	1076.3	1075.8	1076.9	1077.8	1077.2	1077.8
yqfA	UPF0073 inner membrane protein YqfA	318.6	318	318.7	318	317.9	318
